# Supplementary material for: MiR-223 regulates the differentiation of immature neurons
Source: Mol Cell Ther. 2014 Jun 17;2:18. doi: 10.1186/2052-8426-2-18 (PMC4229944; doi:10.1186/2052-8426-2-18)
Supplement: Supplementary file 1 — Additional file 1: Dataset S1. DAVID functional annotation of brain-expressed sub-list of targetscan hsa-miR-223 predicted targets. TargetScan total predicted hsa-miR-223 targets, human target tissue expression distribution and functional annotation of brain-expressed human targets. (XLSX 248 KB) [file 40591_2013_22_MOESM1_ESM.xlsx]

## Sheet: Targetscan predicted targets
	Targetscan total predicted human miR-223 targets
[Sort table by aggregate PCT]
Human | miR-223
1961 targets, with a total of 209 conserved sites and 2043 poorly conserved sites.
Top predicted targets, irrespective of site conservation, ranked by total context score [View predicted targets with only conserved sites]
Target gene	Gene name	Conserved sites	Poorly conserved sites	Repre- sentative miRNA	Total context score	Aggregate PCT	Previous TargetScan publication(s)	Links to sites in UTRs
total	8mer	7mer-m8	7mer-1A	total	8mer	7mer-m8	7mer-1A
FBXW7	F-box and WD repeat domain containing 7	3	3	0	0	1	0	0	1	hsa-miR-223	-1.36	0.86	2003, 2005, 2007	Sites in UTR
MYO5B	myosin VB	1	1	0	0	3	1	1	1	hsa-miR-223	-0.85	0.56	2007	Sites in UTR
UBR1	ubiquitin protein ligase E3 component n-recognin 1	0	0	0	0	3	1	1	1	hsa-miR-223	-0.83	0.26		Sites in UTR
APC	adenomatous polyposis coli	1	0	1	0	1	1	0	0	hsa-miR-223	-0.78	0.28		Sites in UTR
C13orf31	chromosome 13 open reading frame 31	0	0	0	0	2	1	1	0	hsa-miR-223	-0.75	0.26		Sites in UTR
RHOB	ras homolog gene family, member B	1	1	0	0	1	0	1	0	hsa-miR-223	-0.73	0.51	2007	Sites in UTR
KPNA3	karyopherin alpha 3 (importin alpha 4)	0	0	0	0	2	2	0	0	hsa-miR-223	-0.72	0.36	2007	Sites in UTR
LOC401052	hypothetical LOC401052	0	0	0	0	2	2	0	0	hsa-miR-223	-0.7	< 0.1		Sites in UTR
PURB	purine-rich element binding protein B	1	1	0	0	1	1	0	0	hsa-miR-223	-0.7	0.57	2005, 2007	Sites in UTR
SLC4A4	solute carrier family 4, sodium bicarbonate cotransporter, member 4	1	1	0	0	1	0	1	0	hsa-miR-223	-0.69	0.45		Sites in UTR
PRDM1	PR domain containing 1, with ZNF domain	0	0	0	0	3	0	2	1	hsa-miR-223	-0.67	0.38	2005, 2007	Sites in UTR
SLMO2	slowmo homolog 2 (Drosophila)	0	0	0	0	2	0	2	0	hsa-miR-223	-0.66	0.16		Sites in UTR
NEBL	nebulette	0	0	0	0	3	1	1	1	hsa-miR-223	-0.66	0.26		Sites in UTR
FOXO1	forkhead box O1	1	1	0	0	2	1	1	0	hsa-miR-223	-0.66	0.55		Sites in UTR
ADCY7	adenylate cyclase 7	1	0	1	0	2	0	1	1	hsa-miR-223	-0.66	0.46		Sites in UTR
ECT2	epithelial cell transforming sequence 2 oncogene	1	0	1	0	1	0	1	0	hsa-miR-223	-0.65	0.29		Sites in UTR
KPNA1	karyopherin alpha 1 (importin alpha 5)	1	1	0	0	1	0	1	0	hsa-miR-223	-0.65	0.41		Sites in UTR
RIBC1	RIB43A domain with coiled-coils 1	1	1	0	0	1	1	0	0	hsa-miR-223	-0.64	0.43		Sites in UTR
VNN1	vanin 1	0	0	0	0	2	1	1	0	hsa-miR-223	-0.64	< 0.1	2005, 2007	Sites in UTR
SEPT6	septin 6	1	1	0	0	1	0	1	0	hsa-miR-223	-0.64	0.51	2005, 2007	Sites in UTR
C18orf54	chromosome 18 open reading frame 54	0	0	0	0	2	1	0	1	hsa-miR-223	-0.63	0.36		Sites in UTR
TBC1D12	TBC1 domain family, member 12	0	0	0	0	2	1	0	1	hsa-miR-223	-0.62	0.19		Sites in UTR
SLC8A1	solute carrier family 8 (sodium/calcium exchanger), member 1	1	1	0	0	1	0	0	1	hsa-miR-223	-0.62	0.57	2005, 2007	Sites in UTR
SPTLC2	serine palmitoyltransferase, long chain base subunit 2	1	0	1	0	1	1	0	0	hsa-miR-223	-0.6	0.51		Sites in UTR
RNF145	ring finger protein 145	0	0	0	0	2	1	0	1	hsa-miR-223	-0.6	0.46	2005, 2007	Sites in UTR
SETBP1	SET binding protein 1	1	1	0	0	1	1	0	0	hsa-miR-223	-0.59	0.51		Sites in UTR
MYST3	MYST histone acetyltransferase (monocytic leukemia) 3	1	0	0	1	1	1	0	0	hsa-miR-223	-0.59	0.35	2005, 2007	Sites in UTR
PRR3	proline rich 3	0	0	0	0	2	1	0	1	hsa-miR-223	-0.59	0.19		Sites in UTR
SLC11A2	solute carrier family 11 (proton-coupled divalent metal ion transporters), member 2	0	0	0	0	3	1	1	1	hsa-miR-223	-0.59	0.31		Sites in UTR
SEPT2	septin 2	0	0	0	0	2	0	2	0	hsa-miR-223	-0.59	0.16		Sites in UTR
SORBS1	sorbin and SH3 domain containing 1	1	1	0	0	1	0	0	1	hsa-miR-223	-0.59	0.54		Sites in UTR
DUSP10	dual specificity phosphatase 10	0	0	0	0	2	1	1	0	hsa-miR-223	-0.58	0.16	2005, 2007	Sites in UTR
NARG2	NMDA receptor regulated 2	0	0	0	0	2	2	0	0	hsa-miR-223	-0.57	< 0.1		Sites in UTR
GALNTL4	UDP-N-acetyl-alpha-D-galactosamine:polypeptide N-acetylgalactosaminyltransferase-like 4	0	0	0	0	1	1	0	0	hsa-miR-223	-0.57	< 0.1		Sites in UTR
ANKS1B	ankyrin repeat and sterile alpha motif domain containing 1B	0	0	0	0	1	1	0	0	hsa-miR-223	-0.57	< 0.1		Sites in UTR
ATP7A	ATPase, Cu++ transporting, alpha polypeptide (Menkes syndrome)	1	1	0	0	1	0	0	1	hsa-miR-223	-0.56	0.55	2005, 2007	Sites in UTR
CDC27	cell division cycle 27 homolog (S. cerevisiae)	0	0	0	0	2	0	2	0	hsa-miR-223	-0.56	0.16		Sites in UTR
PHC3	polyhomeotic homolog 3 (Drosophila)	0	0	0	0	5	0	2	3	hsa-miR-223	-0.56	0.56		Sites in UTR
GUF1	GUF1 GTPase homolog (S. cerevisiae)	0	0	0	0	2	0	2	0	hsa-miR-223	-0.55	0.16		Sites in UTR
SEPT10	septin 10	1	1	0	0	0	0	0	0	hsa-miR-223	-0.55	0.45		Sites in UTR
ZFYVE20	zinc finger, FYVE domain containing 20	0	0	0	0	3	1	2	0	hsa-miR-223	-0.55	0.17		Sites in UTR
AKAP6	A kinase (PRKA) anchor protein 6	0	0	0	0	2	1	0	1	hsa-miR-223	-0.54	0.26		Sites in UTR
KL	klotho	0	0	0	0	2	1	0	1	hsa-miR-223	-0.53	0.19		Sites in UTR
STAT1	signal transducer and activator of transcription 1, 91kDa	0	0	0	0	2	1	0	1	hsa-miR-223	-0.52	0.2		Sites in UTR
GPX8	glutathione peroxidase 8	0	0	0	0	1	1	0	0	hsa-miR-223	-0.52	< 0.1		Sites in UTR
TMEM22	transmembrane protein 22	0	0	0	0	1	1	0	0	hsa-miR-223	-0.51	< 0.1		Sites in UTR
MAEL	maelstrom homolog (Drosophila)	0	0	0	0	1	1	0	0	hsa-miR-223	-0.51	< 0.1		Sites in UTR
HARBI1	harbinger transposase derived 1	0	0	0	0	1	1	0	0	hsa-miR-223	-0.51	< 0.1		Sites in UTR
INPP5B	inositol polyphosphate-5-phosphatase, 75kDa	1	1	0	0	0	0	0	0	hsa-miR-223	-0.5	0.52	2005, 2007	Sites in UTR
BAG2	BCL2-associated athanogene 2	0	0	0	0	1	1	0	0	hsa-miR-223	-0.5	< 0.1		Sites in UTR
MEF2C	myocyte enhancer factor 2C	1	1	0	0	1	0	1	0	hsa-miR-223	-0.5	0.42	2005, 2007	Sites in UTR
XPR1	xenotropic and polytropic retrovirus receptor	0	0	0	0	1	1	0	0	hsa-miR-223	-0.5	0.2		Sites in UTR
SLC37A3	solute carrier family 37 (glycerol-3-phosphate transporter), member 3	1	0	1	0	1	0	0	1	hsa-miR-223	-0.5	0.63	2005, 2007	Sites in UTR
HECA	headcase homolog (Drosophila)	0	0	0	0	3	1	1	1	hsa-miR-223	-0.49	0.27		Sites in UTR
MTSS1	metastasis suppressor 1	0	0	0	0	1	1	0	0	hsa-miR-223	-0.48	< 0.1		Sites in UTR
MRPS17	mitochondrial ribosomal protein S17	0	0	0	0	1	1	0	0	hsa-miR-223	-0.48	0.19		Sites in UTR
CLDN8	claudin 8	0	0	0	0	1	1	0	0	hsa-miR-223	-0.48	< 0.1		Sites in UTR
FAM46A	family with sequence similarity 46, member A	1	1	0	0	0	0	0	0	hsa-miR-223	-0.48	0.39	2007	Sites in UTR
RSBN1L	round spermatid basic protein 1-like	0	0	0	0	1	1	0	0	hsa-miR-223	-0.48	0.19		Sites in UTR
ZNF772	zinc finger protein 772	1	1	0	0	0	0	0	0	hsa-miR-223	-0.48	0.33		Sites in UTR
ACSL3	acyl-CoA synthetase long-chain family member 3	1	1	0	0	0	0	0	0	hsa-miR-223	-0.48	0.51	2007	Sites in UTR
FBXO8	F-box protein 8	1	1	0	0	0	0	0	0	hsa-miR-223	-0.48	0.47	2005, 2007	Sites in UTR
FBXW2	F-box and WD repeat domain containing 2	0	0	0	0	1	1	0	0	hsa-miR-223	-0.48	< 0.1		Sites in UTR
PKNOX1	PBX/knotted 1 homeobox 1	1	1	0	0	0	0	0	0	hsa-miR-223	-0.48	0.47	2005, 2007	Sites in UTR
C10orf97	chromosome 10 open reading frame 97	0	0	0	0	1	1	0	0	hsa-miR-223	-0.47	< 0.1		Sites in UTR
TWF1	twinfilin, actin-binding protein, homolog 1 (Drosophila)	0	0	0	0	1	1	0	0	hsa-miR-223	-0.47	< 0.1		Sites in UTR
MPP7	membrane protein, palmitoylated 7 (MAGUK p55 subfamily member 7)	0	0	0	0	1	1	0	0	hsa-miR-223	-0.47	< 0.1		Sites in UTR
ARMCX1	armadillo repeat containing, X-linked 1	1	1	0	0	0	0	0	0	hsa-miR-223	-0.47	0.35		Sites in UTR
DTX4	deltex 4 homolog (Drosophila)	0	0	0	0	1	1	0	0	hsa-miR-223	-0.47	< 0.1		Sites in UTR
SYAP1	synapse associated protein 1, SAP47 homolog (Drosophila)	1	1	0	0	0	0	0	0	hsa-miR-223	-0.47	0.47		Sites in UTR
CENPN	centromere protein N	1	1	0	0	1	0	1	0	hsa-miR-223	-0.47	0.44		Sites in UTR
SLC2A11	solute carrier family 2 (facilitated glucose transporter), member 11	0	0	0	0	1	1	0	0	hsa-miR-223	-0.47	< 0.1		Sites in UTR
HLF	hepatic leukemia factor	3	0	1	2	1	0	0	1	hsa-miR-223	-0.46	0.83	2005, 2007	Sites in UTR
DBT	dihydrolipoamide branched chain transacylase E2	0	0	0	0	2	0	1	1	hsa-miR-223	-0.46	0.33		Sites in UTR
RRAS2	related RAS viral (r-ras) oncogene homolog 2	1	1	0	0	0	0	0	0	hsa-miR-223	-0.46	0.46		Sites in UTR
SLC7A8	solute carrier family 7 (cationic amino acid transporter, y+ system), member 8	0	0	0	0	1	1	0	0	hsa-miR-223	-0.46	0.21		Sites in UTR
PAX9	paired box 9	0	0	0	0	1	1	0	0	hsa-miR-223	-0.46	< 0.1		Sites in UTR
CREB1	cAMP responsive element binding protein 1	0	0	0	0	1	1	0	0	hsa-miR-223	-0.46	0.19		Sites in UTR
FLJ20309	hypothetical protein FLJ20309	0	0	0	0	2	1	0	1	hsa-miR-223	-0.46	0.19		Sites in UTR
PSIP1	PC4 and SFRS1 interacting protein 1	1	1	0	0	1	0	1	0	hsa-miR-223	-0.46	0.48		Sites in UTR
FLJ40296	FLJ40296 protein	0	0	0	0	4	0	0	4	hsa-miR-223	-0.45	0.57		Sites in UTR
PARP1	poly (ADP-ribose) polymerase family, member 1	1	1	0	0	0	0	0	0	hsa-miR-223	-0.45	0.43		Sites in UTR
CRIM1	cysteine rich transmembrane BMP regulator 1 (chordin-like)	1	0	1	0	1	0	1	0	hsa-miR-223	-0.45	0.44	2005, 2007	Sites in UTR
LAYN	layilin	1	1	0	0	0	0	0	0	hsa-miR-223	-0.45	0.4		Sites in UTR
RANBP3L	RAN binding protein 3-like	0	0	0	0	1	1	0	0	hsa-miR-223	-0.45	< 0.1		Sites in UTR
CAPRIN1	cell cycle associated protein 1	0	0	0	0	1	1	0	0	hsa-miR-223	-0.45	< 0.1		Sites in UTR
ZXDC	ZXD family zinc finger C	2	1	0	1	0	0	0	0	hsa-miR-223	-0.45	0.49	2007	Sites in UTR
PKP4	plakophilin 4	0	0	0	0	1	1	0	0	hsa-miR-223	-0.45	< 0.1		Sites in UTR
NUDT12	nudix (nucleoside diphosphate linked moiety X)-type motif 12	0	0	0	0	1	1	0	0	hsa-miR-223	-0.45	< 0.1		Sites in UTR
NUP210	nucleoporin 210kDa	1	1	0	0	0	0	0	0	hsa-miR-223	-0.45	0.5		Sites in UTR
DNAJB13	DnaJ (Hsp40) related, subfamily B, member 13	0	0	0	0	1	1	0	0	hsa-miR-223	-0.45	0.27		Sites in UTR
SMAP1	stromal membrane-associated GTPase-activating protein 1	0	0	0	0	1	1	0	0	hsa-miR-223	-0.45	< 0.1		Sites in UTR
SH3YL1	SH3 domain containing, Ysc84-like 1 (S. cerevisiae)	0	0	0	0	2	0	0	2	hsa-miR-223	-0.45	0.35		Sites in UTR
PITPNA	phosphatidylinositol transfer protein, alpha	0	0	0	0	2	1	1	0	hsa-miR-223	-0.45	0.26		Sites in UTR
FAM29A	family with sequence similarity 29, member A	0	0	0	0	1	1	0	0	hsa-miR-223	-0.45	< 0.1		Sites in UTR
SP3	Sp3 transcription factor	1	1	0	0	0	0	0	0	hsa-miR-223	-0.44	0.47	2005, 2007	Sites in UTR
IFIH1	interferon induced with helicase C domain 1	0	0	0	0	1	1	0	0	hsa-miR-223	-0.44	< 0.1		Sites in UTR
FEZ2	fasciculation and elongation protein zeta 2 (zygin II)	0	0	0	0	1	1	0	0	hsa-miR-223	-0.44	0.19		Sites in UTR
MARCH10	membrane-associated ring finger (C3HC4) 10	0	0	0	0	1	1	0	0	hsa-miR-223	-0.44	< 0.1		Sites in UTR
CCDC74A	coiled-coil domain containing 74A	0	0	0	0	1	1	0	0	hsa-miR-223	-0.44	< 0.1		Sites in UTR
CCDC74B	coiled-coil domain containing 74B	0	0	0	0	1	1	0	0	hsa-miR-223	-0.44	< 0.1		Sites in UTR
TMEM143	transmembrane protein 143	0	0	0	0	1	1	0	0	hsa-miR-223	-0.44	0.19		Sites in UTR
ST8SIA1	ST8 alpha-N-acetyl-neuraminide alpha-2,8-sialyltransferase 1	0	0	0	0	3	0	1	2	hsa-miR-223	-0.44	0.4		Sites in UTR
MGC24039	hypothetical protein MGC24039	1	0	1	0	3	1	1	1	hsa-miR-223	-0.44	0.64		Sites in UTR
GTPBP8	GTP-binding protein 8 (putative)	0	0	0	0	1	1	0	0	hsa-miR-223	-0.44	< 0.1		Sites in UTR
ZNF500	zinc finger protein 500	0	0	0	0	1	1	0	0	hsa-miR-223	-0.43	< 0.1		Sites in UTR
ABI2	abl interactor 2	0	0	0	0	2	1	0	1	hsa-miR-223	-0.43	0.19		Sites in UTR
CLEC14A	C-type lectin domain family 14, member A	0	0	0	0	1	1	0	0	hsa-miR-223	-0.43	< 0.1		Sites in UTR
FAM13C1	family with sequence similarity 13, member C1	0	0	0	0	1	1	0	0	hsa-miR-223	-0.43	0.19		Sites in UTR
ACVR2A	activin A receptor, type IIA	1	1	0	0	0	0	0	0	hsa-miR-223	-0.43	0.47	2007	Sites in UTR
USP40	ubiquitin specific peptidase 40	0	0	0	0	1	1	0	0	hsa-miR-223	-0.43	< 0.1		Sites in UTR
C5orf34	chromosome 5 open reading frame 34	0	0	0	0	1	1	0	0	hsa-miR-223	-0.43	< 0.1		Sites in UTR
ULK2	unc-51-like kinase 2 (C. elegans)	1	1	0	0	0	0	0	0	hsa-miR-223	-0.43	0.35		Sites in UTR
PSCDBP	pleckstrin homology, Sec7 and coiled-coil domains, binding protein	1	1	0	0	0	0	0	0	hsa-miR-223	-0.43	0.45		Sites in UTR
HOOK1	hook homolog 1 (Drosophila)	0	0	0	0	1	1	0	0	hsa-miR-223	-0.43	< 0.1		Sites in UTR
SNX24	sorting nexin 24	0	0	0	0	2	1	0	1	hsa-miR-223	-0.42	0.3		Sites in UTR
SLC39A14	solute carrier family 39 (zinc transporter), member 14	0	0	0	0	1	1	0	0	hsa-miR-223	-0.42	< 0.1		Sites in UTR
SFRS12	splicing factor, arginine/serine-rich 12	1	1	0	0	0	0	0	0	hsa-miR-223	-0.42	0.39	2005, 2007	Sites in UTR
DSCAML1	Down syndrome cell adhesion molecule like 1	0	0	0	0	1	1	0	0	hsa-miR-223	-0.42	0.19		Sites in UTR
WDR62	WD repeat domain 62	1	1	0	0	0	0	0	0	hsa-miR-223	-0.42	0.46		Sites in UTR
SLC25A32	solute carrier family 25, member 32	1	1	0	0	0	0	0	0	hsa-miR-223	-0.42	0.43		Sites in UTR
ITPR3	inositol 1,4,5-triphosphate receptor, type 3	0	0	0	0	1	1	0	0	hsa-miR-223	-0.42	0.2		Sites in UTR
NAMPT	nicotinamide phosphoribosyltransferase	0	0	0	0	1	1	0	0	hsa-miR-223	-0.42	< 0.1		Sites in UTR
KIAA0408	KIAA0408	0	0	0	0	2	1	0	1	hsa-miR-223	-0.42	0.2		Sites in UTR
MYO1B	myosin IB	0	0	0	0	1	1	0	0	hsa-miR-223	-0.42	0.18		Sites in UTR
GRM6	glutamate receptor, metabotropic 6	0	0	0	0	2	0	2	0	hsa-miR-223	-0.42	0.16		Sites in UTR
TUBA1B	tubulin, alpha 1b	0	0	0	0	1	1	0	0	hsa-miR-223	-0.41	< 0.1		Sites in UTR
ZNF365	zinc finger protein 365	0	0	0	0	1	1	0	0	hsa-miR-223	-0.41	< 0.1		Sites in UTR
TIGD7	tigger transposable element derived 7	0	0	0	0	1	1	0	0	hsa-miR-223	-0.41	< 0.1		Sites in UTR
PHF19	PHD finger protein 19	2	0	2	0	0	0	0	0	hsa-miR-223	-0.41	0.68		Sites in UTR
CALML4	calmodulin-like 4	1	1	0	0	0	0	0	0	hsa-miR-223	-0.41	0.47	2005, 2007	Sites in UTR
KLF12	Kruppel-like factor 12	0	0	0	0	3	1	1	1	hsa-miR-223	-0.41	0.41		Sites in UTR
GREB1	GREB1 protein	0	0	0	0	2	0	1	1	hsa-miR-223	-0.41	0.26		Sites in UTR
SLC9A2	solute carrier family 9 (sodium/hydrogen exchanger), member 2	0	0	0	0	1	1	0	0	hsa-miR-223	-0.41	0.19		Sites in UTR
MPP5	membrane protein, palmitoylated 5 (MAGUK p55 subfamily member 5)	0	0	0	0	2	1	0	1	hsa-miR-223	-0.41	0.32		Sites in UTR
ACTA1	actin, alpha 1, skeletal muscle	0	0	0	0	1	1	0	0	hsa-miR-223	-0.41	< 0.1		Sites in UTR
C13orf18	chromosome 13 open reading frame 18	1	1	0	0	0	0	0	0	hsa-miR-223	-0.41	0.47	2005, 2007	Sites in UTR
PGM2	phosphoglucomutase 2	0	0	0	0	1	0	1	0	hsa-miR-223	-0.41	< 0.1		Sites in UTR
CBLB	Cas-Br-M (murine) ecotropic retroviral transforming sequence b	1	1	0	0	0	0	0	0	hsa-miR-223	-0.41	0.45		Sites in UTR
WDR64	WD repeat domain 64	0	0	0	0	1	1	0	0	hsa-miR-223	-0.41	0.19		Sites in UTR
MANBAL	mannosidase, beta A, lysosomal-like	0	0	0	0	1	1	0	0	hsa-miR-223	-0.41	< 0.1		Sites in UTR
SYT1	synaptotagmin I	0	0	0	0	1	1	0	0	hsa-miR-223	-0.41	0.22		Sites in UTR
LAMB1	laminin, beta 1	0	0	0	0	1	0	1	0	hsa-miR-223	-0.41	< 0.1		Sites in UTR
POLDIP2	polymerase (DNA-directed), delta interacting protein 2	1	1	0	0	0	0	0	0	hsa-miR-223	-0.41	0.38		Sites in UTR
ANKH	ankylosis, progressive homolog (mouse)	0	0	0	0	2	1	1	0	hsa-miR-223	-0.41	0.16		Sites in UTR
ZBTB40	zinc finger and BTB domain containing 40	0	0	0	0	2	1	1	0	hsa-miR-223	-0.41	0.1		Sites in UTR
C15orf26	chromosome 15 open reading frame 26	0	0	0	0	1	1	0	0	hsa-miR-223	-0.4	< 0.1		Sites in UTR
NFIA	nuclear factor I/A	1	1	0	0	0	0	0	0	hsa-miR-223	-0.4	0.48	2005, 2007	Sites in UTR
CDKN2AIP	CDKN2A interacting protein	0	0	0	0	1	0	1	0	hsa-miR-223	-0.4	< 0.1		Sites in UTR
CDS1	CDP-diacylglycerol synthase (phosphatidate cytidylyltransferase) 1	0	0	0	0	2	0	0	2	hsa-miR-223	-0.4	0.38		Sites in UTR
PTBP2	polypyrimidine tract binding protein 2	1	1	0	0	0	0	0	0	hsa-miR-223	-0.4	0.47	2005, 2007	Sites in UTR
WDR40A	WD repeat domain 40A	0	0	0	0	1	0	1	0	hsa-miR-223	-0.4	0.15		Sites in UTR
ZNF706	zinc finger protein 706	1	1	0	0	0	0	0	0	hsa-miR-223	-0.4	0.44		Sites in UTR
FAM115A	family with sequence similarity 115, member A	0	0	0	0	2	1	0	1	hsa-miR-223	-0.4	0.19		Sites in UTR
RILPL1	Rab interacting lysosomal protein-like 1	0	0	0	0	2	0	2	0	hsa-miR-223	-0.4	0.16		Sites in UTR
ARMC1	armadillo repeat containing 1	1	1	0	0	0	0	0	0	hsa-miR-223	-0.4	0.47		Sites in UTR
PTPN2	protein tyrosine phosphatase, non-receptor type 2	0	0	0	0	1	1	0	0	hsa-miR-223	-0.4	< 0.1		Sites in UTR
SLCO1A2	solute carrier organic anion transporter family, member 1A2	0	0	0	0	2	0	0	2	hsa-miR-223	-0.4	0.36		Sites in UTR
PCTK2	PCTAIRE protein kinase 2	1	1	0	0	0	0	0	0	hsa-miR-223	-0.39	0.46	2005, 2007	Sites in UTR
THOC3	THO complex 3	0	0	0	0	1	0	1	0	hsa-miR-223	-0.39	< 0.1		Sites in UTR
RWDD2A	RWD domain containing 2A	0	0	0	0	1	1	0	0	hsa-miR-223	-0.39	< 0.1		Sites in UTR
TAS2R49	taste receptor, type 2, member 49	1	1	0	0	0	0	0	0	hsa-miR-223	-0.39	0.3		Sites in UTR
TMEM135	transmembrane protein 135	0	0	0	0	2	0	1	1	hsa-miR-223	-0.39	0.26		Sites in UTR
MX1	myxovirus (influenza virus) resistance 1, interferon-inducible protein p78 (mouse)	0	0	0	0	1	1	0	0	hsa-miR-223	-0.39	< 0.1		Sites in UTR
GFPT1	glutamine-fructose-6-phosphate transaminase 1	0	0	0	0	1	1	0	0	hsa-miR-223	-0.39	0.2		Sites in UTR
MTM1	myotubularin 1	0	0	0	0	1	1	0	0	hsa-miR-223	-0.39	< 0.1		Sites in UTR
TSHZ3	teashirt zinc finger homeobox 3	1	1	0	0	0	0	0	0	hsa-miR-223	-0.39	0.49		Sites in UTR
USP42	ubiquitin specific peptidase 42	1	1	0	0	0	0	0	0	hsa-miR-223	-0.39	0.44		Sites in UTR
ZKSCAN5	zinc finger with KRAB and SCAN domains 5	0	0	0	0	1	1	0	0	hsa-miR-223	-0.39	< 0.1		Sites in UTR
FRMD4A	FERM domain containing 4A	1	0	1	0	1	0	0	1	hsa-miR-223	-0.39	0.6		Sites in UTR
LMO2	LIM domain only 2 (rhombotin-like 1)	1	1	0	0	0	0	0	0	hsa-miR-223	-0.39	0.47	2005, 2007	Sites in UTR
GTSF1	gametocyte specific factor 1	1	1	0	0	0	0	0	0	hsa-miR-223	-0.39	0.46		Sites in UTR
SNCA	synuclein, alpha (non A4 component of amyloid precursor)	1	1	0	0	0	0	0	0	hsa-miR-223	-0.39	0.35		Sites in UTR
HSP90B1	heat shock protein 90kDa beta (Grp94), member 1	1	0	1	0	0	0	0	0	hsa-miR-223	-0.39	0.22	2007	Sites in UTR
PRRT1	proline-rich transmembrane protein 1	0	0	0	0	1	1	0	0	hsa-miR-223	-0.39	< 0.1		Sites in UTR
PDS5B	PDS5, regulator of cohesion maintenance, homolog B (S. cerevisiae)	1	1	0	0	0	0	0	0	hsa-miR-223	-0.39	0.41	2005, 2007	Sites in UTR
DBC1	deleted in bladder cancer 1	0	0	0	0	1	1	0	0	hsa-miR-223	-0.39	0.19		Sites in UTR
WDR35	WD repeat domain 35	0	0	0	0	2	0	2	0	hsa-miR-223	-0.39	0.16		Sites in UTR
SPINK5L3	serine PI Kazal type 5-like 3	0	0	0	0	1	1	0	0	hsa-miR-223	-0.39	< 0.1		Sites in UTR
POLR3G	polymerase (RNA) III (DNA directed) polypeptide G (32kD)	0	0	0	0	1	1	0	0	hsa-miR-223	-0.39	< 0.1		Sites in UTR
RASSF6	Ras association (RalGDS/AF-6) domain family member 6	0	0	0	0	2	1	0	1	hsa-miR-223	-0.39	0.19		Sites in UTR
SNX6	sorting nexin 6	0	0	0	0	1	1	0	0	hsa-miR-223	-0.38	< 0.1		Sites in UTR
DDI1	DDI1, DNA-damage inducible 1, homolog 1 (S. cerevisiae)	0	0	0	0	1	1	0	0	hsa-miR-223	-0.38	< 0.1		Sites in UTR
GPR34	G protein-coupled receptor 34	0	0	0	0	1	1	0	0	hsa-miR-223	-0.38	0.19		Sites in UTR
POLI	polymerase (DNA directed) iota	0	0	0	0	1	1	0	0	hsa-miR-223	-0.38	< 0.1		Sites in UTR
LRRC19	leucine rich repeat containing 19	0	0	0	0	1	1	0	0	hsa-miR-223	-0.38	0.22		Sites in UTR
AKAP10	A kinase (PRKA) anchor protein 10	0	0	0	0	1	1	0	0	hsa-miR-223	-0.38	< 0.1		Sites in UTR
DIO2	deiodinase, iodothyronine, type II	0	0	0	0	2	0	2	0	hsa-miR-223	-0.38	0.17		Sites in UTR
RPS6KB1	ribosomal protein S6 kinase, 70kDa, polypeptide 1	1	1	0	0	0	0	0	0	hsa-miR-223	-0.38	0.44	2005, 2007	Sites in UTR
SLC41A2	solute carrier family 41, member 2	0	0	0	0	1	0	1	0	hsa-miR-223	-0.38	< 0.1		Sites in UTR
CYB5A	cytochrome b5 type A (microsomal)	0	0	0	0	1	1	0	0	hsa-miR-223	-0.38	0.2	2007	Sites in UTR
RASA1	RAS p21 protein activator (GTPase activating protein) 1	1	1	0	0	0	0	0	0	hsa-miR-223	-0.37	0.43	2005, 2007	Sites in UTR
SIAH1	seven in absentia homolog 1 (Drosophila)	0	0	0	0	1	1	0	0	hsa-miR-223	-0.37	0.29		Sites in UTR
OGN	osteoglycin	0	0	0	0	1	1	0	0	hsa-miR-223	-0.37	< 0.1		Sites in UTR
ROR2	receptor tyrosine kinase-like orphan receptor 2	0	0	0	0	1	1	0	0	hsa-miR-223	-0.37	0.2		Sites in UTR
CTNNA2	catenin (cadherin-associated protein), alpha 2	0	0	0	0	1	1	0	0	hsa-miR-223	-0.37	< 0.1		Sites in UTR
LIN54	lin-54 homolog (C. elegans)	0	0	0	0	1	1	0	0	hsa-miR-223	-0.37	< 0.1		Sites in UTR
BRPF3	bromodomain and PHD finger containing, 3	1	1	0	0	1	0	0	1	hsa-miR-223	-0.37	0.56		Sites in UTR
KLRD1	killer cell lectin-like receptor subfamily D, member 1	0	0	0	0	1	1	0	0	hsa-miR-223	-0.37	< 0.1		Sites in UTR
TBC1D17	TBC1 domain family, member 17	1	1	0	0	0	0	0	0	hsa-miR-223	-0.37	0.47		Sites in UTR
PDZD11	PDZ domain containing 11	1	1	0	0	0	0	0	0	hsa-miR-223	-0.37	0.31		Sites in UTR
C1QTNF7	C1q and tumor necrosis factor related protein 7	0	0	0	0	1	1	0	0	hsa-miR-223	-0.37	< 0.1		Sites in UTR
PEX3	peroxisomal biogenesis factor 3	0	0	0	0	1	0	1	0	hsa-miR-223	-0.37	< 0.1		Sites in UTR
SLC16A14	solute carrier family 16, member 14 (monocarboxylic acid transporter 14)	0	0	0	0	1	1	0	0	hsa-miR-223	-0.37	< 0.1		Sites in UTR
SLC39A1	solute carrier family 39 (zinc transporter), member 1	1	0	1	0	0	0	0	0	hsa-miR-223	-0.37	0.48	2005, 2007	Sites in UTR
CEACAM5	carcinoembryonic antigen-related cell adhesion molecule 5	0	0	0	0	1	1	0	0	hsa-miR-223	-0.37	< 0.1		Sites in UTR
NFIB	nuclear factor I/B	1	0	1	0	0	0	0	0	hsa-miR-223	-0.37	0.24	2005, 2007	Sites in UTR
SLC25A43	solute carrier family 25, member 43	0	0	0	0	2	0	1	1	hsa-miR-223	-0.37	0.26		Sites in UTR
PCGF3	polycomb group ring finger 3	0	0	0	0	1	1	0	0	hsa-miR-223	-0.36	0.19		Sites in UTR
PIGH	phosphatidylinositol glycan anchor biosynthesis, class H	0	0	0	0	1	1	0	0	hsa-miR-223	-0.36	< 0.1		Sites in UTR
RNF144B	ring finger 144B	0	0	0	0	1	1	0	0	hsa-miR-223	-0.36	< 0.1		Sites in UTR
RGS1	regulator of G-protein signaling 1	1	1	0	0	0	0	0	0	hsa-miR-223	-0.36	0.46		Sites in UTR
SACS	spastic ataxia of Charlevoix-Saguenay (sacsin)	1	1	0	0	0	0	0	0	hsa-miR-223	-0.36	0.44	2005, 2007	Sites in UTR
ARRDC3	arrestin domain containing 3	0	0	0	0	2	0	1	1	hsa-miR-223	-0.36	0.26		Sites in UTR
VCPIP1	valosin containing protein (p97)/p47 complex interacting protein 1	0	0	0	0	2	1	0	1	hsa-miR-223	-0.36	0.43		Sites in UTR
SR140	U2-associated SR140 protein	1	1	0	0	1	0	1	0	hsa-miR-223	-0.36	0.38		Sites in UTR
RP11-68I18.1	hypothetical protein MGC29891	0	0	0	0	1	0	1	0	hsa-miR-223	-0.36	0.13		Sites in UTR
LARP4	La ribonucleoprotein domain family, member 4	0	0	0	0	2	0	1	1	hsa-miR-223	-0.36	0.32		Sites in UTR
CEACAM7	carcinoembryonic antigen-related cell adhesion molecule 7	0	0	0	0	1	1	0	0	hsa-miR-223	-0.36	< 0.1		Sites in UTR
IGF1R	insulin-like growth factor 1 receptor	1	1	0	0	0	0	0	0	hsa-miR-223	-0.36	0.46	2005, 2007	Sites in UTR
RNMT	RNA (guanine-7-) methyltransferase	0	0	0	0	2	0	2	0	hsa-miR-223	-0.36	0.19		Sites in UTR
RANBP2	RAN binding protein 2	0	0	0	0	2	0	1	1	hsa-miR-223	-0.36	0.26		Sites in UTR
WDR77	WD repeat domain 77	1	1	0	0	0	0	0	0	hsa-miR-223	-0.36	0.45		Sites in UTR
PHF20L1	PHD finger protein 20-like 1	1	1	0	0	0	0	0	0	hsa-miR-223	-0.36	0.44	2005, 2007	Sites in UTR
AP1GBP1	AP1 gamma subunit binding protein 1	1	1	0	0	0	0	0	0	hsa-miR-223	-0.36	0.39		Sites in UTR
DHX33	DEAH (Asp-Glu-Ala-His) box polypeptide 33	0	0	0	0	2	0	2	0	hsa-miR-223	-0.36	0.17		Sites in UTR
ZNF200	zinc finger protein 200	0	0	0	0	1	0	1	0	hsa-miR-223	-0.36	< 0.1		Sites in UTR
NXF1	nuclear RNA export factor 1	1	1	0	0	1	0	1	0	hsa-miR-223	-0.36	0.47		Sites in UTR
MSR1	macrophage scavenger receptor 1	0	0	0	0	2	0	1	1	hsa-miR-223	-0.36	0.26		Sites in UTR
MYH10	myosin, heavy chain 10, non-muscle	1	1	0	0	0	0	0	0	hsa-miR-223	-0.35	0.5		Sites in UTR
DSEL	dermatan sulfate epimerase-like	0	0	0	0	2	0	1	1	hsa-miR-223	-0.35	0.26		Sites in UTR
SLC4A5	solute carrier family 4, sodium bicarbonate cotransporter, member 5	0	0	0	0	1	1	0	0	hsa-miR-223	-0.35	< 0.1		Sites in UTR
GZF1	GDNF-inducible zinc finger protein 1	0	0	0	0	2	1	0	1	hsa-miR-223	-0.35	0.19		Sites in UTR
PKN2	protein kinase N2	0	0	0	0	1	1	0	0	hsa-miR-223	-0.35	< 0.1	2007	Sites in UTR
TARDBP	TAR DNA binding protein	0	0	0	0	1	1	0	0	hsa-miR-223	-0.35	< 0.1		Sites in UTR
GPR155	G protein-coupled receptor 155	1	0	0	1	1	0	0	1	hsa-miR-223	-0.35	0.48		Sites in UTR
ATP10D	ATPase, class V, type 10D	1	1	0	0	0	0	0	0	hsa-miR-223	-0.35	0.44		Sites in UTR
DDHD2	DDHD domain containing 2	0	0	0	0	1	1	0	0	hsa-miR-223	-0.35	0.19		Sites in UTR
FAM120AOS	family with sequence similarity 120A opposite strand	0	0	0	0	1	1	0	0	hsa-miR-223	-0.35	0.19		Sites in UTR
XRRA1	X-ray radiation resistance associated 1	0	0	0	0	1	1	0	0	hsa-miR-223	-0.35	< 0.1		Sites in UTR
BRMS1L	breast cancer metastasis-suppressor 1-like	0	0	0	0	1	1	0	0	hsa-miR-223	-0.35	0.27		Sites in UTR
FOXO3	forkhead box O3	1	1	0	0	0	0	0	0	hsa-miR-223	-0.35	0.52	2005, 2007	Sites in UTR
SMAD1	SMAD family member 1	0	0	0	0	1	1	0	0	hsa-miR-223	-0.35	< 0.1		Sites in UTR
GMFB	glia maturation factor, beta	0	0	0	0	1	1	0	0	hsa-miR-223	-0.35	< 0.1		Sites in UTR
CEP72	centrosomal protein 72kDa	0	0	0	0	1	0	1	0	hsa-miR-223	-0.35	< 0.1		Sites in UTR
MED11	mediator complex subunit 11	0	0	0	0	1	1	0	0	hsa-miR-223	-0.35	< 0.1		Sites in UTR
C6orf136	chromosome 6 open reading frame 136	0	0	0	0	1	0	1	0	hsa-miR-223	-0.35	< 0.1		Sites in UTR
HEY2	hairy/enhancer-of-split related with YRPW motif 2	0	0	0	0	1	1	0	0	hsa-miR-223	-0.35	< 0.1		Sites in UTR
GNG12	guanine nucleotide binding protein (G protein), gamma 12	0	0	0	0	1	1	0	0	hsa-miR-223	-0.35	< 0.1		Sites in UTR
RERG	RAS-like, estrogen-regulated, growth inhibitor	0	0	0	0	1	0	1	0	hsa-miR-223	-0.34	0.19		Sites in UTR
CDH9	cadherin 9, type 2 (T1-cadherin)	0	0	0	0	1	0	1	0	hsa-miR-223	-0.34	< 0.1		Sites in UTR
YWHAG	tyrosine 3-monooxygenase/tryptophan 5-monooxygenase activation protein, gamma polypeptide	0	0	0	0	2	1	0	1	hsa-miR-223	-0.34	0.35		Sites in UTR
LRIG1	leucine-rich repeats and immunoglobulin-like domains 1	0	0	0	0	1	0	1	0	hsa-miR-223	-0.34	< 0.1		Sites in UTR
ALCAM	activated leukocyte cell adhesion molecule	0	0	0	0	1	1	0	0	hsa-miR-223	-0.34	< 0.1	2005, 2007	Sites in UTR
SYT14	synaptotagmin XIV	0	0	0	0	2	0	1	1	hsa-miR-223	-0.34	0.26		Sites in UTR
PAPOLB	poly(A) polymerase beta (testis specific)	0	0	0	0	2	1	0	1	hsa-miR-223	-0.34	0.2		Sites in UTR
FAM69A	family with sequence similarity 69, member A	0	0	0	0	1	1	0	0	hsa-miR-223	-0.34	< 0.1		Sites in UTR
RNF34	ring finger protein 34	1	1	0	0	0	0	0	0	hsa-miR-223	-0.34	0.35	2005, 2007	Sites in UTR
ZNF681	zinc finger protein 681	0	0	0	0	2	0	0	2	hsa-miR-223	-0.34	0.19		Sites in UTR
NPY1R	neuropeptide Y receptor Y1	0	0	0	0	1	0	1	0	hsa-miR-223	-0.34	< 0.1		Sites in UTR
ARID5B	AT rich interactive domain 5B (MRF1-like)	0	0	0	0	2	1	1	0	hsa-miR-223	-0.34	< 0.1		Sites in UTR
REEP1	receptor accessory protein 1	0	0	0	0	1	1	0	0	hsa-miR-223	-0.34	0.29		Sites in UTR
PPARA	peroxisome proliferator-activated receptor alpha	0	0	0	0	4	1	2	1	hsa-miR-223	-0.34	0.36		Sites in UTR
ZCCHC16	zinc finger, CCHC domain containing 16	0	0	0	0	1	1	0	0	hsa-miR-223	-0.34	< 0.1		Sites in UTR
ZXDB	zinc finger, X-linked, duplicated B	0	0	0	0	1	1	0	0	hsa-miR-223	-0.34	< 0.1		Sites in UTR
LELP1	late cornified envelope-like proline-rich 1	1	1	0	0	0	0	0	0	hsa-miR-223	-0.34	0.47	2007	Sites in UTR
GTF2A1L	general transcription factor IIA, 1-like	1	1	0	0	0	0	0	0	hsa-miR-223	-0.34	0.43		Sites in UTR
MYBL1	v-myb myeloblastosis viral oncogene homolog (avian)-like 1	1	0	0	1	1	0	1	0	hsa-miR-223	-0.34	0.41	2007	Sites in UTR
RYBP	RING1 and YY1 binding protein	1	1	0	0	0	0	0	0	hsa-miR-223	-0.34	0.34		Sites in UTR
THUMPD1	THUMP domain containing 1	0	0	0	0	2	0	1	1	hsa-miR-223	-0.34	0.27		Sites in UTR
ABCD4	ATP-binding cassette, sub-family D (ALD), member 4	0	0	0	0	2	0	1	1	hsa-miR-223	-0.34	0.27		Sites in UTR
C16orf63	chromosome 16 open reading frame 63	0	0	0	0	2	0	1	1	hsa-miR-223	-0.34	0.26		Sites in UTR
EPHA3	EPH receptor A3	0	0	0	0	1	0	1	0	hsa-miR-223	-0.34	< 0.1		Sites in UTR
ATP2B1	ATPase, Ca++ transporting, plasma membrane 1	1	1	0	0	0	0	0	0	hsa-miR-223	-0.34	0.35	2005, 2007	Sites in UTR
PAIP1	poly(A) binding protein interacting protein 1	0	0	0	0	1	0	1	0	hsa-miR-223	-0.34	< 0.1		Sites in UTR
AK2	adenylate kinase 2	1	0	1	0	2	0	0	2	hsa-miR-223	-0.33	0.62		Sites in UTR
TSPAN6	tetraspanin 6	0	0	0	0	1	1	0	0	hsa-miR-223	-0.33	0.19		Sites in UTR
ATP8A1	ATPase, aminophospholipid transporter (APLT), class I, type 8A, member 1	0	0	0	0	2	0	2	0	hsa-miR-223	-0.33	0.16		Sites in UTR
SLC23A2	solute carrier family 23 (nucleobase transporters), member 2	1	0	1	0	1	0	0	1	hsa-miR-223	-0.33	0.62	2005, 2007	Sites in UTR
XIAP	X-linked inhibitor of apoptosis	0	0	0	0	2	0	1	1	hsa-miR-223	-0.33	0.29		Sites in UTR
GAN	giant axonal neuropathy (gigaxonin)	0	0	0	0	1	1	0	0	hsa-miR-223	-0.33	0.19		Sites in UTR
CBFB	core-binding factor, beta subunit	0	0	0	0	1	1	0	0	hsa-miR-223	-0.33	< 0.1	2005, 2007	Sites in UTR
CCDC96	coiled-coil domain containing 96	0	0	0	0	1	0	1	0	hsa-miR-223	-0.33	< 0.1		Sites in UTR
GRAMD1C	GRAM domain containing 1C	0	0	0	0	1	0	1	0	hsa-miR-223	-0.33	< 0.1		Sites in UTR
ANKRD10	ankyrin repeat domain 10	0	0	0	0	1	0	1	0	hsa-miR-223	-0.33	< 0.1		Sites in UTR
MID1IP1	MID1 interacting protein 1 (gastrulation specific G12 homolog (zebrafish))	1	1	0	0	0	0	0	0	hsa-miR-223	-0.33	0.46		Sites in UTR
BAALC	brain and acute leukemia, cytoplasmic	0	0	0	0	2	1	0	1	hsa-miR-223	-0.33	0.26		Sites in UTR
LOC116349	hypothetical protein BC014011	0	0	0	0	1	1	0	0	hsa-miR-223	-0.33	0.19		Sites in UTR
C5orf43	chromosome 5 open reading frame 43	0	0	0	0	1	0	1	0	hsa-miR-223	-0.33	0.18		Sites in UTR
SOCS5	suppressor of cytokine signaling 5	0	0	0	0	1	1	0	0	hsa-miR-223	-0.33	< 0.1		Sites in UTR
EDEM1	ER degradation enhancer, mannosidase alpha-like 1	0	0	0	0	1	1	0	0	hsa-miR-223	-0.33	< 0.1		Sites in UTR
TBC1D10A	TBC1 domain family, member 10A	0	0	0	0	1	1	0	0	hsa-miR-223	-0.33	0.26	2005, 2007	Sites in UTR
ZHX1	zinc fingers and homeoboxes 1	0	0	0	0	1	1	0	0	hsa-miR-223	-0.33	< 0.1		Sites in UTR
MXRA5	matrix-remodelling associated 5	0	0	0	0	1	1	0	0	hsa-miR-223	-0.33	< 0.1		Sites in UTR
C14orf142	chromosome 14 open reading frame 142	0	0	0	0	1	1	0	0	hsa-miR-223	-0.33	< 0.1		Sites in UTR
SCARB1	scavenger receptor class B, member 1	1	1	0	0	0	0	0	0	hsa-miR-223	-0.33	0.43		Sites in UTR
ATP11A	ATPase, class VI, type 11A	0	0	0	0	1	0	1	0	hsa-miR-223	-0.33	< 0.1		Sites in UTR
C11orf73	chromosome 11 open reading frame 73	0	0	0	0	1	0	1	0	hsa-miR-223	-0.33	< 0.1		Sites in UTR
CDH11	cadherin 11, type 2, OB-cadherin (osteoblast)	0	0	0	0	1	1	0	0	hsa-miR-223	-0.33	< 0.1		Sites in UTR
ZNF260	zinc finger protein 260	0	0	0	0	1	1	0	0	hsa-miR-223	-0.33	< 0.1		Sites in UTR
LYPD6	LY6/PLAUR domain containing 6	0	0	0	0	2	1	0	1	hsa-miR-223	-0.33	0.37		Sites in UTR
ANXA6	annexin A6	0	0	0	0	1	1	0	0	hsa-miR-223	-0.33	0.14		Sites in UTR
RCN2	reticulocalbin 2, EF-hand calcium binding domain	0	0	0	0	1	1	0	0	hsa-miR-223	-0.33	< 0.1	2005, 2007	Sites in UTR
SMG6	Smg-6 homolog, nonsense mediated mRNA decay factor (C. elegans)	0	0	0	0	2	1	0	1	hsa-miR-223	-0.32	0.35		Sites in UTR
MEF2D	myocyte enhancer factor 2D	1	0	1	0	0	0	0	0	hsa-miR-223	-0.32	0.23		Sites in UTR
PCDH20	protocadherin 20	0	0	0	0	1	0	1	0	hsa-miR-223	-0.32	< 0.1		Sites in UTR
PRPF4B	PRP4 pre-mRNA processing factor 4 homolog B (yeast)	0	0	0	0	1	1	0	0	hsa-miR-223	-0.32	< 0.1		Sites in UTR
C3orf58	chromosome 3 open reading frame 58	0	0	0	0	1	0	1	0	hsa-miR-223	-0.32	< 0.1		Sites in UTR
UBE2A	ubiquitin-conjugating enzyme E2A (RAD6 homolog)	0	0	0	0	1	1	0	0	hsa-miR-223	-0.32	< 0.1	2005, 2007	Sites in UTR
TMEM188	transmembrane protein 188	1	1	0	0	0	0	0	0	hsa-miR-223	-0.32	0.39	2007	Sites in UTR
LCORL	ligand dependent nuclear receptor corepressor-like	0	0	0	0	1	0	1	0	hsa-miR-223	-0.32	< 0.1		Sites in UTR
USP49	ubiquitin specific peptidase 49	0	0	0	0	1	1	0	0	hsa-miR-223	-0.32	< 0.1		Sites in UTR
C12orf65	chromosome 12 open reading frame 65	0	0	0	0	1	1	0	0	hsa-miR-223	-0.32	< 0.1		Sites in UTR
ZCCHC5	zinc finger, CCHC domain containing 5	0	0	0	0	1	0	1	0	hsa-miR-223	-0.32	< 0.1		Sites in UTR
NSBP1	nucleosomal binding protein 1	0	0	0	0	1	0	0	1	hsa-miR-223	-0.32	0.19		Sites in UTR
KIAA1279	KIAA1279	0	0	0	0	1	0	1	0	hsa-miR-223	-0.32	< 0.1		Sites in UTR
ANKS6	ankyrin repeat and sterile alpha motif domain containing 6	0	0	0	0	1	1	0	0	hsa-miR-223	-0.32	< 0.1		Sites in UTR
RALA	v-ral simian leukemia viral oncogene homolog A (ras related)	0	0	0	0	2	1	0	1	hsa-miR-223	-0.32	0.19		Sites in UTR
CD109	CD109 molecule	0	0	0	0	2	1	0	1	hsa-miR-223	-0.32	0.19		Sites in UTR
MDK	midkine (neurite growth-promoting factor 2)	0	0	0	0	1	0	1	0	hsa-miR-223	-0.32	< 0.1		Sites in UTR
RAPH1	Ras association (RalGDS/AF-6) and pleckstrin homology domains 1	0	0	0	0	2	1	0	1	hsa-miR-223	-0.32	0.2		Sites in UTR
CMPK1	cytidine monophosphate (UMP-CMP) kinase 1, cytosolic	0	0	0	0	1	0	1	0	hsa-miR-223	-0.32	< 0.1		Sites in UTR
ZFHX3	zinc finger homeobox 3	1	0	1	0	0	0	0	0	hsa-miR-223	-0.32	0.48	2007	Sites in UTR
MTPN	myotrophin	1	0	1	0	0	0	0	0	hsa-miR-223	-0.32	0.2	2005, 2007	Sites in UTR
ZXDA	zinc finger, X-linked, duplicated A	0	0	0	0	1	1	0	0	hsa-miR-223	-0.32	< 0.1		Sites in UTR
TRIM14	tripartite motif-containing 14	0	0	0	0	1	1	0	0	hsa-miR-223	-0.32	< 0.1		Sites in UTR
PFN2	profilin 2	1	0	1	0	0	0	0	0	hsa-miR-223	-0.32	0.32		Sites in UTR
ENTPD1	ectonucleoside triphosphate diphosphohydrolase 1	0	0	0	0	2	1	0	1	hsa-miR-223	-0.32	0.19		Sites in UTR
STK39	serine threonine kinase 39 (STE20/SPS1 homolog, yeast)	0	0	0	0	1	0	1	0	hsa-miR-223	-0.32	0.17	2005, 2007	Sites in UTR
GLI3	GLI-Kruppel family member GLI3 (Greig cephalopolysyndactyly syndrome)	0	0	0	0	1	0	1	0	hsa-miR-223	-0.32	< 0.1		Sites in UTR
CNOT6L	CCR4-NOT transcription complex, subunit 6-like	0	0	0	0	1	0	1	0	hsa-miR-223	-0.32	< 0.1		Sites in UTR
CSNK1A1L	casein kinase 1, alpha 1-like	0	0	0	0	1	0	1	0	hsa-miR-223	-0.32	< 0.1		Sites in UTR
INHBB	inhibin, beta B	0	0	0	0	1	1	0	0	hsa-miR-223	-0.32	< 0.1		Sites in UTR
ZBTB4	zinc finger and BTB domain containing 4	0	0	0	0	1	0	1	0	hsa-miR-223	-0.31	< 0.1		Sites in UTR
ARMCX2	armadillo repeat containing, X-linked 2	0	0	0	0	1	1	0	0	hsa-miR-223	-0.31	0.2		Sites in UTR
GPR17	G protein-coupled receptor 17	0	0	0	0	1	1	0	0	hsa-miR-223	-0.31	< 0.1		Sites in UTR
FAM152A	family with sequence similarity 152, member A	0	0	0	0	2	1	0	1	hsa-miR-223	-0.31	0.36		Sites in UTR
NLRP3	NLR family, pyrin domain containing 3	1	0	1	0	0	0	0	0	hsa-miR-223	-0.31	0.34	2007	Sites in UTR
USP6NL	USP6 N-terminal like	0	0	0	0	2	0	1	1	hsa-miR-223	-0.31	0.27		Sites in UTR
GPATCH8	G patch domain containing 8	0	0	0	0	2	0	1	1	hsa-miR-223	-0.31	0.26		Sites in UTR
GARNL4	GTPase activating Rap/RanGAP domain-like 4	0	0	0	0	1	1	0	0	hsa-miR-223	-0.31	0.19		Sites in UTR
SEH1L	SEH1-like (S. cerevisiae)	0	0	0	0	1	0	1	0	hsa-miR-223	-0.31	< 0.1		Sites in UTR
CD164	CD164 molecule, sialomucin	0	0	0	0	1	0	1	0	hsa-miR-223	-0.31	< 0.1		Sites in UTR
SYT11	synaptotagmin XI	0	0	0	0	1	1	0	0	hsa-miR-223	-0.31	< 0.1		Sites in UTR
SDC2	syndecan 2	0	0	0	0	2	0	0	2	hsa-miR-223	-0.31	0.39		Sites in UTR
SIM1	single-minded homolog 1 (Drosophila)	0	0	0	0	2	0	1	1	hsa-miR-223	-0.31	0.26		Sites in UTR
CCR9	chemokine (C-C motif) receptor 9	0	0	0	0	2	0	2	0	hsa-miR-223	-0.31	0.18		Sites in UTR
FBXO48	F-box protein 48	0	0	0	0	1	0	1	0	hsa-miR-223	-0.31	< 0.1		Sites in UTR
KLRC4	killer cell lectin-like receptor subfamily C, member 4	0	0	0	0	1	0	1	0	hsa-miR-223	-0.31	< 0.1		Sites in UTR
TTC9	tetratricopeptide repeat domain 9	0	0	0	0	1	1	0	0	hsa-miR-223	-0.31	< 0.1		Sites in UTR
SPRED1	sprouty-related, EVH1 domain containing 1	1	1	0	0	0	0	0	0	hsa-miR-223	-0.31	0.47	2005, 2007	Sites in UTR
FGFR2	fibroblast growth factor receptor 2 (bacteria-expressed kinase, keratinocyte growth factor receptor, craniofacial dysostosis 1, Crouzon syndrome, Pfeiffer syndrome, Jackson-Weiss syndrome)	1	0	0	1	0	0	0	0	hsa-miR-223	-0.31	0.35	2005, 2007	Sites in UTR
CCKBR	cholecystokinin B receptor	0	0	0	0	1	1	0	0	hsa-miR-223	-0.31	0.2		Sites in UTR
CENPJ	centromere protein J	0	0	0	0	1	0	1	0	hsa-miR-223	-0.31	< 0.1		Sites in UTR
API5	apoptosis inhibitor 5	0	0	0	0	1	0	1	0	hsa-miR-223	-0.31	< 0.1		Sites in UTR
TWISTNB	TWIST neighbor	0	0	0	0	1	0	1	0	hsa-miR-223	-0.31	< 0.1		Sites in UTR
POT1	POT1 protection of telomeres 1 homolog (S. pombe)	0	0	0	0	1	0	1	0	hsa-miR-223	-0.31	< 0.1		Sites in UTR
CISD2	CDGSH iron sulfur domain 2	0	0	0	0	1	0	1	0	hsa-miR-223	-0.31	< 0.1		Sites in UTR
FAM81A	family with sequence similarity 81, member A	0	0	0	0	1	1	0	0	hsa-miR-223	-0.3	< 0.1		Sites in UTR
CEP27	centrosomal protein 27kDa	0	0	0	0	1	0	1	0	hsa-miR-223	-0.3	< 0.1		Sites in UTR
KCNJ9	potassium inwardly-rectifying channel, subfamily J, member 9	0	0	0	0	1	1	0	0	hsa-miR-223	-0.3	< 0.1		Sites in UTR
STX6	syntaxin 6	0	0	0	0	1	1	0	0	hsa-miR-223	-0.3	< 0.1		Sites in UTR
LETMD1	LETM1 domain containing 1	1	1	0	0	0	0	0	0	hsa-miR-223	-0.3	0.42		Sites in UTR
SLC39A8	solute carrier family 39 (zinc transporter), member 8	0	0	0	0	1	0	0	1	hsa-miR-223	-0.3	0.23	2005, 2007	Sites in UTR
RWDD1	RWD domain containing 1	0	0	0	0	1	0	1	0	hsa-miR-223	-0.3	< 0.1		Sites in UTR
PIGN	phosphatidylinositol glycan anchor biosynthesis, class N	0	0	0	0	1	0	1	0	hsa-miR-223	-0.3	< 0.1		Sites in UTR
AIM1	absent in melanoma 1	0	0	0	0	1	1	0	0	hsa-miR-223	-0.3	0.19		Sites in UTR
TMEM64	transmembrane protein 64	0	0	0	0	1	0	1	0	hsa-miR-223	-0.3	0.1	2007	Sites in UTR
P2RY12	purinergic receptor P2Y, G-protein coupled, 12	0	0	0	0	1	0	1	0	hsa-miR-223	-0.3	< 0.1		Sites in UTR
STIM1	stromal interaction molecule 1	1	0	1	0	0	0	0	0	hsa-miR-223	-0.3	0.26	2005, 2007	Sites in UTR
SLC19A1	solute carrier family 19 (folate transporter), member 1	0	0	0	0	1	0	1	0	hsa-miR-223	-0.3	< 0.1		Sites in UTR
ENTPD5	ectonucleoside triphosphate diphosphohydrolase 5	0	0	0	0	1	0	1	0	hsa-miR-223	-0.3	< 0.1		Sites in UTR
OGFOD1	2-oxoglutarate and iron-dependent oxygenase domain containing 1	0	0	0	0	1	0	1	0	hsa-miR-223	-0.3	< 0.1		Sites in UTR
DERL1	Der1-like domain family, member 1	0	0	0	0	1	0	1	0	hsa-miR-223	-0.3	< 0.1	2005, 2007	Sites in UTR
ENAH	enabled homolog (Drosophila)	0	0	0	0	1	1	0	0	hsa-miR-223	-0.3	< 0.1		Sites in UTR
MAP1B	microtubule-associated protein 1B	0	0	0	0	3	0	1	2	hsa-miR-223	-0.3	0.43	2005, 2007	Sites in UTR
KCTD9	potassium channel tetramerisation domain containing 9	0	0	0	0	1	0	1	0	hsa-miR-223	-0.3	< 0.1		Sites in UTR
FUBP3	far upstream element (FUSE) binding protein 3	0	0	0	0	1	0	0	1	hsa-miR-223	-0.3	0.34	2007	Sites in UTR
LAPTM5	lysosomal associated multispanning membrane protein 5	0	0	0	0	1	1	0	0	hsa-miR-223	-0.3	0.19		Sites in UTR
RND3	Rho family GTPase 3	0	0	0	0	1	1	0	0	hsa-miR-223	-0.3	< 0.1		Sites in UTR
KIAA1468	KIAA1468	0	0	0	0	1	0	1	0	hsa-miR-223	-0.29	0.11	2007	Sites in UTR
FLJ20160	FLJ20160 protein	0	0	0	0	1	0	1	0	hsa-miR-223	-0.29	< 0.1		Sites in UTR
C4orf31	chromosome 4 open reading frame 31	0	0	0	0	1	0	1	0	hsa-miR-223	-0.29	< 0.1		Sites in UTR
NEFH	neurofilament, heavy polypeptide 200kDa	0	0	0	0	1	1	0	0	hsa-miR-223	-0.29	0.19		Sites in UTR
KHDRBS1	KH domain containing, RNA binding, signal transduction associated 1	0	0	0	0	1	0	1	0	hsa-miR-223	-0.29	< 0.1		Sites in UTR
C8orf22	chromosome 8 open reading frame 22	0	0	0	0	1	0	1	0	hsa-miR-223	-0.29	< 0.1		Sites in UTR
NAIF1	nuclear apoptosis inducing factor 1	0	0	0	0	1	0	1	0	hsa-miR-223	-0.29	< 0.1		Sites in UTR
PCMT1	protein-L-isoaspartate (D-aspartate) O-methyltransferase	0	0	0	0	1	0	1	0	hsa-miR-223	-0.29	< 0.1		Sites in UTR
SGMS2	sphingomyelin synthase 2	0	0	0	0	1	0	1	0	hsa-miR-223	-0.29	< 0.1	2007	Sites in UTR
GOLGA8A	golgi autoantigen, golgin subfamily a, 8A	0	0	0	0	2	0	1	1	hsa-miR-223	-0.29	0.26		Sites in UTR
GPR85	G protein-coupled receptor 85	0	0	0	0	1	1	0	0	hsa-miR-223	-0.29	0.19		Sites in UTR
PELI1	pellino homolog 1 (Drosophila)	0	0	0	0	1	0	1	0	hsa-miR-223	-0.29	< 0.1		Sites in UTR
ARPC5L	actin related protein 2/3 complex, subunit 5-like	0	0	0	0	1	1	0	0	hsa-miR-223	-0.29	< 0.1		Sites in UTR
CLSTN1	calsyntenin 1	1	0	1	0	0	0	0	0	hsa-miR-223	-0.29	0.51		Sites in UTR
CSNK1A1	casein kinase 1, alpha 1	0	0	0	0	1	0	1	0	hsa-miR-223	-0.29	< 0.1		Sites in UTR
C2orf30	chromosome 2 open reading frame 30	0	0	0	0	1	0	1	0	hsa-miR-223	-0.29	< 0.1		Sites in UTR
KLHL14	kelch-like 14 (Drosophila)	0	0	0	0	1	1	0	0	hsa-miR-223	-0.29	< 0.1		Sites in UTR
RBM16	RNA binding motif protein 16	1	0	1	0	0	0	0	0	hsa-miR-223	-0.29	0.45	2005, 2007	Sites in UTR
SP1	Sp1 transcription factor	1	1	0	0	0	0	0	0	hsa-miR-223	-0.29	0.46		Sites in UTR
SLC26A7	solute carrier family 26, member 7	1	0	1	0	0	0	0	0	hsa-miR-223	-0.29	0.35	2005, 2007	Sites in UTR
KLHL3	kelch-like 3 (Drosophila)	0	0	0	0	2	0	1	1	hsa-miR-223	-0.29	0.26		Sites in UTR
RAVER1	ribonucleoprotein, PTB-binding 1	0	0	0	0	1	0	1	0	hsa-miR-223	-0.29	< 0.1		Sites in UTR
KBTBD6	kelch repeat and BTB (POZ) domain containing 6	0	0	0	0	1	1	0	0	hsa-miR-223	-0.29	0.28		Sites in UTR
SDHC	succinate dehydrogenase complex, subunit C, integral membrane protein, 15kDa	0	0	0	0	1	0	1	0	hsa-miR-223	-0.29	0.11		Sites in UTR
MGC26718	similar to ankyrin repeat domain 20A	0	0	0	0	1	0	1	0	hsa-miR-223	-0.29	< 0.1		Sites in UTR
FAM171B	family with sequence similarity 171, member B	0	0	0	0	1	0	1	0	hsa-miR-223	-0.29	< 0.1		Sites in UTR
KIAA0226	KIAA0226	1	1	0	0	0	0	0	0	hsa-miR-223	-0.28	0.36		Sites in UTR
ZBTB26	zinc finger and BTB domain containing 26	0	0	0	0	2	0	0	2	hsa-miR-223	-0.28	0.38		Sites in UTR
ZC3H6	zinc finger CCCH-type containing 6	0	0	0	0	1	1	0	0	hsa-miR-223	-0.28	0.2		Sites in UTR
CTSL2	cathepsin L2	0	0	0	0	1	0	1	0	hsa-miR-223	-0.28	0.1		Sites in UTR
FAM71D	family with sequence similarity 71, member D	0	0	0	0	1	0	1	0	hsa-miR-223	-0.28	< 0.1		Sites in UTR
F3	coagulation factor III (thromboplastin, tissue factor)	1	0	1	0	0	0	0	0	hsa-miR-223	-0.28	0.49	2005, 2007	Sites in UTR
PLEKHH1	pleckstrin homology domain containing, family H (with MyTH4 domain) member 1	1	1	0	0	0	0	0	0	hsa-miR-223	-0.28	0.38	2005, 2007	Sites in UTR
POLE3	polymerase (DNA directed), epsilon 3 (p17 subunit)	0	0	0	0	1	0	1	0	hsa-miR-223	-0.28	0.1		Sites in UTR
IGSF3	immunoglobulin superfamily, member 3	0	0	0	0	1	1	0	0	hsa-miR-223	-0.28	0.19		Sites in UTR
CSPG5	chondroitin sulfate proteoglycan 5 (neuroglycan C)	0	0	0	0	1	0	1	0	hsa-miR-223	-0.28	0.15		Sites in UTR
CYP4V2	cytochrome P450, family 4, subfamily V, polypeptide 2	1	1	0	0	0	0	0	0	hsa-miR-223	-0.28	0.31		Sites in UTR
ICAM1	intercellular adhesion molecule 1	0	0	0	0	1	1	0	0	hsa-miR-223	-0.28	0.19		Sites in UTR
TOX	thymocyte selection-associated high mobility group box	0	0	0	0	1	0	1	0	hsa-miR-223	-0.28	< 0.1		Sites in UTR
FUT4	fucosyltransferase 4 (alpha (1,3) fucosyltransferase, myeloid-specific)	0	0	0	0	1	1	0	0	hsa-miR-223	-0.28	< 0.1		Sites in UTR
UBE2W	ubiquitin-conjugating enzyme E2W (putative)	1	1	0	0	0	0	0	0	hsa-miR-223	-0.28	0.49		Sites in UTR
GRIA4	glutamate receptor, ionotrophic, AMPA 4	0	0	0	0	1	0	1	0	hsa-miR-223	-0.28	< 0.1		Sites in UTR
DAGLB	diacylglycerol lipase, beta	0	0	0	0	1	0	1	0	hsa-miR-223	-0.28	< 0.1		Sites in UTR
SART3	squamous cell carcinoma antigen recognized by T cells 3	0	0	0	0	1	0	1	0	hsa-miR-223	-0.28	< 0.1		Sites in UTR
NDP	Norrie disease (pseudoglioma)	0	0	0	0	1	1	0	0	hsa-miR-223	-0.28	< 0.1		Sites in UTR
FHL1	four and a half LIM domains 1	0	0	0	0	3	0	1	2	hsa-miR-223	-0.28	0.42		Sites in UTR
MKL2	MKL/myocardin-like 2	0	0	0	0	3	1	0	2	hsa-miR-223	-0.28	0.35		Sites in UTR
GALNT7	UDP-N-acetyl-alpha-D-galactosamine:polypeptide N-acetylgalactosaminyltransferase 7 (GalNAc-T7)	0	0	0	0	2	0	0	2	hsa-miR-223	-0.28	0.45		Sites in UTR
ALS2CL	ALS2 C-terminal like	0	0	0	0	1	0	1	0	hsa-miR-223	-0.28	< 0.1		Sites in UTR
NOTCH2	Notch homolog 2 (Drosophila)	0	0	0	0	1	0	1	0	hsa-miR-223	-0.28	< 0.1		Sites in UTR
SRP54	signal recognition particle 54kDa	0	0	0	0	1	0	1	0	hsa-miR-223	-0.28	0.11		Sites in UTR
ASB6	ankyrin repeat and SOCS box-containing 6	0	0	0	0	1	0	1	0	hsa-miR-223	-0.28	< 0.1		Sites in UTR
PCNX	pecanex homolog (Drosophila)	0	0	0	0	1	1	0	0	hsa-miR-223	-0.28	< 0.1		Sites in UTR
MED29	mediator complex subunit 29	0	0	0	0	2	0	2	0	hsa-miR-223	-0.27	0.16		Sites in UTR
FLJ44815	FLJ44815 protein	0	0	0	0	1	0	1	0	hsa-miR-223	-0.27	< 0.1		Sites in UTR
PPP1R9A	protein phosphatase 1, regulatory (inhibitor) subunit 9A	0	0	0	0	2	1	0	1	hsa-miR-223	-0.27	0.26		Sites in UTR
ZNF271	zinc finger protein 271	0	0	0	0	1	1	0	0	hsa-miR-223	-0.27	< 0.1		Sites in UTR
FLJ20628	hypothetical protein FLJ20628	0	0	0	0	1	0	1	0	hsa-miR-223	-0.27	< 0.1		Sites in UTR
PRKCE	protein kinase C, epsilon	1	1	0	0	0	0	0	0	hsa-miR-223	-0.27	0.46		Sites in UTR
AIPL1	aryl hydrocarbon receptor interacting protein-like 1	0	0	0	0	1	1	0	0	hsa-miR-223	-0.27	< 0.1		Sites in UTR
ELL3	elongation factor RNA polymerase II-like 3	0	0	0	0	1	0	1	0	hsa-miR-223	-0.27	< 0.1		Sites in UTR
ZNF192	zinc finger protein 192	0	0	0	0	1	1	0	0	hsa-miR-223	-0.27	< 0.1		Sites in UTR
CCNJL	cyclin J-like	0	0	0	0	1	0	1	0	hsa-miR-223	-0.27	< 0.1		Sites in UTR
C11orf30	chromosome 11 open reading frame 30	0	0	0	0	1	0	0	1	hsa-miR-223	-0.27	0.3	2005, 2007	Sites in UTR
MKLN1	muskelin 1, intracellular mediator containing kelch motifs	0	0	0	0	2	1	0	1	hsa-miR-223	-0.27	0.2		Sites in UTR
SH2D1B	SH2 domain containing 1B	0	0	0	0	2	0	2	0	hsa-miR-223	-0.27	0.16		Sites in UTR
RNF180	ring finger protein 180	0	0	0	0	1	0	1	0	hsa-miR-223	-0.27	< 0.1		Sites in UTR
NAB1	NGFI-A binding protein 1 (EGR1 binding protein 1)	0	0	0	0	1	1	0	0	hsa-miR-223	-0.27	< 0.1		Sites in UTR
CAB39	calcium binding protein 39	0	0	0	0	1	1	0	0	hsa-miR-223	-0.27	< 0.1		Sites in UTR
KBTBD4	kelch repeat and BTB (POZ) domain containing 4	0	0	0	0	1	1	0	0	hsa-miR-223	-0.27	< 0.1		Sites in UTR
SLC25A3	solute carrier family 25 (mitochondrial carrier; phosphate carrier), member 3	0	0	0	0	1	0	1	0	hsa-miR-223	-0.27	< 0.1		Sites in UTR
CTDSPL2	CTD (carboxy-terminal domain, RNA polymerase II, polypeptide A) small phosphatase like 2	0	0	0	0	1	0	1	0	hsa-miR-223	-0.27	< 0.1		Sites in UTR
JUB	jub, ajuba homolog (Xenopus laevis)	0	0	0	0	1	0	1	0	hsa-miR-223	-0.27	< 0.1		Sites in UTR
FUT8	fucosyltransferase 8 (alpha (1,6) fucosyltransferase)	0	0	0	0	1	1	0	0	hsa-miR-223	-0.27	< 0.1		Sites in UTR
EML4	echinoderm microtubule associated protein like 4	1	0	0	1	1	0	0	1	hsa-miR-223	-0.27	0.47		Sites in UTR
PIWIL3	piwi-like 3 (Drosophila)	1	1	0	0	0	0	0	0	hsa-miR-223	-0.27	0.33		Sites in UTR
SC4MOL	sterol-C4-methyl oxidase-like	1	0	1	0	0	0	0	0	hsa-miR-223	-0.27	0.31		Sites in UTR
XKR6	XK, Kell blood group complex subunit-related family, member 6	0	0	0	0	1	0	1	0	hsa-miR-223	-0.27	0.13		Sites in UTR
WBSCR17	Williams-Beuren syndrome chromosome region 17	0	0	0	0	1	1	0	0	hsa-miR-223	-0.27	< 0.1		Sites in UTR
SCN3A	sodium channel, voltage-gated, type III, alpha subunit	1	0	1	0	1	0	0	1	hsa-miR-223	-0.27	0.54	2005, 2007	Sites in UTR
SLITRK5	SLIT and NTRK-like family, member 5	0	0	0	0	1	0	1	0	hsa-miR-223	-0.27	< 0.1		Sites in UTR
ANKFY1	ankyrin repeat and FYVE domain containing 1	1	1	0	0	0	0	0	0	hsa-miR-223	-0.27	0.38		Sites in UTR
LNPEP	leucyl/cystinyl aminopeptidase	0	0	0	0	2	0	1	1	hsa-miR-223	-0.27	0.26		Sites in UTR
C20orf177	chromosome 20 open reading frame 177	0	0	0	0	1	0	0	1	hsa-miR-223	-0.27	0.19		Sites in UTR
C4orf43	chromosome 4 open reading frame 43	0	0	0	0	1	0	0	1	hsa-miR-223	-0.27	0.19		Sites in UTR
ABCB1	ATP-binding cassette, sub-family B (MDR/TAP), member 1	0	0	0	0	1	0	1	0	hsa-miR-223	-0.27	< 0.1		Sites in UTR
TOMM70A	translocase of outer mitochondrial membrane 70 homolog A (S. cerevisiae)	0	0	0	0	2	0	0	2	hsa-miR-223	-0.26	0.35		Sites in UTR
PRLR	prolactin receptor	0	0	0	0	2	0	0	2	hsa-miR-223	-0.26	0.35		Sites in UTR
WARS2	tryptophanyl tRNA synthetase 2, mitochondrial	0	0	0	0	2	0	0	2	hsa-miR-223	-0.26	0.35		Sites in UTR
FNIP2	folliculin interacting protein 2	0	0	0	0	2	0	1	1	hsa-miR-223	-0.26	0.26		Sites in UTR
SYTL4	synaptotagmin-like 4 (granuphilin-a)	0	0	0	0	1	0	1	0	hsa-miR-223	-0.26	< 0.1		Sites in UTR
BRUNOL5	bruno-like 5, RNA binding protein (Drosophila)	0	0	0	0	1	0	1	0	hsa-miR-223	-0.26	< 0.1		Sites in UTR
C13orf15	chromosome 13 open reading frame 15	0	0	0	0	1	0	1	0	hsa-miR-223	-0.26	< 0.1		Sites in UTR
ADAM9	ADAM metallopeptidase domain 9 (meltrin gamma)	0	0	0	0	1	0	1	0	hsa-miR-223	-0.26	< 0.1		Sites in UTR
ZNRF3	zinc and ring finger 3	0	0	0	0	1	0	1	0	hsa-miR-223	-0.26	< 0.1		Sites in UTR
MIB1	mindbomb homolog 1 (Drosophila)	0	0	0	0	1	1	0	0	hsa-miR-223	-0.26	< 0.1		Sites in UTR
PRL	prolactin	0	0	0	0	1	0	1	0	hsa-miR-223	-0.26	< 0.1		Sites in UTR
SLC39A9	solute carrier family 39 (zinc transporter), member 9	0	0	0	0	1	0	1	0	hsa-miR-223	-0.26	< 0.1		Sites in UTR
CSF2	colony stimulating factor 2 (granulocyte-macrophage)	0	0	0	0	1	0	0	1	hsa-miR-223	-0.26	0.19		Sites in UTR
LYZL6	lysozyme-like 6	0	0	0	0	1	0	1	0	hsa-miR-223	-0.26	< 0.1		Sites in UTR
CCDC68	coiled-coil domain containing 68	0	0	0	0	1	0	1	0	hsa-miR-223	-0.26	< 0.1		Sites in UTR
NEDD9	neural precursor cell expressed, developmentally down-regulated 9	0	0	0	0	1	0	1	0	hsa-miR-223	-0.26	< 0.1		Sites in UTR
LMO4	LIM domain only 4	0	0	0	0	1	0	1	0	hsa-miR-223	-0.26	< 0.1		Sites in UTR
SLC26A2	solute carrier family 26 (sulfate transporter), member 2	0	0	0	0	1	1	0	0	hsa-miR-223	-0.26	< 0.1		Sites in UTR
OXTR	oxytocin receptor	0	0	0	0	1	1	0	0	hsa-miR-223	-0.26	< 0.1		Sites in UTR
UTP15	UTP15, U3 small nucleolar ribonucleoprotein, homolog (S. cerevisiae)	0	0	0	0	1	1	0	0	hsa-miR-223	-0.26	< 0.1		Sites in UTR
USP53	ubiquitin specific peptidase 53	0	0	0	0	1	0	1	0	hsa-miR-223	-0.26	< 0.1		Sites in UTR
TNNI3K	TNNI3 interacting kinase	1	1	0	0	0	0	0	0	hsa-miR-223	-0.26	0.37		Sites in UTR
CDC23	cell division cycle 23 homolog (S. cerevisiae)	0	0	0	0	1	1	0	0	hsa-miR-223	-0.26	0.2		Sites in UTR
DNAJC5B	DnaJ (Hsp40) homolog, subfamily C, member 5 beta	0	0	0	0	1	0	1	0	hsa-miR-223	-0.26	< 0.1		Sites in UTR
ZNF480	zinc finger protein 480	0	0	0	0	1	1	0	0	hsa-miR-223	-0.26	< 0.1		Sites in UTR
ABHD13	abhydrolase domain containing 13	1	0	0	1	0	0	0	0	hsa-miR-223	-0.26	0.36	2007	Sites in UTR
FBXL14	F-box and leucine-rich repeat protein 14	0	0	0	0	1	0	0	1	hsa-miR-223	-0.26	0.19		Sites in UTR
BCLAF1	BCL2-associated transcription factor 1	0	0	0	0	1	1	0	0	hsa-miR-223	-0.26	< 0.1		Sites in UTR
NMNAT2	nicotinamide nucleotide adenylyltransferase 2	0	0	0	0	1	1	0	0	hsa-miR-223	-0.26	< 0.1		Sites in UTR
ZCCHC14	zinc finger, CCHC domain containing 14	1	1	0	0	1	0	0	1	hsa-miR-223	-0.26	0.57	2005, 2007	Sites in UTR
PDE4D	phosphodiesterase 4D, cAMP-specific (phosphodiesterase E3 dunce homolog, Drosophila)	1	0	1	0	0	0	0	0	hsa-miR-223	-0.26	0.52	2005, 2007	Sites in UTR
IBTK	inhibitor of Bruton agammaglobulinemia tyrosine kinase	0	0	0	0	1	0	1	0	hsa-miR-223	-0.26	< 0.1		Sites in UTR
TRIM59	tripartite motif-containing 59	0	0	0	0	1	1	0	0	hsa-miR-223	-0.26	< 0.1		Sites in UTR
SPIN1	spindlin 1	0	0	0	0	2	0	1	1	hsa-miR-223	-0.25	0.26		Sites in UTR
ATRNL1	attractin-like 1	0	0	0	0	1	0	1	0	hsa-miR-223	-0.25	< 0.1		Sites in UTR
OTUD4	OTU domain containing 4	1	0	0	1	1	0	1	0	hsa-miR-223	-0.25	0.41	2007	Sites in UTR
FUT9	fucosyltransferase 9 (alpha (1,3) fucosyltransferase)	0	0	0	0	2	1	0	1	hsa-miR-223	-0.25	0.19		Sites in UTR
FOXQ1	forkhead box Q1	0	0	0	0	1	0	1	0	hsa-miR-223	-0.25	< 0.1		Sites in UTR
C10orf57	chromosome 10 open reading frame 57	0	0	0	0	1	0	1	0	hsa-miR-223	-0.25	< 0.1		Sites in UTR
NFASC	neurofascin homolog (chicken)	1	0	1	0	0	0	0	0	hsa-miR-223	-0.25	0.52		Sites in UTR
ANKRD17	ankyrin repeat domain 17	1	0	1	0	0	0	0	0	hsa-miR-223	-0.25	0.29	2005, 2007	Sites in UTR
PRPS2	phosphoribosyl pyrophosphate synthetase 2	0	0	0	0	2	0	1	1	hsa-miR-223	-0.25	0.29		Sites in UTR
ORMDL1	ORM1-like 1 (S. cerevisiae)	0	0	0	0	1	0	1	0	hsa-miR-223	-0.25	< 0.1		Sites in UTR
RASGRP1	RAS guanyl releasing protein 1 (calcium and DAG-regulated)	0	0	0	0	1	0	1	0	hsa-miR-223	-0.25	< 0.1		Sites in UTR
HSPH1	heat shock 105kDa/110kDa protein 1	0	0	0	0	1	0	1	0	hsa-miR-223	-0.25	< 0.1		Sites in UTR
LIX1	Lix1 homolog (chicken)	0	0	0	0	1	1	0	0	hsa-miR-223	-0.25	< 0.1		Sites in UTR
IL6ST	interleukin 6 signal transducer (gp130, oncostatin M receptor)	0	0	0	0	1	0	1	0	hsa-miR-223	-0.25	< 0.1		Sites in UTR
CNOT1	CCR4-NOT transcription complex, subunit 1	0	0	0	0	1	0	1	0	hsa-miR-223	-0.25	< 0.1		Sites in UTR
ADIPOQ	adiponectin, C1Q and collagen domain containing	0	0	0	0	1	0	1	0	hsa-miR-223	-0.25	< 0.1		Sites in UTR
KRTAP9-2	keratin associated protein 9-2	0	0	0	0	1	0	1	0	hsa-miR-223	-0.25	< 0.1		Sites in UTR
MPPED2	metallophosphoesterase domain containing 2	0	0	0	0	1	1	0	0	hsa-miR-223	-0.25	< 0.1		Sites in UTR
YAF2	YY1 associated factor 2	0	0	0	0	2	1	1	0	hsa-miR-223	-0.25	< 0.1		Sites in UTR
KRTAP9-8	keratin associated protein 9-8	0	0	0	0	1	0	1	0	hsa-miR-223	-0.25	< 0.1		Sites in UTR
ELF5	E74-like factor 5 (ets domain transcription factor)	1	0	0	1	1	0	0	1	hsa-miR-223	-0.25	0.48		Sites in UTR
RBPJ	recombination signal binding protein for immunoglobulin kappa J region	0	0	0	0	1	0	1	0	hsa-miR-223	-0.25	< 0.1	2007	Sites in UTR
PURA	purine-rich element binding protein A	1	1	0	0	0	0	0	0	hsa-miR-223	-0.25	0.34	2007	Sites in UTR
PVR	poliovirus receptor	0	0	0	0	1	1	0	0	hsa-miR-223	-0.25	0.19		Sites in UTR
STRAP	serine/threonine kinase receptor associated protein	0	0	0	0	1	0	1	0	hsa-miR-223	-0.25	< 0.1		Sites in UTR
KLF2	Kruppel-like factor 2 (lung)	0	0	0	0	1	0	0	1	hsa-miR-223	-0.25	0.19		Sites in UTR
DNAJC18	DnaJ (Hsp40) homolog, subfamily C, member 18	0	0	0	0	1	0	1	0	hsa-miR-223	-0.25	< 0.1		Sites in UTR
FAT	FAT tumor suppressor homolog 1 (Drosophila)	1	0	0	1	0	0	0	0	hsa-miR-223	-0.24	0.36	2005, 2007	Sites in UTR
GOLGA8B	golgi autoantigen, golgin subfamily a, 8B	0	0	0	0	2	0	1	1	hsa-miR-223	-0.24	0.26		Sites in UTR
IKIP	IKK interacting protein	0	0	0	0	1	0	0	1	hsa-miR-223	-0.24	0.2		Sites in UTR
ADCYAP1	adenylate cyclase activating polypeptide 1 (pituitary)	0	0	0	0	1	0	1	0	hsa-miR-223	-0.24	< 0.1		Sites in UTR
ZSWIM5	zinc finger, SWIM-type containing 5	0	0	0	0	1	0	1	0	hsa-miR-223	-0.24	< 0.1		Sites in UTR
KRTAP9-4	keratin associated protein 9-4	0	0	0	0	1	0	1	0	hsa-miR-223	-0.24	< 0.1		Sites in UTR
ETFB	electron-transfer-flavoprotein, beta polypeptide	0	0	0	0	1	0	1	0	hsa-miR-223	-0.24	< 0.1		Sites in UTR
SLC29A1	solute carrier family 29 (nucleoside transporters), member 1	0	0	0	0	1	0	1	0	hsa-miR-223	-0.24	< 0.1		Sites in UTR
MSRB3	methionine sulfoxide reductase B3	0	0	0	0	2	1	0	1	hsa-miR-223	-0.24	0.19		Sites in UTR
VPS26B	vacuolar protein sorting 26 homolog B (S. pombe)	0	0	0	0	1	1	0	0	hsa-miR-223	-0.24	0.19		Sites in UTR
PGR	progesterone receptor	0	0	0	0	3	1	2	0	hsa-miR-223	-0.24	0.16		Sites in UTR
SLC24A3	solute carrier family 24 (sodium/potassium/calcium exchanger), member 3	0	0	0	0	1	1	0	0	hsa-miR-223	-0.24	0.2		Sites in UTR
GCLM	glutamate-cysteine ligase, modifier subunit	0	0	0	0	1	0	1	0	hsa-miR-223	-0.24	< 0.1		Sites in UTR
CDK9	cyclin-dependent kinase 9	0	0	0	0	1	0	1	0	hsa-miR-223	-0.24	< 0.1		Sites in UTR
RNF112	ring finger protein 112	0	0	0	0	1	0	1	0	hsa-miR-223	-0.24	< 0.1		Sites in UTR
TRAF3IP3	TRAF3 interacting protein 3	0	0	0	0	1	0	1	0	hsa-miR-223	-0.24	< 0.1		Sites in UTR
RWDD4A	RWD domain containing 4A	0	0	0	0	1	0	1	0	hsa-miR-223	-0.24	< 0.1		Sites in UTR
ProSAPiP1	ProSAPiP1 protein	0	0	0	0	1	1	0	0	hsa-miR-223	-0.24	0.19		Sites in UTR
CISD1	CDGSH iron sulfur domain 1	0	0	0	0	1	0	0	1	hsa-miR-223	-0.24	0.19		Sites in UTR
LCOR	ligand dependent nuclear receptor corepressor	0	0	0	0	1	0	0	1	hsa-miR-223	-0.24	0.19		Sites in UTR
ACTR2	ARP2 actin-related protein 2 homolog (yeast)	0	0	0	0	1	0	1	0	hsa-miR-223	-0.24	< 0.1		Sites in UTR
RAB3IP	RAB3A interacting protein (rabin3)	0	0	0	0	1	0	1	0	hsa-miR-223	-0.24	< 0.1		Sites in UTR
BHLHB5	basic helix-loop-helix domain containing, class B, 5	0	0	0	0	1	0	1	0	hsa-miR-223	-0.24	< 0.1		Sites in UTR
WDR5B	WD repeat domain 5B	0	0	0	0	1	0	1	0	hsa-miR-223	-0.24	< 0.1		Sites in UTR
ZPLD1	zona pellucida-like domain containing 1	0	0	0	0	1	0	1	0	hsa-miR-223	-0.24	< 0.1		Sites in UTR
LSM6	LSM6 homolog, U6 small nuclear RNA associated (S. cerevisiae)	0	0	0	0	1	0	0	1	hsa-miR-223	-0.24	0.2		Sites in UTR
C1orf162	chromosome 1 open reading frame 162	0	0	0	0	1	1	0	0	hsa-miR-223	-0.24	< 0.1		Sites in UTR
SCN2A	sodium channel, voltage-gated, type II, alpha subunit	1	0	1	0	0	0	0	0	hsa-miR-223	-0.24	0.26		Sites in UTR
GBP7	guanylate binding protein 7	0	0	0	0	1	0	0	1	hsa-miR-223	-0.24	0.19		Sites in UTR
VHL	von Hippel-Lindau tumor suppressor	0	0	0	0	1	0	1	0	hsa-miR-223	-0.24	< 0.1		Sites in UTR
EDC3	enhancer of mRNA decapping 3 homolog (S. cerevisiae)	0	0	0	0	1	0	1	0	hsa-miR-223	-0.24	< 0.1		Sites in UTR
CUX1	cut-like homeobox 1	0	0	0	0	1	0	1	0	hsa-miR-223	-0.24	< 0.1	2007	Sites in UTR
GP2	glycoprotein 2 (zymogen granule membrane)	0	0	0	0	1	0	1	0	hsa-miR-223	-0.24	< 0.1		Sites in UTR
C20orf160	chromosome 20 open reading frame 160	0	0	0	0	2	0	1	1	hsa-miR-223	-0.24	0.3		Sites in UTR
ESF1	ESF1, nucleolar pre-rRNA processing protein, homolog (S. cerevisiae)	0	0	0	0	1	0	0	1	hsa-miR-223	-0.24	0.19		Sites in UTR
FCGR1A	Fc fragment of IgG, high affinity Ia, receptor (CD64)	0	0	0	0	1	0	1	0	hsa-miR-223	-0.24	< 0.1		Sites in UTR
CTNND1	catenin (cadherin-associated protein), delta 1	0	0	0	0	1	0	1	0	hsa-miR-223	-0.24	< 0.1		Sites in UTR
CLLU1OS	chronic lymphocytic leukemia up-regulated 1 opposite strand	0	0	0	0	1	1	0	0	hsa-miR-223	-0.24	< 0.1		Sites in UTR
SHOX2	short stature homeobox 2	1	0	1	0	0	0	0	0	hsa-miR-223	-0.24	0.52		Sites in UTR
RAB2B	RAB2B, member RAS oncogene family	0	0	0	0	1	0	0	1	hsa-miR-223	-0.24	0.19		Sites in UTR
CAMTA1	calmodulin binding transcription activator 1	0	0	0	0	1	0	1	0	hsa-miR-223	-0.24	< 0.1		Sites in UTR
FDX1	ferredoxin 1	0	0	0	0	1	0	1	0	hsa-miR-223	-0.24	< 0.1		Sites in UTR
RFTN2	raftlin family member 2	0	0	0	0	1	0	1	0	hsa-miR-223	-0.24	< 0.1		Sites in UTR
AUTS2	autism susceptibility candidate 2	0	0	0	0	1	0	1	0	hsa-miR-223	-0.24	< 0.1		Sites in UTR
PAQR4	progestin and adipoQ receptor family member IV	0	0	0	0	1	1	0	0	hsa-miR-223	-0.24	< 0.1		Sites in UTR
RC3H1	ring finger and CCCH-type zinc finger domains 1	1	0	1	0	0	0	0	0	hsa-miR-223	-0.24	0.48		Sites in UTR
AQP6	aquaporin 6, kidney specific	0	0	0	0	1	1	0	0	hsa-miR-223	-0.24	< 0.1		Sites in UTR
PIK3C2A	phosphoinositide-3-kinase, class 2, alpha polypeptide	1	1	0	0	0	0	0	0	hsa-miR-223	-0.24	0.4		Sites in UTR
TMEM130	transmembrane protein 130	0	0	0	0	2	0	1	1	hsa-miR-223	-0.24	0.27		Sites in UTR
KATNAL1	katanin p60 subunit A-like 1	0	0	0	0	1	0	0	1	hsa-miR-223	-0.24	0.19		Sites in UTR
NRG1	neuregulin 1	0	0	0	0	1	0	0	1	hsa-miR-223	-0.24	0.19		Sites in UTR
GPR160	G protein-coupled receptor 160	0	0	0	0	1	0	0	1	hsa-miR-223	-0.24	0.19		Sites in UTR
EPM2AIP1	EPM2A (laforin) interacting protein 1	0	0	0	0	2	1	0	1	hsa-miR-223	-0.24	0.19		Sites in UTR
ATXN2	ataxin 2	0	0	0	0	1	0	1	0	hsa-miR-223	-0.24	< 0.1		Sites in UTR
GLT8D3	glycosyltransferase 8 domain containing 3	0	0	0	0	1	1	0	0	hsa-miR-223	-0.24	< 0.1		Sites in UTR
S100A7A	S100 calcium binding protein A7A	0	0	0	0	2	0	0	2	hsa-miR-223	-0.23	0.35		Sites in UTR
OLA1	Obg-like ATPase 1	0	0	0	0	1	0	1	0	hsa-miR-223	-0.23	< 0.1		Sites in UTR
KLHDC5	kelch domain containing 5	0	0	0	0	1	1	0	0	hsa-miR-223	-0.23	< 0.1		Sites in UTR
MARCH5	membrane-associated ring finger (C3HC4) 5	0	0	0	0	2	0	1	1	hsa-miR-223	-0.23	0.28		Sites in UTR
PKD2L2	polycystic kidney disease 2-like 2	0	0	0	0	1	0	1	0	hsa-miR-223	-0.23	< 0.1		Sites in UTR
ZNF148	zinc finger protein 148	0	0	0	0	1	0	1	0	hsa-miR-223	-0.23	0.12	2007	Sites in UTR
RNF169	ring finger protein 169	0	0	0	0	3	0	2	1	hsa-miR-223	-0.23	0.33		Sites in UTR
DKK1	dickkopf homolog 1 (Xenopus laevis)	0	0	0	0	1	0	0	1	hsa-miR-223	-0.23	0.19		Sites in UTR
PSD3	pleckstrin and Sec7 domain containing 3	0	0	0	0	1	1	0	0	hsa-miR-223	-0.23	0.29		Sites in UTR
MRFAP1L1	Morf4 family associated protein 1-like 1	0	0	0	0	1	1	0	0	hsa-miR-223	-0.23	< 0.1		Sites in UTR
USP16	ubiquitin specific peptidase 16	1	0	1	0	0	0	0	0	hsa-miR-223	-0.23	0.23		Sites in UTR
PLEKHG4B	pleckstrin homology domain containing, family G (with RhoGef domain) member 4B	0	0	0	0	3	0	2	1	hsa-miR-223	-0.23	0.32		Sites in UTR
AMOT	angiomotin	0	0	0	0	1	0	0	1	hsa-miR-223	-0.23	0.24		Sites in UTR
ANKRD44	ankyrin repeat domain 44	0	0	0	0	1	0	0	1	hsa-miR-223	-0.23	0.19		Sites in UTR
TP63	tumor protein p63	0	0	0	0	1	0	0	1	hsa-miR-223	-0.23	0.19		Sites in UTR
NUP54	nucleoporin 54kDa	0	0	0	0	1	0	0	1	hsa-miR-223	-0.23	0.19		Sites in UTR
DUXA	double homeobox A	0	0	0	0	1	0	1	0	hsa-miR-223	-0.23	< 0.1		Sites in UTR
VTCN1	V-set domain containing T cell activation inhibitor 1	0	0	0	0	1	1	0	0	hsa-miR-223	-0.23	< 0.1		Sites in UTR
FAM46C	family with sequence similarity 46, member C	1	1	0	0	0	0	0	0	hsa-miR-223	-0.23	0.36		Sites in UTR
TTC24	tetratricopeptide repeat domain 24	0	0	0	0	1	0	1	0	hsa-miR-223	-0.23	< 0.1		Sites in UTR
NSF	N-ethylmaleimide-sensitive factor	0	0	0	0	1	0	1	0	hsa-miR-223	-0.23	< 0.1		Sites in UTR
TMTC4	transmembrane and tetratricopeptide repeat containing 4	0	0	0	0	1	0	1	0	hsa-miR-223	-0.23	< 0.1		Sites in UTR
NDUFA5	NADH dehydrogenase (ubiquinone) 1 alpha subcomplex, 5, 13kDa	0	0	0	0	1	0	0	1	hsa-miR-223	-0.23	0.19		Sites in UTR
ARID1A	AT rich interactive domain 1A (SWI-like)	0	0	0	0	1	0	1	0	hsa-miR-223	-0.23	0.14		Sites in UTR
TRIM5	tripartite motif-containing 5	0	0	0	0	1	0	1	0	hsa-miR-223	-0.23	< 0.1		Sites in UTR
ZCCHC8	zinc finger, CCHC domain containing 8	0	0	0	0	1	0	0	1	hsa-miR-223	-0.23	0.19		Sites in UTR
MFHAS1	malignant fibrous histiocytoma amplified sequence 1	0	0	0	0	1	0	1	0	hsa-miR-223	-0.23	< 0.1		Sites in UTR
GFI1	growth factor independent 1 transcription repressor	0	0	0	0	1	0	1	0	hsa-miR-223	-0.23	< 0.1		Sites in UTR
CNTLN	centlein, centrosomal protein	0	0	0	0	1	0	1	0	hsa-miR-223	-0.23	< 0.1		Sites in UTR
LRRC31	leucine rich repeat containing 31	0	0	0	0	1	0	0	1	hsa-miR-223	-0.23	0.19		Sites in UTR
TMED10	transmembrane emp24-like trafficking protein 10 (yeast)	0	0	0	0	1	0	0	1	hsa-miR-223	-0.22	0.19		Sites in UTR
COL8A2	collagen, type VIII, alpha 2	0	0	0	0	1	0	1	0	hsa-miR-223	-0.23	< 0.1		Sites in UTR
HOMER1	homer homolog 1 (Drosophila)	0	0	0	0	1	0	1	0	hsa-miR-223	-0.23	< 0.1		Sites in UTR
SRGAP3	SLIT-ROBO Rho GTPase activating protein 3	1	0	1	0	0	0	0	0	hsa-miR-223	-0.22	0.43	2005, 2007	Sites in UTR
FBXO4	F-box protein 4	0	0	0	0	1	0	0	1	hsa-miR-223	-0.22	0.19		Sites in UTR
MT1E	metallothionein 1E	0	0	0	0	1	0	0	1	hsa-miR-223	-0.22	0.19		Sites in UTR
AARS2	alanyl-tRNA synthetase 2, mitochondrial (putative)	0	0	0	0	1	1	0	0	hsa-miR-223	-0.22	< 0.1		Sites in UTR
SCN1A	sodium channel, voltage-gated, type I, alpha subunit	1	0	1	0	0	0	0	0	hsa-miR-223	-0.22	0.43	2007	Sites in UTR
ZZZ3	zinc finger, ZZ-type containing 3	1	0	1	0	0	0	0	0	hsa-miR-223	-0.22	0.24		Sites in UTR
PAPPA2	pappalysin 2	0	0	0	0	1	0	0	1	hsa-miR-223	-0.22	0.19		Sites in UTR
RNF39	ring finger protein 39	0	0	0	0	1	0	1	0	hsa-miR-223	-0.22	< 0.1		Sites in UTR
PIGK	phosphatidylinositol glycan anchor biosynthesis, class K	0	0	0	0	2	0	0	2	hsa-miR-223	-0.22	0.37		Sites in UTR
SCN9A	sodium channel, voltage-gated, type IX, alpha subunit	0	0	0	0	1	0	0	1	hsa-miR-223	-0.22	0.19		Sites in UTR
LOC440087	Uncharacterized protein LOC440087	0	0	0	0	1	0	0	1	hsa-miR-223	-0.22	0.19		Sites in UTR
SLC25A16	solute carrier family 25 (mitochondrial carrier; Graves disease autoantigen), member 16	0	0	0	0	1	0	0	1	hsa-miR-223	-0.22	0.19		Sites in UTR
EVI5	ecotropic viral integration site 5	0	0	0	0	1	0	0	1	hsa-miR-223	-0.22	0.19		Sites in UTR
SMC1A	structural maintenance of chromosomes 1A	0	0	0	0	2	0	1	1	hsa-miR-223	-0.22	< 0.1		Sites in UTR
RADIL	Rap GTPase interactor	0	0	0	0	1	0	1	0	hsa-miR-223	-0.22	< 0.1		Sites in UTR
ATXN7L1	ataxin 7-like 1	2	0	1	1	0	0	0	0	hsa-miR-223	-0.22	0.69		Sites in UTR
CCDC140	coiled-coil domain containing 140	0	0	0	0	1	0	1	0	hsa-miR-223	-0.22	< 0.1	2005, 2007	Sites in UTR
CAPRIN2	caprin family member 2	0	0	0	0	1	0	1	0	hsa-miR-223	-0.22	< 0.1		Sites in UTR
TLL1	tolloid-like 1	0	0	0	0	1	0	1	0	hsa-miR-223	-0.22	< 0.1		Sites in UTR
ANKRD50	ankyrin repeat domain 50	0	0	0	0	1	0	1	0	hsa-miR-223	-0.22	< 0.1		Sites in UTR
STAT2	signal transducer and activator of transcription 2, 113kDa	0	0	0	0	1	1	0	0	hsa-miR-223	-0.22	< 0.1		Sites in UTR
CSNK1G1	casein kinase 1, gamma 1	1	0	1	0	0	0	0	0	hsa-miR-223	-0.22	0.51	2005, 2007	Sites in UTR
HIPK2	homeodomain interacting protein kinase 2	1	1	0	0	0	0	0	0	hsa-miR-223	-0.22	0.47		Sites in UTR
MAFB	v-maf musculoaponeurotic fibrosarcoma oncogene homolog B (avian)	1	0	0	1	0	0	0	0	hsa-miR-223	-0.22	0.36	2005, 2007	Sites in UTR
PRKCA	protein kinase C, alpha	0	0	0	0	2	0	1	1	hsa-miR-223	-0.22	0.26		Sites in UTR
NPAL3	NIPA-like domain containing 3	0	0	0	0	1	1	0	0	hsa-miR-223	-0.22	0.12		Sites in UTR
CCDC85A	coiled-coil domain containing 85A	0	0	0	0	1	0	1	0	hsa-miR-223	-0.22	< 0.1		Sites in UTR
TSPAN2	tetraspanin 2	0	0	0	0	1	0	1	0	hsa-miR-223	-0.22	< 0.1		Sites in UTR
TRAK1	trafficking protein, kinesin binding 1	0	0	0	0	2	0	0	2	hsa-miR-223	-0.22	0.35		Sites in UTR
CCDC88C	coiled-coil domain containing 88C	0	0	0	0	1	0	1	0	hsa-miR-223	-0.22	< 0.1		Sites in UTR
SMARCD1	SWI/SNF related, matrix associated, actin dependent regulator of chromatin, subfamily d, member 1	1	1	0	0	0	0	0	0	hsa-miR-223	-0.22	0.47	2005, 2007	Sites in UTR
C9orf105	chromosome 9 open reading frame 105	0	0	0	0	1	0	1	0	hsa-miR-223	-0.22	< 0.1		Sites in UTR
MAOA	monoamine oxidase A	0	0	0	0	1	0	1	0	hsa-miR-223	-0.22	< 0.1		Sites in UTR
RAB8B	RAB8B, member RAS oncogene family	1	1	0	0	0	0	0	0	hsa-miR-223	-0.22	0.47	2007	Sites in UTR
SELI	selenoprotein I	0	0	0	0	2	0	0	2	hsa-miR-223	-0.22	0.41		Sites in UTR
C20orf118	chromosome 20 open reading frame 118	0	0	0	0	1	0	1	0	hsa-miR-223	-0.22	< 0.1		Sites in UTR
ZDHHC21	zinc finger, DHHC-type containing 21	0	0	0	0	1	0	0	1	hsa-miR-223	-0.22	0.21		Sites in UTR
CHRNB2	cholinergic receptor, nicotinic, beta 2 (neuronal)	0	0	0	0	2	0	2	0	hsa-miR-223	-0.22	0.16		Sites in UTR
CNP	2',3'-cyclic nucleotide 3' phosphodiesterase	0	0	0	0	1	0	1	0	hsa-miR-223	-0.22	< 0.1		Sites in UTR
INSR	insulin receptor	0	0	0	0	2	2	0	0	hsa-miR-223	-0.22	< 0.1		Sites in UTR
HEXIM1	hexamethylene bis-acetamide inducible 1	0	0	0	0	1	1	0	0	hsa-miR-223	-0.22	< 0.1		Sites in UTR
C14orf105	chromosome 14 open reading frame 105	0	0	0	0	2	0	1	1	hsa-miR-223	-0.21	0.26		Sites in UTR
SLC10A2	solute carrier family 10 (sodium/bile acid cotransporter family), member 2	0	0	0	0	1	0	0	1	hsa-miR-223	-0.21	0.19		Sites in UTR
PCK2	phosphoenolpyruvate carboxykinase 2 (mitochondrial)	0	0	0	0	1	0	0	1	hsa-miR-223	-0.21	0.19		Sites in UTR
FAM98A	family with sequence similarity 98, member A	0	0	0	0	1	0	1	0	hsa-miR-223	-0.21	0.11		Sites in UTR
RPL22	ribosomal protein L22	0	0	0	0	1	1	0	0	hsa-miR-223	-0.21	< 0.1		Sites in UTR
KRTAP9-9	keratin associated protein 9-9	0	0	0	0	1	0	1	0	hsa-miR-223	-0.21	< 0.1		Sites in UTR
TCF4	transcription factor 4	0	0	0	0	1	0	1	0	hsa-miR-223	-0.21	< 0.1		Sites in UTR
CNTD1	cyclin N-terminal domain containing 1	0	0	0	0	1	0	1	0	hsa-miR-223	-0.21	< 0.1		Sites in UTR
TMEM18	transmembrane protein 18	0	0	0	0	1	0	0	1	hsa-miR-223	-0.21	< 0.1		Sites in UTR
IL12B	interleukin 12B (natural killer cell stimulatory factor 2, cytotoxic lymphocyte maturation factor 2, p40)	0	0	0	0	1	0	0	1	hsa-miR-223	-0.21	0.24		Sites in UTR
CBX7	chromobox homolog 7	0	0	0	0	1	0	0	1	hsa-miR-223	-0.21	0.2		Sites in UTR
FAM13A1	family with sequence similarity 13, member A1	0	0	0	0	1	1	0	0	hsa-miR-223	-0.21	< 0.1		Sites in UTR
DUSP6	dual specificity phosphatase 6	0	0	0	0	1	0	1	0	hsa-miR-223	-0.21	< 0.1		Sites in UTR
VIT	vitrin	0	0	0	0	1	0	1	0	hsa-miR-223	-0.21	< 0.1		Sites in UTR
NUP160	nucleoporin 160kDa	1	0	1	0	0	0	0	0	hsa-miR-223	-0.21	0.36		Sites in UTR
CDC7	cell division cycle 7 homolog (S. cerevisiae)	0	0	0	0	1	0	0	1	hsa-miR-223	-0.21	0.19		Sites in UTR
PARD6B	par-6 partitioning defective 6 homolog beta (C. elegans)	0	0	0	0	1	0	1	0	hsa-miR-223	-0.21	< 0.1		Sites in UTR
IL33	interleukin 33	0	0	0	0	1	0	1	0	hsa-miR-223	-0.21	< 0.1		Sites in UTR
ARFIP1	ADP-ribosylation factor interacting protein 1 (arfaptin 1)	1	0	0	1	0	0	0	0	hsa-miR-223	-0.21	0.35		Sites in UTR
ZNF714	zinc finger protein 714	0	0	0	0	2	0	0	2	hsa-miR-223	-0.21	0.35		Sites in UTR
PLCH1	phospholipase C, eta 1	0	0	0	0	1	0	0	1	hsa-miR-223	-0.21	0.19		Sites in UTR
MRPL50	mitochondrial ribosomal protein L50	0	0	0	0	1	0	0	1	hsa-miR-223	-0.21	0.19		Sites in UTR
NAT13	N-acetyltransferase 13	0	0	0	0	1	0	1	0	hsa-miR-223	-0.21	0.14	2007	Sites in UTR
HEG1	HEG homolog 1 (zebrafish)	0	0	0	0	2	1	1	0	hsa-miR-223	-0.21	< 0.1		Sites in UTR
C10orf26	chromosome 10 open reading frame 26	1	0	1	0	0	0	0	0	hsa-miR-223	-0.21	0.26		Sites in UTR
PGDS	prostaglandin D2 synthase, hematopoietic	0	0	0	0	1	0	0	1	hsa-miR-223	-0.21	0.2		Sites in UTR
CNGA1	cyclic nucleotide gated channel alpha 1	0	0	0	0	1	0	0	1	hsa-miR-223	-0.21	0.19		Sites in UTR
SNX7	sorting nexin 7	0	0	0	0	1	0	0	1	hsa-miR-223	-0.21	0.19		Sites in UTR
DUSP21	dual specificity phosphatase 21	0	0	0	0	1	0	0	1	hsa-miR-223	-0.21	0.19		Sites in UTR
RAP2A	RAP2A, member of RAS oncogene family	0	0	0	0	1	0	1	0	hsa-miR-223	-0.21	0.14	2005, 2007	Sites in UTR
FAM60A	family with sequence similarity 60, member A	0	0	0	0	1	0	1	0	hsa-miR-223	-0.21	0.13		Sites in UTR
KRT80	keratin 80	0	0	0	0	1	0	1	0	hsa-miR-223	-0.21	< 0.1		Sites in UTR
KCNS3	potassium voltage-gated channel, delayed-rectifier, subfamily S, member 3	0	0	0	0	1	0	0	1	hsa-miR-223	-0.21	0.19		Sites in UTR
KRTAP1-5	keratin associated protein 1-5	0	0	0	0	1	0	0	1	hsa-miR-223	-0.21	0.19		Sites in UTR
GPR171	G protein-coupled receptor 171	0	0	0	0	1	0	1	0	hsa-miR-223	-0.21	< 0.1		Sites in UTR
TSPAN7	tetraspanin 7	0	0	0	0	1	1	0	0	hsa-miR-223	-0.21	< 0.1	2007	Sites in UTR
SH3TC2	SH3 domain and tetratricopeptide repeats 2	0	0	0	0	2	1	1	0	hsa-miR-223	-0.21	< 0.1		Sites in UTR
FPGT	fucose-1-phosphate guanylyltransferase	0	0	0	0	1	0	1	0	hsa-miR-223	-0.21	< 0.1		Sites in UTR
PTGER3	prostaglandin E receptor 3 (subtype EP3)	0	0	0	0	1	0	1	0	hsa-miR-223	-0.21	< 0.1		Sites in UTR
IYD	iodotyrosine deiodinase	0	0	0	0	1	1	0	0	hsa-miR-223	-0.21	< 0.1		Sites in UTR
CYorf15A	chromosome Y open reading frame 15A	0	0	0	0	1	0	0	1	hsa-miR-223	-0.21	0.19		Sites in UTR
MAPK4	mitogen-activated protein kinase 4	0	0	0	0	2	1	0	1	hsa-miR-223	-0.21	0.19		Sites in UTR
SNTB2	syntrophin, beta 2 (dystrophin-associated protein A1, 59kDa, basic component 2)	0	0	0	0	1	1	0	0	hsa-miR-223	-0.21	< 0.1		Sites in UTR
MYLK3	myosin light chain kinase 3	0	0	0	0	1	0	1	0	hsa-miR-223	-0.21	< 0.1		Sites in UTR
PROS1	protein S (alpha)	0	0	0	0	1	0	0	1	hsa-miR-223	-0.21	0.19		Sites in UTR
FAM9C	family with sequence similarity 9, member C	0	0	0	0	1	0	0	1	hsa-miR-223	-0.21	0.19		Sites in UTR
SIM2	single-minded homolog 2 (Drosophila)	0	0	0	0	1	0	1	0	hsa-miR-223	-0.21	< 0.1		Sites in UTR
GCNT4	glucosaminyl (N-acetyl) transferase 4, core 2 (beta-1,6-N-acetylglucosaminyltransferase)	0	0	0	0	1	0	1	0	hsa-miR-223	-0.21	< 0.1		Sites in UTR
DMD	dystrophin (muscular dystrophy, Duchenne and Becker types)	0	0	0	0	2	0	0	2	hsa-miR-223	-0.21	0.37		Sites in UTR
DOCK2	dedicator of cytokinesis 2	1	0	0	1	0	0	0	0	hsa-miR-223	-0.21	0.35		Sites in UTR
KIAA0644	KIAA0644 gene product	0	0	0	0	1	0	1	0	hsa-miR-223	-0.21	0.1		Sites in UTR
ZNF649	zinc finger protein 649	0	0	0	0	1	0	1	0	hsa-miR-223	-0.21	< 0.1		Sites in UTR
ULBP1	UL16 binding protein 1	0	0	0	0	1	0	1	0	hsa-miR-223	-0.21	< 0.1		Sites in UTR
NTNG1	netrin G1	0	0	0	0	1	0	0	1	hsa-miR-223	-0.2	0.19		Sites in UTR
ZSCAN22	zinc finger and SCAN domain containing 22	0	0	0	0	1	0	1	0	hsa-miR-223	-0.2	< 0.1		Sites in UTR
RBBP9	retinoblastoma binding protein 9	0	0	0	0	1	0	1	0	hsa-miR-223	-0.2	< 0.1		Sites in UTR
TPMT	thiopurine S-methyltransferase	0	0	0	0	1	0	0	1	hsa-miR-223	-0.2	< 0.1		Sites in UTR
PDCL	phosducin-like	0	0	0	0	1	0	1	0	hsa-miR-223	-0.2	< 0.1		Sites in UTR
BMF	Bcl2 modifying factor	0	0	0	0	2	0	1	1	hsa-miR-223	-0.2	0.26		Sites in UTR
ZNF333	zinc finger protein 333	0	0	0	0	1	0	0	1	hsa-miR-223	-0.2	0.19		Sites in UTR
TRAM2	translocation associated membrane protein 2	0	0	0	0	1	0	1	0	hsa-miR-223	-0.2	< 0.1		Sites in UTR
WASL	Wiskott-Aldrich syndrome-like	0	0	0	0	1	0	0	1	hsa-miR-223	-0.2	0.29		Sites in UTR
SLC26A3	solute carrier family 26, member 3	0	0	0	0	1	0	0	1	hsa-miR-223	-0.2	0.2		Sites in UTR
LYRM5	LYR motif containing 5	0	0	0	0	1	0	0	1	hsa-miR-223	-0.2	0.19		Sites in UTR
SUSD5	sushi domain containing 5	0	0	0	0	1	0	0	1	hsa-miR-223	-0.2	0.19		Sites in UTR
AIDA	axin interactor, dorsalization associated	0	0	0	0	1	0	0	1	hsa-miR-223	-0.2	0.19		Sites in UTR
XYLB	xylulokinase homolog (H. influenzae)	0	0	0	0	1	0	1	0	hsa-miR-223	-0.2	< 0.1		Sites in UTR
AMOTL2	angiomotin like 2	0	0	0	0	1	1	0	0	hsa-miR-223	-0.2	< 0.1		Sites in UTR
TAP2	transporter 2, ATP-binding cassette, sub-family B (MDR/TAP)	0	0	0	0	1	1	0	0	hsa-miR-223	-0.2	< 0.1		Sites in UTR
MYLK4	myosin light chain kinase family, member 4	0	0	0	0	2	0	1	1	hsa-miR-223	-0.2	0.27		Sites in UTR
LPXN	leupaxin	0	0	0	0	1	0	0	1	hsa-miR-223	-0.2	0.22	2005, 2007	Sites in UTR
RELL1	RELT-like 1	0	0	0	0	1	0	0	1	hsa-miR-223	-0.2	0.2		Sites in UTR
hCG_1657980	hCG1657980	0	0	0	0	1	0	0	1	hsa-miR-223	-0.2	0.19		Sites in UTR
SFRP4	secreted frizzled-related protein 4	0	0	0	0	1	0	0	1	hsa-miR-223	-0.2	0.19		Sites in UTR
CFTR	cystic fibrosis transmembrane conductance regulator (ATP-binding cassette sub-family C, member 7)	0	0	0	0	1	0	1	0	hsa-miR-223	-0.2	< 0.1		Sites in UTR
FGL2	fibrinogen-like 2	0	0	0	0	1	0	1	0	hsa-miR-223	-0.2	< 0.1		Sites in UTR
LPA	lipoprotein, Lp(a)	0	0	0	0	1	0	0	1	hsa-miR-223	-0.2	< 0.1		Sites in UTR
COPS2	COP9 constitutive photomorphogenic homolog subunit 2 (Arabidopsis)	1	0	0	1	0	0	0	0	hsa-miR-223	-0.2	0.36	2005, 2007	Sites in UTR
ALOX12	arachidonate 12-lipoxygenase	0	0	0	0	1	0	0	1	hsa-miR-223	-0.2	0.19		Sites in UTR
SULT1C2	sulfotransferase family, cytosolic, 1C, member 2	0	0	0	0	1	0	1	0	hsa-miR-223	-0.2	< 0.1		Sites in UTR
PCGF5	polycomb group ring finger 5	0	0	0	0	1	0	1	0	hsa-miR-223	-0.2	< 0.1		Sites in UTR
LIF	leukemia inhibitory factor (cholinergic differentiation factor)	1	0	0	1	0	0	0	0	hsa-miR-223	-0.2	0.36	2005, 2007	Sites in UTR
NUTF2	nuclear transport factor 2	0	0	0	0	1	0	0	1	hsa-miR-223	-0.2	0.34	2005, 2007	Sites in UTR
STEAP4	STEAP family member 4	0	0	0	0	1	0	0	1	hsa-miR-223	-0.2	0.19		Sites in UTR
SHCBP1	SHC SH2-domain binding protein 1	0	0	0	0	1	0	0	1	hsa-miR-223	-0.2	0.19		Sites in UTR
SURF6	surfeit 6	0	0	0	0	1	0	1	0	hsa-miR-223	-0.2	< 0.1		Sites in UTR
SMG1	PI-3-kinase-related kinase SMG-1	0	0	0	0	1	0	1	0	hsa-miR-223	-0.2	< 0.1		Sites in UTR
TMEM86A	transmembrane protein 86A	0	0	0	0	1	0	1	0	hsa-miR-223	-0.2	< 0.1		Sites in UTR
ST8SIA3	ST8 alpha-N-acetyl-neuraminide alpha-2,8-sialyltransferase 3	0	0	0	0	2	1	1	0	hsa-miR-223	-0.2	0.36		Sites in UTR
DDIT4	DNA-damage-inducible transcript 4	0	0	0	0	1	0	0	1	hsa-miR-223	-0.2	0.34	2005, 2007	Sites in UTR
CHUK	conserved helix-loop-helix ubiquitous kinase	0	0	0	0	1	0	1	0	hsa-miR-223	-0.2	0.17		Sites in UTR
CA5A	carbonic anhydrase VA, mitochondrial	0	0	0	0	1	0	1	0	hsa-miR-223	-0.2	< 0.1		Sites in UTR
WDFY1	WD repeat and FYVE domain containing 1	0	0	0	0	1	0	1	0	hsa-miR-223	-0.2	< 0.1		Sites in UTR
IPO9	importin 9	0	0	0	0	2	0	1	1	hsa-miR-223	-0.2	0.26		Sites in UTR
METAP1	methionyl aminopeptidase 1	0	0	0	0	1	0	0	1	hsa-miR-223	-0.2	0.24		Sites in UTR
PWP1	PWP1 homolog (S. cerevisiae)	0	0	0	0	1	0	0	1	hsa-miR-223	-0.2	0.19		Sites in UTR
FLJ41603	FLJ41603 protein	0	0	0	0	1	1	0	0	hsa-miR-223	-0.2	< 0.1		Sites in UTR
VAMP2	vesicle-associated membrane protein 2 (synaptobrevin 2)	1	1	0	0	0	0	0	0	hsa-miR-223	-0.2	0.46		Sites in UTR
PGM2L1	phosphoglucomutase 2-like 1	0	0	0	0	2	0	1	1	hsa-miR-223	-0.2	0.26		Sites in UTR
C10orf58	chromosome 10 open reading frame 58	0	0	0	0	1	0	0	1	hsa-miR-223	-0.2	0.2		Sites in UTR
SGCD	sarcoglycan, delta (35kDa dystrophin-associated glycoprotein)	0	0	0	0	1	0	0	1	hsa-miR-223	-0.2	0.19		Sites in UTR
LEPR	leptin receptor	0	0	0	0	1	0	0	1	hsa-miR-223	-0.2	0.19		Sites in UTR
HLTF	helicase-like transcription factor	0	0	0	0	1	0	0	1	hsa-miR-223	-0.2	0.19		Sites in UTR
GTDC1	glycosyltransferase-like domain containing 1	0	0	0	0	1	0	0	1	hsa-miR-223	-0.2	0.19		Sites in UTR
RAD52	RAD52 homolog (S. cerevisiae)	0	0	0	0	1	0	0	1	hsa-miR-223	-0.2	0.19		Sites in UTR
C1R	complement component 1, r subcomponent	0	0	0	0	1	0	1	0	hsa-miR-223	-0.2	< 0.1		Sites in UTR
ABHD2	abhydrolase domain containing 2	0	0	0	0	1	0	1	0	hsa-miR-223	-0.2	< 0.1		Sites in UTR
ZFP28	zinc finger protein 28 homolog (mouse)	0	0	0	0	1	0	1	0	hsa-miR-223	-0.2	< 0.1		Sites in UTR
ZFP106	zinc finger protein 106 homolog (mouse)	0	0	0	0	1	0	1	0	hsa-miR-223	-0.2	< 0.1		Sites in UTR
PLXNB1	plexin B1	0	0	0	0	2	0	1	1	hsa-miR-223	-0.19	0.26		Sites in UTR
CCDC131	coiled-coil domain containing 131	0	0	0	0	1	0	0	1	hsa-miR-223	-0.19	0.2		Sites in UTR
CASC5	cancer susceptibility candidate 5	0	0	0	0	1	0	0	1	hsa-miR-223	-0.19	0.2		Sites in UTR
ETF1	eukaryotic translation termination factor 1	0	0	0	0	1	0	1	0	hsa-miR-223	-0.19	< 0.1		Sites in UTR
FAM178A	family with sequence similarity 178, member A	0	0	0	0	1	0	1	0	hsa-miR-223	-0.19	< 0.1		Sites in UTR
UCP3	uncoupling protein 3 (mitochondrial, proton carrier)	1	0	0	1	0	0	0	0	hsa-miR-223	-0.19	0.36		Sites in UTR
NFX1	nuclear transcription factor, X-box binding 1	0	0	0	0	2	0	1	1	hsa-miR-223	-0.19	0.27		Sites in UTR
TARSL2	threonyl-tRNA synthetase-like 2	0	0	0	0	1	0	0	1	hsa-miR-223	-0.19	0.2		Sites in UTR
NMU	neuromedin U	0	0	0	0	1	0	0	1	hsa-miR-223	-0.19	0.19		Sites in UTR
CD83	CD83 molecule	0	0	0	0	1	1	0	0	hsa-miR-223	-0.19	0.12		Sites in UTR
MBNL2	muscleblind-like 2 (Drosophila)	0	0	0	0	1	0	1	0	hsa-miR-223	-0.19	< 0.1		Sites in UTR
FAR1	fatty acyl CoA reductase 1	0	0	0	0	1	0	1	0	hsa-miR-223	-0.19	< 0.1		Sites in UTR
HMGCS1	3-hydroxy-3-methylglutaryl-Coenzyme A synthase 1 (soluble)	0	0	0	0	1	0	0	1	hsa-miR-223	-0.19	0.23	2005, 2007	Sites in UTR
ENAM	enamelin	0	0	0	0	1	0	0	1	hsa-miR-223	-0.19	0.19		Sites in UTR
MAPK1IP1L	mitogen-activated protein kinase 1 interacting protein 1-like	0	0	0	0	1	0	0	1	hsa-miR-223	-0.19	0.19		Sites in UTR
AKAP1	A kinase (PRKA) anchor protein 1	0	0	0	0	1	0	1	0	hsa-miR-223	-0.19	< 0.1		Sites in UTR
ZNF594	zinc finger protein 594	0	0	0	0	1	1	0	0	hsa-miR-223	-0.19	< 0.1		Sites in UTR
POLR3E	polymerase (RNA) III (DNA directed) polypeptide E (80kD)	0	0	0	0	2	0	1	1	hsa-miR-223	-0.19	0.28		Sites in UTR
MESDC2	mesoderm development candidate 2	0	0	0	0	1	0	0	1	hsa-miR-223	-0.19	0.22		Sites in UTR
AGTR1	angiotensin II receptor, type 1	0	0	0	0	1	0	0	1	hsa-miR-223	-0.19	0.19		Sites in UTR
TMEM67	transmembrane protein 67	0	0	0	0	1	0	0	1	hsa-miR-223	-0.19	0.19		Sites in UTR
CBLN2	cerebellin 2 precursor	0	0	0	0	1	0	0	1	hsa-miR-223	-0.19	0.19		Sites in UTR
MID1	midline 1 (Opitz/BBB syndrome)	0	0	0	0	1	0	1	0	hsa-miR-223	-0.19	< 0.1		Sites in UTR
RG9MTD1	RNA (guanine-9-) methyltransferase domain containing 1	0	0	0	0	1	0	1	0	hsa-miR-223	-0.19	< 0.1		Sites in UTR
REXO1L1	REX1, RNA exonuclease 1 homolog (S. cerevisiae)-like 1	0	0	0	0	1	1	0	0	hsa-miR-223	-0.19	< 0.1		Sites in UTR
ACVR1C	activin A receptor, type IC	0	0	0	0	1	1	0	0	hsa-miR-223	-0.19	0.19		Sites in UTR
VEZF1	vascular endothelial zinc finger 1	0	0	0	0	1	1	0	0	hsa-miR-223	-0.19	0.19		Sites in UTR
ZBTB10	zinc finger and BTB domain containing 10	0	0	0	0	1	0	1	0	hsa-miR-223	-0.19	0.16	2007	Sites in UTR
FZD4	frizzled homolog 4 (Drosophila)	0	0	0	0	1	0	1	0	hsa-miR-223	-0.19	0.12		Sites in UTR
DYNC1LI2	dynein, cytoplasmic 1, light intermediate chain 2	0	0	0	0	1	0	1	0	hsa-miR-223	-0.19	< 0.1		Sites in UTR
KRTAP9-3	keratin associated protein 9-3	0	0	0	0	1	0	1	0	hsa-miR-223	-0.19	< 0.1		Sites in UTR
CHMP2B	chromatin modifying protein 2B	0	0	0	0	1	0	0	1	hsa-miR-223	-0.19	0.19		Sites in UTR
C6orf146	chromosome 6 open reading frame 146	0	0	0	0	1	0	0	1	hsa-miR-223	-0.19	0.19		Sites in UTR
HDAC2	histone deacetylase 2	0	0	0	0	1	0	1	0	hsa-miR-223	-0.19	< 0.1		Sites in UTR
IGF2BP1	insulin-like growth factor 2 mRNA binding protein 1	0	0	0	0	1	0	1	0	hsa-miR-223	-0.19	< 0.1		Sites in UTR
EHMT1	euchromatic histone-lysine N-methyltransferase 1	0	0	0	0	1	0	1	0	hsa-miR-223	-0.19	< 0.1		Sites in UTR
F9	coagulation factor IX (plasma thromboplastic component, Christmas disease, hemophilia B)	0	0	0	0	1	0	1	0	hsa-miR-223	-0.19	< 0.1		Sites in UTR
GRPEL1	GrpE-like 1, mitochondrial (E. coli)	0	0	0	0	2	0	1	1	hsa-miR-223	-0.19	0.26		Sites in UTR
ERP29	endoplasmic reticulum protein 29	0	0	0	0	1	0	0	1	hsa-miR-223	-0.19	0.19		Sites in UTR
ULK4	unc-51-like kinase 4 (C. elegans)	0	0	0	0	1	0	1	0	hsa-miR-223	-0.19	< 0.1		Sites in UTR
SLITRK1	SLIT and NTRK-like family, member 1	0	0	0	0	1	1	0	0	hsa-miR-223	-0.19	< 0.1		Sites in UTR
ITPR2	inositol 1,4,5-triphosphate receptor, type 2	0	0	0	0	2	0	0	2	hsa-miR-223	-0.19	0.47		Sites in UTR
ARPP-19	cyclic AMP phosphoprotein, 19 kD	1	0	0	1	0	0	0	0	hsa-miR-223	-0.19	0.36		Sites in UTR
FLJ45909	FLJ45909 protein	0	0	0	0	1	0	0	1	hsa-miR-223	-0.19	0.19		Sites in UTR
ABLIM3	actin binding LIM protein family, member 3	0	0	0	0	1	0	1	0	hsa-miR-223	-0.19	< 0.1		Sites in UTR
NIPA1	non imprinted in Prader-Willi/Angelman syndrome 1	0	0	0	0	1	1	0	0	hsa-miR-223	-0.19	< 0.1		Sites in UTR
G3BP1	GTPase activating protein (SH3 domain) binding protein 1	0	0	0	0	1	0	0	1	hsa-miR-223	-0.19	0.2		Sites in UTR
TTC39A	tetratricopeptide repeat domain 39A	0	0	0	0	1	0	0	1	hsa-miR-223	-0.19	0.19		Sites in UTR
FMO3	flavin containing monooxygenase 3	0	0	0	0	1	0	0	1	hsa-miR-223	-0.19	0.19		Sites in UTR
SKIL	SKI-like oncogene	0	0	0	0	1	0	0	1	hsa-miR-223	-0.19	0.19		Sites in UTR
PBK	PDZ binding kinase	0	0	0	0	1	0	0	1	hsa-miR-223	-0.19	0.19		Sites in UTR
COP1	caspase-1 dominant-negative inhibitor pseudo-ICE	0	0	0	0	1	0	0	1	hsa-miR-223	-0.19	0.19		Sites in UTR
RNF4	ring finger protein 4	0	0	0	0	1	0	1	0	hsa-miR-223	-0.19	0.17	2005, 2007	Sites in UTR
SHROOM4	shroom family member 4	0	0	0	0	1	0	1	0	hsa-miR-223	-0.19	< 0.1		Sites in UTR
PSEN1	presenilin 1 (Alzheimer disease 3)	0	0	0	0	2	0	0	2	hsa-miR-223	-0.18	0.35		Sites in UTR
COPS8	COP9 constitutive photomorphogenic homolog subunit 8 (Arabidopsis)	0	0	0	0	1	0	0	1	hsa-miR-223	-0.18	0.33		Sites in UTR
PWWP2A	PWWP domain containing 2A	0	0	0	0	1	0	0	1	hsa-miR-223	-0.18	0.33		Sites in UTR
EIF2C2	eukaryotic translation initiation factor 2C, 2	0	0	0	0	1	0	0	1	hsa-miR-223	-0.18	0.2		Sites in UTR
CXCL9	chemokine (C-X-C motif) ligand 9	0	0	0	0	1	0	0	1	hsa-miR-223	-0.18	0.19		Sites in UTR
ZNF238	zinc finger protein 238	0	0	0	0	1	0	0	1	hsa-miR-223	-0.18	0.34	2005, 2007	Sites in UTR
C6	complement component 6	0	0	0	0	1	0	0	1	hsa-miR-223	-0.18	0.24		Sites in UTR
IL5	interleukin 5 (colony-stimulating factor, eosinophil)	0	0	0	0	1	0	0	1	hsa-miR-223	-0.18	0.19		Sites in UTR
SIRPD	signal-regulatory protein delta	0	0	0	0	1	0	0	1	hsa-miR-223	-0.18	0.19		Sites in UTR
PSD2	pleckstrin and Sec7 domain containing 2	0	0	0	0	1	1	0	0	hsa-miR-223	-0.18	0.19		Sites in UTR
CDSN	corneodesmosin	0	0	0	0	1	1	0	0	hsa-miR-223	-0.18	0.19		Sites in UTR
HAX1	HCLS1 associated protein X-1	0	0	0	0	1	0	1	0	hsa-miR-223	-0.18	< 0.1		Sites in UTR
BET1L	blocked early in transport 1 homolog (S. cerevisiae)-like	0	0	0	0	1	1	0	0	hsa-miR-223	-0.18	< 0.1		Sites in UTR
HHEX	hematopoietically expressed homeobox	1	0	1	0	0	0	0	0	hsa-miR-223	-0.18	0.49	2005, 2007	Sites in UTR
C12orf31	chromosome 12 open reading frame 31	0	0	0	0	1	0	0	1	hsa-miR-223	-0.18	0.23		Sites in UTR
TRAM1	translocation associated membrane protein 1	0	0	0	0	1	0	0	1	hsa-miR-223	-0.18	< 0.1		Sites in UTR
UBXD2	UBX domain containing 2	0	0	0	0	1	0	1	0	hsa-miR-223	-0.18	< 0.1		Sites in UTR
SLCO1B3	solute carrier organic anion transporter family, member 1B3	0	0	0	0	1	0	0	1	hsa-miR-223	-0.18	0.19		Sites in UTR
SLC25A26	solute carrier family 25, member 26	0	0	0	0	1	0	0	1	hsa-miR-223	-0.18	0.19		Sites in UTR
GOLT1B	golgi transport 1 homolog B (S. cerevisiae)	0	0	0	0	1	0	1	0	hsa-miR-223	-0.18	< 0.1		Sites in UTR
C21orf29	chromosome 21 open reading frame 29	0	0	0	0	2	0	2	0	hsa-miR-223	-0.18	< 0.1		Sites in UTR
CSMD2	CUB and Sushi multiple domains 2	0	0	0	0	1	1	0	0	hsa-miR-223	-0.18	< 0.1		Sites in UTR
TMEM49	transmembrane protein 49	0	0	0	0	1	0	0	1	hsa-miR-223	-0.18	0.2	2007	Sites in UTR
PLEKHG7	pleckstrin homology domain containing, family G (with RhoGef domain) member 7	0	0	0	0	1	0	0	1	hsa-miR-223	-0.18	0.19		Sites in UTR
LRP12	low density lipoprotein-related protein 12	0	0	0	0	1	0	1	0	hsa-miR-223	-0.18	0.18		Sites in UTR
RIPK3	receptor-interacting serine-threonine kinase 3	0	0	0	0	1	0	1	0	hsa-miR-223	-0.18	0.13		Sites in UTR
SSRP1	structure specific recognition protein 1	0	0	0	0	1	0	1	0	hsa-miR-223	-0.18	0.12		Sites in UTR
GTF2E1	general transcription factor IIE, polypeptide 1, alpha 56kDa	0	0	0	0	1	0	1	0	hsa-miR-223	-0.18	< 0.1		Sites in UTR
FAM70A	family with sequence similarity 70, member A	0	0	0	0	1	0	1	0	hsa-miR-223	-0.18	< 0.1		Sites in UTR
WWC2	WW and C2 domain containing 2	0	0	0	0	1	0	1	0	hsa-miR-223	-0.18	< 0.1		Sites in UTR
RBM33	RNA binding motif protein 33	0	0	0	0	1	1	0	0	hsa-miR-223	-0.18	< 0.1		Sites in UTR
MPZ	myelin protein zero (Charcot-Marie-Tooth neuropathy 1B)	1	0	0	1	0	0	0	0	hsa-miR-223	-0.18	0.36	2005, 2007	Sites in UTR
CYCS	cytochrome c, somatic	0	0	0	0	1	0	0	1	hsa-miR-223	-0.18	0.19		Sites in UTR
NAT1	N-acetyltransferase 1 (arylamine N-acetyltransferase)	0	0	0	0	1	0	1	0	hsa-miR-223	-0.18	< 0.1		Sites in UTR
CYBRD1	cytochrome b reductase 1	0	0	0	0	1	0	1	0	hsa-miR-223	-0.18	< 0.1		Sites in UTR
PCLO	piccolo (presynaptic cytomatrix protein)	0	0	0	0	2	0	0	2	hsa-miR-223	-0.18	0.35		Sites in UTR
hCG_1790474	similar to cAMP-regulated phosphoprotein 19	0	0	0	0	1	0	0	1	hsa-miR-223	-0.18	0.22		Sites in UTR
HMGN4	high mobility group nucleosomal binding domain 4	0	0	0	0	1	0	0	1	hsa-miR-223	-0.18	0.19		Sites in UTR
TNFAIP1	tumor necrosis factor, alpha-induced protein 1 (endothelial)	0	0	0	0	1	0	0	1	hsa-miR-223	-0.18	0.19		Sites in UTR
PPTC7	PTC7 protein phosphatase homolog (S. cerevisiae)	0	0	0	0	1	0	0	1	hsa-miR-223	-0.18	0.19		Sites in UTR
PDLIM4	PDZ and LIM domain 4	0	0	0	0	1	0	1	0	hsa-miR-223	-0.18	< 0.1		Sites in UTR
CCT3	chaperonin containing TCP1, subunit 3 (gamma)	1	0	0	1	0	0	0	0	hsa-miR-223	-0.18	0.35		Sites in UTR
APPL1	adaptor protein, phosphotyrosine interaction, PH domain and leucine zipper containing 1	0	0	0	0	1	0	0	1	hsa-miR-223	-0.18	0.2		Sites in UTR
GRIA1	glutamate receptor, ionotropic, AMPA 1	0	0	0	0	1	0	0	1	hsa-miR-223	-0.18	0.19		Sites in UTR
C1orf109	chromosome 1 open reading frame 109	0	0	0	0	1	0	0	1	hsa-miR-223	-0.18	0.19		Sites in UTR
SEMA6A	sema domain, transmembrane domain (TM), and cytoplasmic domain, (semaphorin) 6A	0	0	0	0	1	0	0	1	hsa-miR-223	-0.18	0.19		Sites in UTR
STAU2	staufen, RNA binding protein, homolog 2 (Drosophila)	0	0	0	0	1	0	1	0	hsa-miR-223	-0.18	< 0.1		Sites in UTR
TTBK2	tau tubulin kinase 2	0	0	0	0	1	0	1	0	hsa-miR-223	-0.18	< 0.1		Sites in UTR
CASP10	caspase 10, apoptosis-related cysteine peptidase	0	0	0	0	1	1	0	0	hsa-miR-223	-0.18	< 0.1		Sites in UTR
C2orf67	chromosome 2 open reading frame 67	1	0	0	1	0	0	0	0	hsa-miR-223	-0.18	0.36		Sites in UTR
MFSD4	major facilitator superfamily domain containing 4	0	0	0	0	1	0	0	1	hsa-miR-223	-0.18	0.2		Sites in UTR
MDC1	mediator of DNA damage checkpoint 1	0	0	0	0	1	0	1	0	hsa-miR-223	-0.18	< 0.1		Sites in UTR
LOC51035	SAPK substrate protein 1	0	0	0	0	1	0	0	1	hsa-miR-223	-0.17	0.35		Sites in UTR
MPDZ	multiple PDZ domain protein	0	0	0	0	1	0	0	1	hsa-miR-223	-0.17	0.19		Sites in UTR
KIFAP3	kinesin-associated protein 3	0	0	0	0	1	0	0	1	hsa-miR-223	-0.17	0.19		Sites in UTR
TMEM26	transmembrane protein 26	0	0	0	0	1	0	1	0	hsa-miR-223	-0.17	< 0.1		Sites in UTR
DUOX2	dual oxidase 2	0	0	0	0	1	0	0	1	hsa-miR-223	-0.17	< 0.1		Sites in UTR
SOX11	SRY (sex determining region Y)-box 11	1	0	1	0	0	0	0	0	hsa-miR-223	-0.17	0.52	2005, 2007	Sites in UTR
PCDHAC1	protocadherin alpha subfamily C, 1	0	0	0	0	2	0	0	2	hsa-miR-223	-0.17	0.35		Sites in UTR
PCDHAC2	protocadherin alpha subfamily C, 2	0	0	0	0	2	0	0	2	hsa-miR-223	-0.17	0.35		Sites in UTR
PCDHA1	protocadherin alpha 1	0	0	0	0	2	0	0	2	hsa-miR-223	-0.17	0.35		Sites in UTR
PCDHA10	protocadherin alpha 10	0	0	0	0	2	0	0	2	hsa-miR-223	-0.17	0.35		Sites in UTR
PCDHA11	protocadherin alpha 11	0	0	0	0	2	0	0	2	hsa-miR-223	-0.17	0.35		Sites in UTR
PCDHA12	protocadherin alpha 12	0	0	0	0	2	0	0	2	hsa-miR-223	-0.17	0.35		Sites in UTR
PCDHA13	protocadherin alpha 13	0	0	0	0	2	0	0	2	hsa-miR-223	-0.17	0.35		Sites in UTR
PCDHA2	protocadherin alpha 2	0	0	0	0	2	0	0	2	hsa-miR-223	-0.17	0.35		Sites in UTR
PCDHA3	protocadherin alpha 3	0	0	0	0	2	0	0	2	hsa-miR-223	-0.17	0.35		Sites in UTR
PCDHA4	protocadherin alpha 4	0	0	0	0	2	0	0	2	hsa-miR-223	-0.17	0.35		Sites in UTR
PCDHA5	protocadherin alpha 5	0	0	0	0	2	0	0	2	hsa-miR-223	-0.17	0.35		Sites in UTR
PCDHA6	protocadherin alpha 6	0	0	0	0	2	0	0	2	hsa-miR-223	-0.17	0.35		Sites in UTR
PCDHA7	protocadherin alpha 7	0	0	0	0	2	0	0	2	hsa-miR-223	-0.17	0.35		Sites in UTR
PCDHA8	protocadherin alpha 8	0	0	0	0	2	0	0	2	hsa-miR-223	-0.17	0.35		Sites in UTR
DNAJC28	DnaJ (Hsp40) homolog, subfamily C, member 28	0	0	0	0	1	0	0	1	hsa-miR-223	-0.17	0.21		Sites in UTR
FAM102A	family with sequence similarity 102, member A	1	0	1	0	0	0	0	0	hsa-miR-223	-0.17	0.2		Sites in UTR
NIP7	nuclear import 7 homolog (S. cerevisiae)	0	0	0	0	1	0	0	1	hsa-miR-223	-0.17	0.19		Sites in UTR
TMC5	transmembrane channel-like 5	0	0	0	0	1	0	1	0	hsa-miR-223	-0.17	0.14		Sites in UTR
TNFRSF19	tumor necrosis factor receptor superfamily, member 19	0	0	0	0	1	0	1	0	hsa-miR-223	-0.17	< 0.1		Sites in UTR
EPDR1	ependymin related protein 1 (zebrafish)	0	0	0	0	1	0	1	0	hsa-miR-223	-0.17	< 0.1		Sites in UTR
ZADH2	zinc binding alcohol dehydrogenase domain containing 2	0	0	0	0	1	0	1	0	hsa-miR-223	-0.17	< 0.1		Sites in UTR
KIF5C	kinesin family member 5C	0	0	0	0	2	0	1	1	hsa-miR-223	-0.17	0.26		Sites in UTR
ITIH3	inter-alpha (globulin) inhibitor H3	0	0	0	0	2	0	1	1	hsa-miR-223	-0.17	0.26		Sites in UTR
FYTTD1	forty-two-three domain containing 1	0	0	0	0	1	0	0	1	hsa-miR-223	-0.17	0.19		Sites in UTR
CAST	calpastatin	0	0	0	0	1	0	0	1	hsa-miR-223	-0.17	0.19		Sites in UTR
TFRC	transferrin receptor (p90, CD71)	0	0	0	0	1	0	0	1	hsa-miR-223	-0.17	0.19		Sites in UTR
AGPAT4	1-acylglycerol-3-phosphate O-acyltransferase 4 (lysophosphatidic acid acyltransferase, delta)	0	0	0	0	2	1	1	0	hsa-miR-223	-0.17	< 0.1		Sites in UTR
HDAC4	histone deacetylase 4	1	1	0	0	0	0	0	0	hsa-miR-223	-0.17	0.47		Sites in UTR
TMEM47	transmembrane protein 47	1	0	1	0	0	0	0	0	hsa-miR-223	-0.17	0.29		Sites in UTR
RECQL	RecQ protein-like (DNA helicase Q1-like)	0	0	0	0	1	0	0	1	hsa-miR-223	-0.17	0.19		Sites in UTR
TRIM6-TRIM34	TRIM6-TRIM34	0	0	0	0	1	0	1	0	hsa-miR-223	-0.17	< 0.1		Sites in UTR
NR4A3	nuclear receptor subfamily 4, group A, member 3	0	0	0	0	1	0	1	0	hsa-miR-223	-0.17	< 0.1		Sites in UTR
TRIM34	tripartite motif-containing 34	0	0	0	0	1	0	1	0	hsa-miR-223	-0.17	< 0.1		Sites in UTR
UHRF1BP1	UHRF1 (ICBP90) binding protein 1	0	0	0	0	1	1	0	0	hsa-miR-223	-0.17	< 0.1		Sites in UTR
BAI3	brain-specific angiogenesis inhibitor 3	1	0	0	1	0	0	0	0	hsa-miR-223	-0.17	0.35	2005, 2007	Sites in UTR
DNAJC6	DnaJ (Hsp40) homolog, subfamily C, member 6	1	0	0	1	0	0	0	0	hsa-miR-223	-0.17	0.35		Sites in UTR
TIMP2	TIMP metallopeptidase inhibitor 2	0	0	0	0	2	0	1	1	hsa-miR-223	-0.17	0.26		Sites in UTR
PDS5A	PDS5, regulator of cohesion maintenance, homolog A (S. cerevisiae)	0	0	0	0	1	0	0	1	hsa-miR-223	-0.17	0.22		Sites in UTR
SLC47A1	solute carrier family 47, member 1	0	0	0	0	1	0	0	1	hsa-miR-223	-0.17	0.19		Sites in UTR
VDR	vitamin D (1,25- dihydroxyvitamin D3) receptor	0	0	0	0	1	1	0	0	hsa-miR-223	-0.17	< 0.1		Sites in UTR
ANP32E	acidic (leucine-rich) nuclear phosphoprotein 32 family, member E	0	0	0	0	1	0	1	0	hsa-miR-223	-0.17	< 0.1		Sites in UTR
TCERG1	transcription elongation regulator 1	0	0	0	0	1	0	0	1	hsa-miR-223	-0.17	0.32	2005, 2007	Sites in UTR
RAG2	recombination activating gene 2	0	0	0	0	1	0	0	1	hsa-miR-223	-0.17	0.2		Sites in UTR
WDR42B	WD repeat domain 42B	0	0	0	0	1	0	0	1	hsa-miR-223	-0.17	0.19		Sites in UTR
NUBPL	nucleotide binding protein-like	0	0	0	0	1	0	0	1	hsa-miR-223	-0.17	0.19		Sites in UTR
LANCL1	LanC lantibiotic synthetase component C-like 1 (bacterial)	0	0	0	0	1	0	1	0	hsa-miR-223	-0.17	< 0.1		Sites in UTR
TTC19	tetratricopeptide repeat domain 19	0	0	0	0	1	0	1	0	hsa-miR-223	-0.17	< 0.1		Sites in UTR
SLC15A4	solute carrier family 15, member 4	0	0	0	0	1	0	1	0	hsa-miR-223	-0.17	< 0.1		Sites in UTR
SPAG17	sperm associated antigen 17	0	0	0	0	1	0	1	0	hsa-miR-223	-0.17	< 0.1		Sites in UTR
MFAP3L	microfibrillar-associated protein 3-like	0	0	0	0	1	1	0	0	hsa-miR-223	-0.17	< 0.1		Sites in UTR
PLAGL2	pleiomorphic adenoma gene-like 2	1	0	1	0	0	0	0	0	hsa-miR-223	-0.17	0.52	2005, 2007	Sites in UTR
EPAS1	endothelial PAS domain protein 1	1	0	0	1	0	0	0	0	hsa-miR-223	-0.17	0.35		Sites in UTR
CP	ceruloplasmin (ferroxidase)	0	0	0	0	1	0	0	1	hsa-miR-223	-0.17	0.22		Sites in UTR
ZNF395	zinc finger protein 395	1	0	1	0	1	0	0	1	hsa-miR-223	-0.17	0.22		Sites in UTR
WSB1	WD repeat and SOCS box-containing 1	0	0	0	0	1	0	0	1	hsa-miR-223	-0.17	0.19		Sites in UTR
WDR36	WD repeat domain 36	0	0	0	0	2	0	0	2	hsa-miR-223	-0.17	0.19		Sites in UTR
FKRP	fukutin related protein	0	0	0	0	1	0	1	0	hsa-miR-223	-0.17	< 0.1		Sites in UTR
EML1	echinoderm microtubule associated protein like 1	0	0	0	0	1	0	1	0	hsa-miR-223	-0.17	< 0.1		Sites in UTR
PTGS2	prostaglandin-endoperoxide synthase 2 (prostaglandin G/H synthase and cyclooxygenase)	0	0	0	0	1	0	0	1	hsa-miR-223	-0.17	0.19		Sites in UTR
ERAP1	endoplasmic reticulum aminopeptidase 1	0	0	0	0	1	0	0	1	hsa-miR-223	-0.17	0.19		Sites in UTR
C1orf174	chromosome 1 open reading frame 174	0	0	0	0	1	0	1	0	hsa-miR-223	-0.17	< 0.1		Sites in UTR
EFEMP1	EGF-containing fibulin-like extracellular matrix protein 1	0	0	0	0	1	0	1	0	hsa-miR-223	-0.17	< 0.1		Sites in UTR
PHF13	PHD finger protein 13	0	0	0	0	1	0	1	0	hsa-miR-223	-0.17	< 0.1		Sites in UTR
NOL12	nucleolar protein 12	0	0	0	0	1	1	0	0	hsa-miR-223	-0.17	< 0.1		Sites in UTR
ZFX	zinc finger protein, X-linked	1	0	0	1	0	0	0	0	hsa-miR-223	-0.17	0.36	2007	Sites in UTR
MTMR2	myotubularin related protein 2	1	0	1	0	0	0	0	0	hsa-miR-223	-0.17	0.26		Sites in UTR
STAP1	signal transducing adaptor family member 1	0	0	0	0	1	0	0	1	hsa-miR-223	-0.17	0.19		Sites in UTR
EPB41L3	erythrocyte membrane protein band 4.1-like 3	0	0	0	0	1	0	1	0	hsa-miR-223	-0.17	< 0.1	2007	Sites in UTR
NOTCH4	Notch homolog 4 (Drosophila)	0	0	0	0	1	0	1	0	hsa-miR-223	-0.17	< 0.1		Sites in UTR
CTXN3	cortexin 3	0	0	0	0	1	0	0	1	hsa-miR-223	-0.17	0.19		Sites in UTR
SRI	sorcin	0	0	0	0	1	0	0	1	hsa-miR-223	-0.17	0.19		Sites in UTR
KIAA1919	KIAA1919	0	0	0	0	1	0	0	1	hsa-miR-223	-0.17	0.19		Sites in UTR
KRT9	keratin 9 (epidermolytic palmoplantar keratoderma)	0	0	0	0	1	0	1	0	hsa-miR-223	-0.17	< 0.1		Sites in UTR
LAMC2	laminin, gamma 2	0	0	0	0	1	0	1	0	hsa-miR-223	-0.17	< 0.1		Sites in UTR
PAPD5	PAP associated domain containing 5	1	0	0	1	0	0	0	0	hsa-miR-223	-0.17	0.36	2005, 2007	Sites in UTR
CDH12	cadherin 12, type 2 (N-cadherin 2)	0	0	0	0	1	0	0	1	hsa-miR-223	-0.17	0.2	2005, 2007	Sites in UTR
TRIM37	tripartite motif-containing 37	0	0	0	0	1	0	1	0	hsa-miR-223	-0.17	< 0.1		Sites in UTR
PSORS1C1	psoriasis susceptibility 1 candidate 1	0	0	0	0	1	0	1	0	hsa-miR-223	-0.17	< 0.1		Sites in UTR
RFXANK	regulatory factor X-associated ankyrin-containing protein	0	0	0	0	1	0	1	0	hsa-miR-223	-0.17	< 0.1		Sites in UTR
ZFP3	zinc finger protein 3 homolog (mouse)	0	0	0	0	1	1	0	0	hsa-miR-223	-0.16	0.3		Sites in UTR
C1orf96	chromosome 1 open reading frame 96	0	0	0	0	1	0	0	1	hsa-miR-223	-0.16	0.21		Sites in UTR
SLC20A1	solute carrier family 20 (phosphate transporter), member 1	0	0	0	0	1	0	0	1	hsa-miR-223	-0.16	0.19		Sites in UTR
GRAMD3	GRAM domain containing 3	0	0	0	0	1	0	0	1	hsa-miR-223	-0.16	0.19		Sites in UTR
RGS2	regulator of G-protein signaling 2, 24kDa	0	0	0	0	1	0	1	0	hsa-miR-223	-0.16	< 0.1		Sites in UTR
RAB10	RAB10, member RAS oncogene family	0	0	0	0	1	0	0	1	hsa-miR-223	-0.16	0.27	2005, 2007	Sites in UTR
SSX4	synovial sarcoma, X breakpoint 4	0	0	0	0	1	0	0	1	hsa-miR-223	-0.16	0.19		Sites in UTR
C10orf84	chromosome 10 open reading frame 84	0	0	0	0	1	0	0	1	hsa-miR-223	-0.16	0.19		Sites in UTR
TMEM196	transmembrane protein 196	0	0	0	0	1	0	0	1	hsa-miR-223	-0.16	0.19		Sites in UTR
RNF14	ring finger protein 14	0	0	0	0	1	0	1	0	hsa-miR-223	-0.16	< 0.1		Sites in UTR
SFRS2IP	splicing factor, arginine/serine-rich 2, interacting protein	0	0	0	0	1	0	1	0	hsa-miR-223	-0.16	< 0.1		Sites in UTR
C11orf9	chromosome 11 open reading frame 9	0	0	0	0	1	0	1	0	hsa-miR-223	-0.16	< 0.1		Sites in UTR
TBC1D4	TBC1 domain family, member 4	1	0	0	1	0	0	0	0	hsa-miR-223	-0.16	0.35		Sites in UTR
ST7	suppression of tumorigenicity 7	0	0	0	0	1	0	0	1	hsa-miR-223	-0.16	0.21		Sites in UTR
FOXP1	forkhead box P1	0	0	0	0	1	0	0	1	hsa-miR-223	-0.16	0.19		Sites in UTR
LARS2	leucyl-tRNA synthetase 2, mitochondrial	0	0	0	0	1	0	1	0	hsa-miR-223	-0.16	< 0.1		Sites in UTR
NOL8	nucleolar protein 8	0	0	0	0	1	0	1	0	hsa-miR-223	-0.16	< 0.1		Sites in UTR
TNS4	tensin 4	0	0	0	0	1	0	1	0	hsa-miR-223	-0.16	< 0.1		Sites in UTR
UQCRB	ubiquinol-cytochrome c reductase binding protein	1	0	1	0	1	0	1	0	hsa-miR-223	-0.16	0.41		Sites in UTR
DDAH1	dimethylarginine dimethylaminohydrolase 1	0	0	0	0	1	1	0	0	hsa-miR-223	-0.16	0.24		Sites in UTR
VAPA	VAMP (vesicle-associated membrane protein)-associated protein A, 33kDa	0	0	0	0	1	0	0	1	hsa-miR-223	-0.16	0.19		Sites in UTR
SCARB2	scavenger receptor class B, member 2	0	0	0	0	1	0	0	1	hsa-miR-223	-0.16	0.19		Sites in UTR
HAPLN2	hyaluronan and proteoglycan link protein 2	0	0	0	0	1	0	1	0	hsa-miR-223	-0.16	0.12		Sites in UTR
PPIL6	peptidylprolyl isomerase (cyclophilin)-like 6	0	0	0	0	1	0	1	0	hsa-miR-223	-0.16	< 0.1		Sites in UTR
PTGFR	prostaglandin F receptor (FP)	0	0	0	0	1	0	0	1	hsa-miR-223	-0.16	< 0.1		Sites in UTR
TSPAN5	tetraspanin 5	0	0	0	0	1	0	0	1	hsa-miR-223	-0.16	0.29		Sites in UTR
CACYBP	calcyclin binding protein	0	0	0	0	1	0	0	1	hsa-miR-223	-0.16	0.19		Sites in UTR
EPGN	epithelial mitogen homolog (mouse)	0	0	0	0	1	0	0	1	hsa-miR-223	-0.16	0.19		Sites in UTR
C1orf94	chromosome 1 open reading frame 94	0	0	0	0	1	0	0	1	hsa-miR-223	-0.16	0.19		Sites in UTR
AMOTL1	angiomotin like 1	0	0	0	0	1	0	0	1	hsa-miR-223	-0.16	0.19		Sites in UTR
MACF1	microtubule-actin crosslinking factor 1	0	0	0	0	1	0	1	0	hsa-miR-223	-0.16	< 0.1		Sites in UTR
KIAA1755	KIAA1755	1	0	1	0	0	0	0	0	hsa-miR-223	-0.16	0.24		Sites in UTR
ZNF91	zinc finger protein 91	0	0	0	0	1	0	0	1	hsa-miR-223	-0.16	0.19		Sites in UTR
FLNB	filamin B, beta (actin binding protein 278)	0	0	0	0	1	0	0	1	hsa-miR-223	-0.16	0.19		Sites in UTR
SEC16A	SEC16 homolog A (S. cerevisiae)	0	0	0	0	1	0	1	0	hsa-miR-223	-0.16	< 0.1		Sites in UTR
TMEM9B	TMEM9 domain family, member B	0	0	0	0	1	0	1	0	hsa-miR-223	-0.16	< 0.1		Sites in UTR
TSGA14	testis specific, 14	0	0	0	0	1	0	0	1	hsa-miR-223	-0.16	0.25	2005, 2007	Sites in UTR
ASAH3L	N-acylsphingosine amidohydrolase 3-like	0	0	0	0	1	0	0	1	hsa-miR-223	-0.16	0.19		Sites in UTR
SSX4B	synovial sarcoma, X breakpoint 4B	0	0	0	0	1	0	0	1	hsa-miR-223	-0.16	0.19		Sites in UTR
ANKIB1	ankyrin repeat and IBR domain containing 1	0	0	0	0	1	0	0	1	hsa-miR-223	-0.16	0.19		Sites in UTR
PPEF2	protein phosphatase, EF-hand calcium binding domain 2	0	0	0	0	1	0	0	1	hsa-miR-223	-0.16	0.19		Sites in UTR
CCR1	chemokine (C-C motif) receptor 1	0	0	0	0	1	0	0	1	hsa-miR-223	-0.16	0.19		Sites in UTR
KIAA0355	KIAA0355	0	0	0	0	1	0	1	0	hsa-miR-223	-0.16	0.13	2005, 2007	Sites in UTR
PDYN	prodynorphin	0	0	0	0	1	0	1	0	hsa-miR-223	-0.16	< 0.1		Sites in UTR
PHF5A	PHD finger protein 5A	0	0	0	0	1	0	1	0	hsa-miR-223	-0.16	< 0.1		Sites in UTR
MMP16	matrix metallopeptidase 16 (membrane-inserted)	1	1	0	0	1	0	0	1	hsa-miR-223	-0.16	0.58	2007	Sites in UTR
S100A1L	Protein S100-A1-like	1	0	0	1	0	0	0	0	hsa-miR-223	-0.16	0.36		Sites in UTR
SSX1	synovial sarcoma, X breakpoint 1	0	0	0	0	1	0	0	1	hsa-miR-223	-0.16	0.19		Sites in UTR
TMEM16D	transmembrane protein 16D	0	0	0	0	1	0	0	1	hsa-miR-223	-0.16	0.19		Sites in UTR
METTL9	methyltransferase like 9	0	0	0	0	1	0	0	1	hsa-miR-223	-0.16	0.19		Sites in UTR
PHF16	PHD finger protein 16	0	0	0	0	1	0	0	1	hsa-miR-223	-0.16	0.19		Sites in UTR
IL23A	interleukin 23, alpha subunit p19	0	0	0	0	1	0	0	1	hsa-miR-223	-0.16	0.19		Sites in UTR
PLXDC1	plexin domain containing 1	0	0	0	0	2	0	0	2	hsa-miR-223	-0.16	0.19		Sites in UTR
ANKRD32	ankyrin repeat domain 32	0	0	0	0	1	0	0	1	hsa-miR-223	-0.16	0.19		Sites in UTR
C9orf96	chromosome 9 open reading frame 96	0	0	0	0	2	0	2	0	hsa-miR-223	-0.16	0.16		Sites in UTR
POGK	pogo transposable element with KRAB domain	0	0	0	0	1	0	1	0	hsa-miR-223	-0.16	< 0.1		Sites in UTR
ABCA4	ATP-binding cassette, sub-family A (ABC1), member 4	0	0	0	0	1	0	1	0	hsa-miR-223	-0.16	< 0.1		Sites in UTR
CCDC52	coiled-coil domain containing 52	0	0	0	0	1	0	1	0	hsa-miR-223	-0.16	< 0.1		Sites in UTR
BNC2	basonuclin 2	0	0	0	0	4	0	2	2	hsa-miR-223	-0.16	0.47		Sites in UTR
ZNF507	zinc finger protein 507	1	0	0	1	0	0	0	0	hsa-miR-223	-0.16	0.36		Sites in UTR
ASCC3	activating signal cointegrator 1 complex subunit 3	0	0	0	0	1	0	0	1	hsa-miR-223	-0.16	0.2		Sites in UTR
SERPINB8	serpin peptidase inhibitor, clade B (ovalbumin), member 8	0	0	0	0	1	0	0	1	hsa-miR-223	-0.16	0.19		Sites in UTR
CDYL	chromodomain protein, Y-like	0	0	0	0	1	0	1	0	hsa-miR-223	-0.16	0.11		Sites in UTR
YPEL1	yippee-like 1 (Drosophila)	0	0	0	0	1	0	1	0	hsa-miR-223	-0.16	< 0.1		Sites in UTR
IL1F5	interleukin 1 family, member 5 (delta)	0	0	0	0	1	0	1	0	hsa-miR-223	-0.16	< 0.1		Sites in UTR
BAT2D1	BAT2 domain containing 1	0	0	0	0	1	0	0	1	hsa-miR-223	-0.15	0.22		Sites in UTR
HNRNPU	heterogeneous nuclear ribonucleoprotein U (scaffold attachment factor A)	0	0	0	0	1	0	0	1	hsa-miR-223	-0.15	0.21		Sites in UTR
ZNF585B	zinc finger protein 585B	0	0	0	0	1	0	0	1	hsa-miR-223	-0.16	0.19		Sites in UTR
G0S2	G0/G1switch 2	0	0	0	0	1	0	1	0	hsa-miR-223	-0.15	< 0.1		Sites in UTR
LRAT	lecithin retinol acyltransferase (phosphatidylcholine--retinol O-acyltransferase)	0	0	0	0	1	1	0	0	hsa-miR-223	-0.15	< 0.1		Sites in UTR
EIF4E3	eukaryotic translation initiation factor 4E family member 3	0	0	0	0	1	0	0	1	hsa-miR-223	-0.15	0.34		Sites in UTR
SLC2A13	solute carrier family 2 (facilitated glucose transporter), member 13	0	0	0	0	1	0	1	0	hsa-miR-223	-0.15	< 0.1		Sites in UTR
COX19	COX19 cytochrome c oxidase assembly homolog (S. cerevisiae)	0	0	0	0	1	1	0	0	hsa-miR-223	-0.15	< 0.1		Sites in UTR
FAM5C	family with sequence similarity 5, member C	1	0	0	1	0	0	0	0	hsa-miR-223	-0.15	0.36	2007	Sites in UTR
PTGFRN	prostaglandin F2 receptor negative regulator	0	0	0	0	1	0	0	1	hsa-miR-223	-0.15	0.22		Sites in UTR
OSMR	oncostatin M receptor	0	0	0	0	1	0	0	1	hsa-miR-223	-0.15	0.2		Sites in UTR
ADAMTS3	ADAM metallopeptidase with thrombospondin type 1 motif, 3	0	0	0	0	1	0	0	1	hsa-miR-223	-0.15	0.19		Sites in UTR
CLASP1	cytoplasmic linker associated protein 1	0	0	0	0	1	0	1	0	hsa-miR-223	-0.15	< 0.1		Sites in UTR
WDR43	WD repeat domain 43	0	0	0	0	1	0	0	1	hsa-miR-223	-0.15	0.34		Sites in UTR
FAM116A	family with sequence similarity 116, member A	0	0	0	0	1	0	0	1	hsa-miR-223	-0.15	0.31	2007	Sites in UTR
PLEKHB1	pleckstrin homology domain containing, family B (evectins) member 1	0	0	0	0	1	0	0	1	hsa-miR-223	-0.15	0.24		Sites in UTR
POMP	proteasome maturation protein	0	0	0	0	1	0	0	1	hsa-miR-223	-0.15	0.21		Sites in UTR
XK	X-linked Kx blood group (McLeod syndrome)	0	0	0	0	1	0	0	1	hsa-miR-223	-0.15	0.2		Sites in UTR
FLJ45139	FLJ45139 protein	0	0	0	0	1	0	0	1	hsa-miR-223	-0.15	0.19		Sites in UTR
RAD18	RAD18 homolog (S. cerevisiae)	0	0	0	0	1	0	0	1	hsa-miR-223	-0.15	0.19		Sites in UTR
ZNF585A	zinc finger protein 585A	0	0	0	0	1	0	0	1	hsa-miR-223	-0.15	0.19		Sites in UTR
MTMR3	myotubularin related protein 3	0	0	0	0	2	0	1	1	hsa-miR-223	-0.15	0.27		Sites in UTR
CCNT2	cyclin T2	0	0	0	0	1	0	0	1	hsa-miR-223	-0.15	0.26	2005, 2007	Sites in UTR
LBR	lamin B receptor	0	0	0	0	1	0	0	1	hsa-miR-223	-0.15	0.21	2005, 2007	Sites in UTR
FADS1	fatty acid desaturase 1	0	0	0	0	1	0	0	1	hsa-miR-223	-0.15	0.2		Sites in UTR
MTFMT	mitochondrial methionyl-tRNA formyltransferase	0	0	0	0	1	0	0	1	hsa-miR-223	-0.15	0.19		Sites in UTR
ANKRD16	ankyrin repeat domain 16	0	0	0	0	1	0	1	0	hsa-miR-223	-0.15	< 0.1	2005, 2007	Sites in UTR
ARSJ	arylsulfatase family, member J	0	0	0	0	1	0	1	0	hsa-miR-223	-0.15	< 0.1		Sites in UTR
CYorf15B	chromosome Y open reading frame 15B	0	0	0	0	1	0	1	0	hsa-miR-223	-0.15	< 0.1		Sites in UTR
COX11	COX11 homolog, cytochrome c oxidase assembly protein (yeast)	0	0	0	0	1	0	0	1	hsa-miR-223	-0.15	0.24		Sites in UTR
LRRC10	leucine rich repeat containing 10	0	0	0	0	1	0	0	1	hsa-miR-223	-0.15	0.19		Sites in UTR
POLR2H	polymerase (RNA) II (DNA directed) polypeptide H	0	0	0	0	1	0	1	0	hsa-miR-223	-0.15	< 0.1		Sites in UTR
CD86	CD86 molecule	0	0	0	0	1	0	1	0	hsa-miR-223	-0.15	< 0.1		Sites in UTR
SEC61A1	Sec61 alpha 1 subunit (S. cerevisiae)	0	0	0	0	1	0	1	0	hsa-miR-223	-0.15	< 0.1		Sites in UTR
FCRLA	Fc receptor-like A	0	0	0	0	1	0	0	1	hsa-miR-223	-0.15	< 0.1		Sites in UTR
SNF1LK2	SNF1-like kinase 2	0	0	0	0	2	1	0	1	hsa-miR-223	-0.15	0.19		Sites in UTR
CABLES1	Cdk5 and Abl enzyme substrate 1	0	0	0	0	1	0	0	1	hsa-miR-223	-0.15	0.19		Sites in UTR
LAPTM4B	lysosomal associated protein transmembrane 4 beta	0	0	0	0	1	0	1	0	hsa-miR-223	-0.15	< 0.1		Sites in UTR
TMCC1	transmembrane and coiled-coil domain family 1	0	0	0	0	1	1	0	0	hsa-miR-223	-0.15	< 0.1		Sites in UTR
C7orf34	chromosome 7 open reading frame 34	0	0	0	0	1	0	1	0	hsa-miR-223	-0.15	< 0.1		Sites in UTR
DLG2	discs, large homolog 2, chapsyn-110 (Drosophila)	0	0	0	0	2	0	0	2	hsa-miR-223	-0.15	0.35		Sites in UTR
FNBP1L	formin binding protein 1-like	0	0	0	0	1	0	0	1	hsa-miR-223	-0.15	0.3	2007	Sites in UTR
NAIP	NLR family, apoptosis inhibitory protein	0	0	0	0	1	0	0	1	hsa-miR-223	-0.15	0.19		Sites in UTR
CCNL2	cyclin L2	0	0	0	0	1	0	0	1	hsa-miR-223	-0.15	0.19		Sites in UTR
SMC2	structural maintenance of chromosomes 2	0	0	0	0	1	0	0	1	hsa-miR-223	-0.15	0.19		Sites in UTR
TTC30A	tetratricopeptide repeat domain 30A	0	0	0	0	1	0	0	1	hsa-miR-223	-0.15	0.19		Sites in UTR
RBAK	RB-associated KRAB zinc finger	0	0	0	0	1	0	1	0	hsa-miR-223	-0.15	< 0.1		Sites in UTR
SSX6	synovial sarcoma, X breakpoint 6	0	0	0	0	1	0	0	1	hsa-miR-223	-0.15	0.21		Sites in UTR
TSC22D1	TSC22 domain family, member 1	0	0	0	0	1	0	0	1	hsa-miR-223	-0.15	0.19		Sites in UTR
SSX9	synovial sarcoma, X breakpoint 9	0	0	0	0	1	0	0	1	hsa-miR-223	-0.15	0.19		Sites in UTR
USP9X	ubiquitin specific peptidase 9, X-linked	0	0	0	0	1	0	0	1	hsa-miR-223	-0.15	0.19		Sites in UTR
SSX7	synovial sarcoma, X breakpoint 7	0	0	0	0	1	0	0	1	hsa-miR-223	-0.15	0.19		Sites in UTR
YTHDC1	YTH domain containing 1	0	0	0	0	1	0	1	0	hsa-miR-223	-0.15	< 0.1		Sites in UTR
TBC1D9B	TBC1 domain family, member 9B (with GRAM domain)	0	0	0	0	1	0	1	0	hsa-miR-223	-0.15	< 0.1		Sites in UTR
SASH3	SAM and SH3 domain containing 3	0	0	0	0	2	0	1	1	hsa-miR-223	-0.15	0.27		Sites in UTR
PRKACB	protein kinase, cAMP-dependent, catalytic, beta	1	0	1	0	0	0	0	0	hsa-miR-223	-0.15	0.27		Sites in UTR
CLCN6	chloride channel 6	0	0	0	0	2	0	1	1	hsa-miR-223	-0.15	0.26		Sites in UTR
ZNF254	zinc finger protein 254	0	0	0	0	1	0	0	1	hsa-miR-223	-0.15	0.19		Sites in UTR
ADORA3	adenosine A3 receptor	0	0	0	0	1	0	0	1	hsa-miR-223	-0.15	0.19		Sites in UTR
SGK269	NKF3 kinase family member	0	0	0	0	1	0	1	0	hsa-miR-223	-0.15	< 0.1		Sites in UTR
CNOT2	CCR4-NOT transcription complex, subunit 2	1	0	0	1	0	0	0	0	hsa-miR-223	-0.14	0.36	2007	Sites in UTR
RUFY2	RUN and FYVE domain containing 2	0	0	0	0	1	0	0	1	hsa-miR-223	-0.15	0.19		Sites in UTR
C2orf64	chromosome 2 open reading frame 64	0	0	0	0	1	0	0	1	hsa-miR-223	-0.14	0.19		Sites in UTR
PAX4	paired box 4	0	0	0	0	1	0	0	1	hsa-miR-223	-0.14	0.19		Sites in UTR
STXBP5L	syntaxin binding protein 5-like	0	0	0	0	1	0	1	0	hsa-miR-223	-0.14	< 0.1		Sites in UTR
SLC2A8	solute carrier family 2, (facilitated glucose transporter) member 8	0	0	0	0	1	0	0	1	hsa-miR-223	-0.14	0.19		Sites in UTR
UGT2B4	UDP glucuronosyltransferase 2 family, polypeptide B4	0	0	0	0	1	0	0	1	hsa-miR-223	-0.14	0.19		Sites in UTR
EBF2	early B-cell factor 2	0	0	0	0	1	0	1	0	hsa-miR-223	-0.14	< 0.1	2005, 2007	Sites in UTR
PGM5	phosphoglucomutase 5	0	0	0	0	1	0	1	0	hsa-miR-223	-0.14	< 0.1		Sites in UTR
ERC1	ELKS/RAB6-interacting/CAST family member 1	0	0	0	0	1	1	0	0	hsa-miR-223	-0.14	< 0.1		Sites in UTR
PFKFB2	6-phosphofructo-2-kinase/fructose-2,6-biphosphatase 2	0	0	0	0	4	0	1	3	hsa-miR-223	-0.14	0.52		Sites in UTR
RAP2B	RAP2B, member of RAS oncogene family	0	0	0	0	2	0	0	2	hsa-miR-223	-0.14	0.35		Sites in UTR
TBRG1	transforming growth factor beta regulator 1	0	0	0	0	1	0	0	1	hsa-miR-223	-0.14	0.21		Sites in UTR
LAMB4	laminin, beta 4	0	0	0	0	1	0	0	1	hsa-miR-223	-0.14	0.19		Sites in UTR
CXorf15	chromosome X open reading frame 15	0	0	0	0	1	0	0	1	hsa-miR-223	-0.14	0.19		Sites in UTR
BMP8A	bone morphogenetic protein 8a	0	0	0	0	2	1	0	1	hsa-miR-223	-0.14	0.19		Sites in UTR
PHACTR2	phosphatase and actin regulator 2	0	0	0	0	1	0	1	0	hsa-miR-223	-0.14	< 0.1		Sites in UTR
LRIT3	leucine-rich repeat, immunoglobulin-like and transmembrane domains 3	0	0	0	0	1	0	0	1	hsa-miR-223	-0.14	< 0.1		Sites in UTR
SPRY3	sprouty homolog 3 (Drosophila)	0	0	0	0	3	0	1	2	hsa-miR-223	-0.14	0.54		Sites in UTR
C21orf91	chromosome 21 open reading frame 91	0	0	0	0	1	0	0	1	hsa-miR-223	-0.14	0.25		Sites in UTR
PTGES3	prostaglandin E synthase 3 (cytosolic)	0	0	0	0	1	0	0	1	hsa-miR-223	-0.14	0.2		Sites in UTR
CYP24A1	cytochrome P450, family 24, subfamily A, polypeptide 1	0	0	0	0	1	0	0	1	hsa-miR-223	-0.14	0.19		Sites in UTR
STAM	signal transducing adaptor molecule (SH3 domain and ITAM motif) 1	0	0	0	0	1	0	0	1	hsa-miR-223	-0.14	0.19		Sites in UTR
C6orf35	chromosome 6 open reading frame 35	0	0	0	0	1	0	0	1	hsa-miR-223	-0.14	0.19		Sites in UTR
CYYR1	cysteine/tyrosine-rich 1	0	0	0	0	1	0	0	1	hsa-miR-223	-0.14	0.19		Sites in UTR
PDE3B	phosphodiesterase 3B, cGMP-inhibited	0	0	0	0	1	0	1	0	hsa-miR-223	-0.14	< 0.1		Sites in UTR
RTF1	Rtf1, Paf1/RNA polymerase II complex component, homolog (S. cerevisiae)	0	0	0	0	1	0	1	0	hsa-miR-223	-0.14	< 0.1		Sites in UTR
ALG10B	asparagine-linked glycosylation 10 homolog B (yeast, alpha-1,2-glucosyltransferase)	0	0	0	0	1	0	1	0	hsa-miR-223	-0.14	< 0.1		Sites in UTR
C8orf79	chromosome 8 open reading frame 79	0	0	0	0	1	0	1	0	hsa-miR-223	-0.14	< 0.1		Sites in UTR
GLRA2	glycine receptor, alpha 2	0	0	0	0	1	0	1	0	hsa-miR-223	-0.14	< 0.1		Sites in UTR
DSG2	desmoglein 2	0	0	0	0	1	0	1	0	hsa-miR-223	-0.14	< 0.1		Sites in UTR
MEOX1	mesenchyme homeobox 1	0	0	0	0	1	0	1	0	hsa-miR-223	-0.14	< 0.1		Sites in UTR
JMJD1C	jumonji domain containing 1C	0	0	0	0	1	0	0	1	hsa-miR-223	-0.14	0.2		Sites in UTR
ARMETL1	arginine-rich, mutated in early stage tumors-like 1	0	0	0	0	1	0	0	1	hsa-miR-223	-0.14	0.19		Sites in UTR
SPPL2A	signal peptide peptidase-like 2A	0	0	0	0	1	0	0	1	hsa-miR-223	-0.14	0.19		Sites in UTR
TPM3	tropomyosin 3	0	0	0	0	1	0	1	0	hsa-miR-223	-0.14	< 0.1		Sites in UTR
RBM9	RNA binding motif protein 9	0	0	0	0	1	0	1	0	hsa-miR-223	-0.14	< 0.1		Sites in UTR
SAMD4B	sterile alpha motif domain containing 4B	0	0	0	0	1	0	1	0	hsa-miR-223	-0.14	< 0.1		Sites in UTR
PRKAR1A	protein kinase, cAMP-dependent, regulatory, type I, alpha (tissue specific extinguisher 1)	0	0	0	0	1	0	1	0	hsa-miR-223	-0.14	< 0.1		Sites in UTR
DHRS3	dehydrogenase/reductase (SDR family) member 3	0	0	0	0	1	0	1	0	hsa-miR-223	-0.14	< 0.1		Sites in UTR
ZNF767	zinc finger family member 767	0	0	0	0	1	0	1	0	hsa-miR-223	-0.14	< 0.1		Sites in UTR
HS2ST1	heparan sulfate 2-O-sulfotransferase 1	0	0	0	0	1	0	0	1	hsa-miR-223	-0.14	0.19		Sites in UTR
DCLK1	doublecortin-like kinase 1	0	0	0	0	1	0	0	1	hsa-miR-223	-0.14	0.19		Sites in UTR
ATP11C	ATPase, class VI, type 11C	0	0	0	0	1	0	1	0	hsa-miR-223	-0.14	< 0.1		Sites in UTR
LGALS8	lectin, galactoside-binding, soluble, 8 (galectin 8)	0	0	0	0	1	0	0	1	hsa-miR-223	-0.14	0.19		Sites in UTR
MBNL3	muscleblind-like 3 (Drosophila)	0	0	0	0	1	0	0	1	hsa-miR-223	-0.14	0.19		Sites in UTR
GABRB3	gamma-aminobutyric acid (GABA) A receptor, beta 3	0	0	0	0	1	0	1	0	hsa-miR-223	-0.14	< 0.1		Sites in UTR
GRAMD4	GRAM domain containing 4	1	0	1	0	0	0	0	0	hsa-miR-223	-0.14	0.51		Sites in UTR
MS4A2	membrane-spanning 4-domains, subfamily A, member 2 (Fc fragment of IgE, high affinity I, receptor for; beta polypeptide)	0	0	0	0	1	0	0	1	hsa-miR-223	-0.14	0.19		Sites in UTR
ZNF211	zinc finger protein 211	0	0	0	0	1	0	0	1	hsa-miR-223	-0.14	0.19		Sites in UTR
CCDC25	coiled-coil domain containing 25	0	0	0	0	1	0	0	1	hsa-miR-223	-0.14	0.19		Sites in UTR
TP53RK	TP53 regulating kinase	0	0	0	0	1	0	0	1	hsa-miR-223	-0.14	0.19		Sites in UTR
GALNT13	UDP-N-acetyl-alpha-D-galactosamine:polypeptide N-acetylgalactosaminyltransferase 13 (GalNAc-T13)	0	0	0	0	1	0	0	1	hsa-miR-223	-0.14	0.19		Sites in UTR
KIF4A	kinesin family member 4A	0	0	0	0	1	0	1	0	hsa-miR-223	-0.14	0.11	2005, 2007	Sites in UTR
SENP5	SUMO1/sentrin specific peptidase 5	0	0	0	0	1	0	1	0	hsa-miR-223	-0.14	< 0.1		Sites in UTR
BNIP3L	BCL2/adenovirus E1B 19kDa interacting protein 3-like	0	0	0	0	1	0	1	0	hsa-miR-223	-0.14	< 0.1		Sites in UTR
PARVA	parvin, alpha	0	0	0	0	1	0	1	0	hsa-miR-223	-0.14	< 0.1		Sites in UTR
TMEM44	transmembrane protein 44	0	0	0	0	2	0	0	2	hsa-miR-223	-0.14	0.35		Sites in UTR
CD59	CD59 molecule, complement regulatory protein	0	0	0	0	3	0	2	1	hsa-miR-223	-0.14	0.32		Sites in UTR
MRAS	muscle RAS oncogene homolog	0	0	0	0	2	0	1	1	hsa-miR-223	-0.14	0.26		Sites in UTR
TIAL1	TIA1 cytotoxic granule-associated RNA binding protein-like 1	0	0	0	0	1	0	0	1	hsa-miR-223	-0.14	0.2		Sites in UTR
CPEB2	cytoplasmic polyadenylation element binding protein 2	0	0	0	0	1	0	0	1	hsa-miR-223	-0.14	0.19		Sites in UTR
7A5	putative binding protein 7a5	0	0	0	0	1	0	0	1	hsa-miR-223	-0.14	0.19		Sites in UTR
GOPC	golgi associated PDZ and coiled-coil motif containing	0	0	0	0	1	0	0	1	hsa-miR-223	-0.14	0.19		Sites in UTR
ACPP	acid phosphatase, prostate	0	0	0	0	1	0	0	1	hsa-miR-223	-0.14	0.19		Sites in UTR
C1orf26	chromosome 1 open reading frame 26	0	0	0	0	1	0	0	1	hsa-miR-223	-0.14	0.19		Sites in UTR
RAVER2	ribonucleoprotein, PTB-binding 2	0	0	0	0	1	0	0	1	hsa-miR-223	-0.14	0.19		Sites in UTR
AAMP	angio-associated, migratory cell protein	0	0	0	0	1	0	1	0	hsa-miR-223	-0.14	< 0.1		Sites in UTR
CLDN7	claudin 7	0	0	0	0	1	0	0	1	hsa-miR-223	-0.14	< 0.1		Sites in UTR
MARCH3	membrane-associated ring finger (C3HC4) 3	0	0	0	0	1	0	0	1	hsa-miR-223	-0.14	0.22		Sites in UTR
SMEK1	SMEK homolog 1, suppressor of mek1 (Dictyostelium)	0	0	0	0	1	0	0	1	hsa-miR-223	-0.14	0.2		Sites in UTR
MAP3K7IP2	mitogen-activated protein kinase kinase kinase 7 interacting protein 2	0	0	0	0	1	0	0	1	hsa-miR-223	-0.14	0.19		Sites in UTR
FLJ21075	hypothetical protein FLJ21075	0	0	0	0	1	0	0	1	hsa-miR-223	-0.14	0.19		Sites in UTR
COL29A1	collagen, type XXIX, alpha 1	0	0	0	0	1	0	0	1	hsa-miR-223	-0.14	0.19		Sites in UTR
PAFAH1B1	platelet-activating factor acetylhydrolase, isoform Ib, alpha subunit 45kDa	0	0	0	0	1	0	0	1	hsa-miR-223	-0.13	0.27	2005, 2007	Sites in UTR
MPP3	membrane protein, palmitoylated 3 (MAGUK p55 subfamily member 3)	0	0	0	0	1	0	0	1	hsa-miR-223	-0.13	0.19		Sites in UTR
MOSPD1	motile sperm domain containing 1	0	0	0	0	1	0	1	0	hsa-miR-223	-0.13	0.15		Sites in UTR
CDC14B	CDC14 cell division cycle 14 homolog B (S. cerevisiae)	0	0	0	0	1	0	1	0	hsa-miR-223	-0.13	< 0.1		Sites in UTR
SHOX	short stature homeobox	0	0	0	0	1	0	0	1	hsa-miR-223	-0.13	< 0.1		Sites in UTR
CXorf39	chromosome X open reading frame 39	1	0	0	1	0	0	0	0	hsa-miR-223	-0.13	0.36		Sites in UTR
BRWD1	bromodomain and WD repeat domain containing 1	1	0	0	1	0	0	0	0	hsa-miR-223	-0.13	0.36		Sites in UTR
TFEC	transcription factor EC	0	0	0	0	2	0	0	2	hsa-miR-223	-0.13	0.35		Sites in UTR
ACOX1	acyl-Coenzyme A oxidase 1, palmitoyl	0	0	0	0	2	0	1	1	hsa-miR-223	-0.13	0.26		Sites in UTR
VAMP7	vesicle-associated membrane protein 7	0	0	0	0	1	0	0	1	hsa-miR-223	-0.13	0.23		Sites in UTR
SIRT4	sirtuin (silent mating type information regulation 2 homolog) 4 (S. cerevisiae)	0	0	0	0	1	0	0	1	hsa-miR-223	-0.13	0.2		Sites in UTR
C20orf30	chromosome 20 open reading frame 30	0	0	0	0	1	0	0	1	hsa-miR-223	-0.13	0.19		Sites in UTR
AP3M1	adaptor-related protein complex 3, mu 1 subunit	0	0	0	0	1	0	0	1	hsa-miR-223	-0.13	0.19		Sites in UTR
FOXJ3	forkhead box J3	0	0	0	0	1	0	1	0	hsa-miR-223	-0.13	0.11		Sites in UTR
CREB3	cAMP responsive element binding protein 3	0	0	0	0	1	0	1	0	hsa-miR-223	-0.13	< 0.1		Sites in UTR
KCNJ15	potassium inwardly-rectifying channel, subfamily J, member 15	0	0	0	0	1	0	1	0	hsa-miR-223	-0.13	< 0.1		Sites in UTR
LRRC55	leucine rich repeat containing 55	0	0	0	0	1	0	1	0	hsa-miR-223	-0.13	< 0.1		Sites in UTR
RABEP1	rabaptin, RAB GTPase binding effector protein 1	0	0	0	0	1	0	1	0	hsa-miR-223	-0.13	< 0.1		Sites in UTR
SH2B3	SH2B adaptor protein 3	0	0	0	0	1	0	0	1	hsa-miR-223	-0.13	0.35	2007	Sites in UTR
KIAA1219	KIAA1219	0	0	0	0	1	0	0	1	hsa-miR-223	-0.13	0.21	2007	Sites in UTR
TRIM17	tripartite motif-containing 17	0	0	0	0	1	0	0	1	hsa-miR-223	-0.13	0.19		Sites in UTR
NAPEPLD	N-acyl phosphatidylethanolamine phospholipase D	0	0	0	0	1	0	0	1	hsa-miR-223	-0.13	0.19		Sites in UTR
HOMEZ	homeobox and leucine zipper encoding	0	0	0	0	1	0	1	0	hsa-miR-223	-0.13	< 0.1		Sites in UTR
PRRC1	proline-rich coiled-coil 1	0	0	0	0	1	0	0	1	hsa-miR-223	-0.13	0.2		Sites in UTR
ARL8B	ADP-ribosylation factor-like 8B	0	0	0	0	1	0	0	1	hsa-miR-223	-0.13	0.19		Sites in UTR
HELZ	helicase with zinc finger	0	0	0	0	1	0	0	1	hsa-miR-223	-0.13	0.19		Sites in UTR
ACSBG1	acyl-CoA synthetase bubblegum family member 1	0	0	0	0	1	0	1	0	hsa-miR-223	-0.13	< 0.1		Sites in UTR
IRAK1BP1	interleukin-1 receptor-associated kinase 1 binding protein 1	0	0	0	0	1	0	0	1	hsa-miR-223	-0.13	0.19		Sites in UTR
RABGAP1L	RAB GTPase activating protein 1-like	0	0	0	0	1	0	0	1	hsa-miR-223	-0.13	0.19		Sites in UTR
DPH5	DPH5 homolog (S. cerevisiae)	0	0	0	0	1	0	0	1	hsa-miR-223	-0.13	0.19		Sites in UTR
CCDC47	coiled-coil domain containing 47	0	0	0	0	1	0	0	1	hsa-miR-223	-0.13	0.19		Sites in UTR
ZNF273	zinc finger protein 273	0	0	0	0	1	0	0	1	hsa-miR-223	-0.13	0.19		Sites in UTR
C13orf34	chromosome 13 open reading frame 34	0	0	0	0	1	0	0	1	hsa-miR-223	-0.13	0.19		Sites in UTR
KHK	ketohexokinase (fructokinase)	0	0	0	0	1	1	0	0	hsa-miR-223	-0.13	< 0.1		Sites in UTR
PNPLA4	patatin-like phospholipase domain containing 4	0	0	0	0	1	0	0	1	hsa-miR-223	-0.13	< 0.1		Sites in UTR
MLL3	myeloid/lymphoid or mixed-lineage leukemia 3	1	0	0	1	0	0	0	0	hsa-miR-223	-0.13	0.35	2007	Sites in UTR
FAM154B	family with sequence similarity 154, member B	0	0	0	0	1	0	0	1	hsa-miR-223	-0.13	0.19		Sites in UTR
KIAA1166	KIAA1166	0	0	0	0	1	0	0	1	hsa-miR-223	-0.13	0.19		Sites in UTR
ZNF572	zinc finger protein 572	0	0	0	0	1	0	0	1	hsa-miR-223	-0.13	0.19		Sites in UTR
PPP1R12B	protein phosphatase 1, regulatory (inhibitor) subunit 12B	0	0	0	0	1	0	1	0	hsa-miR-223	-0.13	0.17		Sites in UTR
SFT2D1	SFT2 domain containing 1	0	0	0	0	1	0	1	0	hsa-miR-223	-0.13	< 0.1		Sites in UTR
LIPH	lipase, member H	0	0	0	0	2	0	1	1	hsa-miR-223	-0.13	0.26		Sites in UTR
ENPP5	ectonucleotide pyrophosphatase/phosphodiesterase 5 (putative function)	0	0	0	0	1	0	0	1	hsa-miR-223	-0.13	0.21		Sites in UTR
USH2A	Usher syndrome 2A (autosomal recessive, mild)	0	0	0	0	1	0	0	1	hsa-miR-223	-0.13	0.2		Sites in UTR
GRM7	glutamate receptor, metabotropic 7	0	0	0	0	1	0	0	1	hsa-miR-223	-0.13	0.19		Sites in UTR
EPS15	epidermal growth factor receptor pathway substrate 15	0	0	0	0	1	0	1	0	hsa-miR-223	-0.13	< 0.1		Sites in UTR
RAB11FIP1	RAB11 family interacting protein 1 (class I)	0	0	0	0	1	0	1	0	hsa-miR-223	-0.13	< 0.1		Sites in UTR
TULP3	tubby like protein 3	0	0	0	0	2	0	0	2	hsa-miR-223	-0.13	0.35		Sites in UTR
TRIM38	tripartite motif-containing 38	0	0	0	0	1	0	0	1	hsa-miR-223	-0.13	0.24		Sites in UTR
ZNF280B	zinc finger protein 280B	0	0	0	0	1	0	0	1	hsa-miR-223	-0.13	0.21		Sites in UTR
CDR2	cerebellar degeneration-related protein 2, 62kDa	0	0	0	0	1	0	0	1	hsa-miR-223	-0.13	0.2	2005, 2007	Sites in UTR
GOLGA6	golgi autoantigen, golgin subfamily a, 6	0	0	0	0	1	0	0	1	hsa-miR-223	-0.13	0.19		Sites in UTR
CLN5	ceroid-lipofuscinosis, neuronal 5	0	0	0	0	1	0	0	1	hsa-miR-223	-0.13	0.19		Sites in UTR
GOLGA6B	golgi autoantigen, golgin subfamily a, 6B	0	0	0	0	1	0	0	1	hsa-miR-223	-0.13	0.19		Sites in UTR
GNPTAB	N-acetylglucosamine-1-phosphate transferase, alpha and beta subunits	0	0	0	0	1	0	0	1	hsa-miR-223	-0.13	0.19		Sites in UTR
NOL10	nucleolar protein 10	0	0	0	0	1	0	0	1	hsa-miR-223	-0.13	0.19		Sites in UTR
MSN	moesin	0	0	0	0	1	0	1	0	hsa-miR-223	-0.13	< 0.1		Sites in UTR
PLXND1	plexin D1	0	0	0	0	1	0	1	0	hsa-miR-223	-0.13	< 0.1		Sites in UTR
QKI	quaking homolog, KH domain RNA binding (mouse)	0	0	0	0	1	0	1	0	hsa-miR-223	-0.13	< 0.1	2005, 2007	Sites in UTR
DOCK9	dedicator of cytokinesis 9	0	0	0	0	2	0	1	1	hsa-miR-223	-0.13	0.27		Sites in UTR
LHX8	LIM homeobox 8	0	0	0	0	1	0	0	1	hsa-miR-223	-0.13	0.26		Sites in UTR
MAP3K2	mitogen-activated protein kinase kinase kinase 2	0	0	0	0	1	0	0	1	hsa-miR-223	-0.13	0.22	2005, 2007	Sites in UTR
ERBB4	v-erb-a erythroblastic leukemia viral oncogene homolog 4 (avian)	0	0	0	0	1	0	0	1	hsa-miR-223	-0.13	0.19		Sites in UTR
ZNF30	zinc finger protein 30	0	0	0	0	1	0	0	1	hsa-miR-223	-0.13	0.19		Sites in UTR
SLC4A7	solute carrier family 4, sodium bicarbonate cotransporter, member 7	0	0	0	0	1	0	0	1	hsa-miR-223	-0.13	0.19		Sites in UTR
MARCH10	membrane-associated ring finger (C3HC4) 1	0	0	0	0	1	0	0	1	hsa-miR-223	-0.13	0.19		Sites in UTR
PRSSL1	protease, serine-like 1	0	0	0	0	1	0	1	0	hsa-miR-223	-0.13	< 0.1		Sites in UTR
TRIOBP	TRIO and F-actin binding protein	0	0	0	0	1	0	1	0	hsa-miR-223	-0.13	< 0.1		Sites in UTR
OR2H1	olfactory receptor, family 2, subfamily H, member 1	0	0	0	0	1	0	1	0	hsa-miR-223	-0.13	< 0.1		Sites in UTR
PRICKLE2	prickle homolog 2 (Drosophila)	0	0	0	0	1	1	0	0	hsa-miR-223	-0.13	< 0.1		Sites in UTR
SYT2	synaptotagmin II	0	0	0	0	1	0	0	1	hsa-miR-223	-0.12	0.2		Sites in UTR
KIAA0368	KIAA0368	0	0	0	0	1	0	1	0	hsa-miR-223	-0.12	< 0.1		Sites in UTR
ADRBK2	adrenergic, beta, receptor kinase 2	0	0	0	0	1	0	1	0	hsa-miR-223	-0.12	< 0.1		Sites in UTR
C15orf2	chromosome 15 open reading frame 2	0	0	0	0	1	0	1	0	hsa-miR-223	-0.12	< 0.1		Sites in UTR
FIGNL2	fidgetin-like 2	1	0	1	0	0	0	0	0	hsa-miR-223	-0.12	0.52	2007	Sites in UTR
C9orf40	chromosome 9 open reading frame 40	0	0	0	0	1	0	0	1	hsa-miR-223	-0.12	0.23		Sites in UTR
SSX3	synovial sarcoma, X breakpoint 3	0	0	0	0	1	0	0	1	hsa-miR-223	-0.12	0.19		Sites in UTR
SSX2	synovial sarcoma, X breakpoint 2	0	0	0	0	1	0	0	1	hsa-miR-223	-0.12	0.19		Sites in UTR
APOLD1	apolipoprotein L domain containing 1	0	0	0	0	1	0	1	0	hsa-miR-223	-0.12	< 0.1		Sites in UTR
NCOA2	nuclear receptor coactivator 2	0	0	0	0	1	0	1	0	hsa-miR-223	-0.12	< 0.1		Sites in UTR
ZDHHC23	zinc finger, DHHC-type containing 23	0	0	0	0	1	0	1	0	hsa-miR-223	-0.12	< 0.1		Sites in UTR
ITGB1	integrin, beta 1 (fibronectin receptor, beta polypeptide, antigen CD29 includes MDF2, MSK12)	0	0	0	0	1	0	0	1	hsa-miR-223	-0.12	0.3	2005, 2007	Sites in UTR
TMF1	TATA element modulatory factor 1	0	0	0	0	1	0	0	1	hsa-miR-223	-0.12	0.23	2007	Sites in UTR
TPP1	tripeptidyl peptidase I	0	0	0	0	1	0	0	1	hsa-miR-223	-0.12	0.2		Sites in UTR
CHRNA3	cholinergic receptor, nicotinic, alpha 3	0	0	0	0	1	0	0	1	hsa-miR-223	-0.12	0.19		Sites in UTR
ASB8	ankyrin repeat and SOCS box-containing 8	0	0	0	0	1	0	0	1	hsa-miR-223	-0.12	0.19		Sites in UTR
CHD2	chromodomain helicase DNA binding protein 2	0	0	0	0	1	0	1	0	hsa-miR-223	-0.12	< 0.1		Sites in UTR
ACRV1	acrosomal vesicle protein 1	0	0	0	0	1	0	1	0	hsa-miR-223	-0.12	< 0.1		Sites in UTR
NADK	NAD kinase	0	0	0	0	1	0	1	0	hsa-miR-223	-0.12	< 0.1		Sites in UTR
ZNF382	zinc finger protein 382	0	0	0	0	1	0	1	0	hsa-miR-223	-0.12	< 0.1		Sites in UTR
ESCO2	establishment of cohesion 1 homolog 2 (S. cerevisiae)	0	0	0	0	1	0	0	1	hsa-miR-223	-0.12	0.19		Sites in UTR
ENDOD1	endonuclease domain containing 1	0	0	0	0	1	0	0	1	hsa-miR-223	-0.12	0.19		Sites in UTR
SNAPC2	small nuclear RNA activating complex, polypeptide 2, 45kDa	0	0	0	0	1	0	1	0	hsa-miR-223	-0.12	< 0.1		Sites in UTR
CEP68	centrosomal protein 68kDa	0	0	0	0	1	1	0	0	hsa-miR-223	-0.12	0.28		Sites in UTR
ELF2	E74-like factor 2 (ets domain transcription factor)	0	0	0	0	1	0	0	1	hsa-miR-223	-0.12	0.26		Sites in UTR
BACH2	BTB and CNC homology 1, basic leucine zipper transcription factor 2	0	0	0	0	1	0	1	0	hsa-miR-223	-0.12	< 0.1		Sites in UTR
CWF19L2	CWF19-like 2, cell cycle control (S. pombe)	0	0	0	0	1	0	1	0	hsa-miR-223	-0.12	< 0.1		Sites in UTR
CDRT1	CMT1A duplicated region transcript 1	0	0	0	0	1	0	0	1	hsa-miR-223	-0.12	< 0.1		Sites in UTR
DMRTC2	DMRT-like family C2	0	0	0	0	1	0	0	1	hsa-miR-223	-0.12	0.2		Sites in UTR
SLU7	SLU7 splicing factor homolog (S. cerevisiae)	0	0	0	0	1	0	0	1	hsa-miR-223	-0.12	0.19		Sites in UTR
NKAIN2	Na+/K+ transporting ATPase interacting 2	0	0	0	0	1	0	0	1	hsa-miR-223	-0.12	0.19		Sites in UTR
SLC4A10	solute carrier family 4, sodium bicarbonate transporter-like, member 10	0	0	0	0	1	0	0	1	hsa-miR-223	-0.12	0.19		Sites in UTR
ZDHHC16	zinc finger, DHHC-type containing 16	0	0	0	0	1	0	0	1	hsa-miR-223	-0.12	0.19		Sites in UTR
SLFN5	schlafen family member 5	0	0	0	0	1	0	0	1	hsa-miR-223	-0.12	0.19		Sites in UTR
EFNA1	ephrin-A1	0	0	0	0	1	0	1	0	hsa-miR-223	-0.12	0.11	2005, 2007	Sites in UTR
LSM14B	LSM14B, SCD6 homolog B (S. cerevisiae)	0	0	0	0	1	0	1	0	hsa-miR-223	-0.12	< 0.1		Sites in UTR
ZNF704	zinc finger protein 704	0	0	0	0	1	0	0	1	hsa-miR-223	-0.12	< 0.1		Sites in UTR
C21orf62	chromosome 21 open reading frame 62	0	0	0	0	1	0	0	1	hsa-miR-223	-0.12	0.24		Sites in UTR
DIP2B	DIP2 disco-interacting protein 2 homolog B (Drosophila)	0	0	0	0	1	0	1	0	hsa-miR-223	-0.12	< 0.1		Sites in UTR
NBPF14	neuroblastoma breakpoint family, member 14	0	0	0	0	1	0	1	0	hsa-miR-223	-0.12	< 0.1		Sites in UTR
TMEM19	transmembrane protein 19	0	0	0	0	1	0	1	0	hsa-miR-223	-0.12	< 0.1		Sites in UTR
HNMT	histamine N-methyltransferase	1	0	0	1	0	0	0	0	hsa-miR-223	-0.12	0.36		Sites in UTR
NLGN4Y	neuroligin 4, Y-linked	0	0	0	0	1	0	0	1	hsa-miR-223	-0.12	0.19		Sites in UTR
SEL1L	sel-1 suppressor of lin-12-like (C. elegans)	0	0	0	0	1	0	1	0	hsa-miR-223	-0.12	0.13		Sites in UTR
TXNDC1	thioredoxin domain containing 1	0	0	0	0	1	0	1	0	hsa-miR-223	-0.12	< 0.1		Sites in UTR
FOXN4	forkhead box N4	0	0	0	0	1	0	1	0	hsa-miR-223	-0.12	< 0.1		Sites in UTR
UBE3B	ubiquitin protein ligase E3B	0	0	0	0	2	0	0	2	hsa-miR-223	-0.12	0.35		Sites in UTR
ITGB8	integrin, beta 8	0	0	0	0	1	0	0	1	hsa-miR-223	-0.12	0.25		Sites in UTR
WDR48	WD repeat domain 48	0	0	0	0	1	0	0	1	hsa-miR-223	-0.12	0.19		Sites in UTR
SCN3B	sodium channel, voltage-gated, type III, beta	0	0	0	0	1	0	0	1	hsa-miR-223	-0.12	0.19		Sites in UTR
KLHDC7A	kelch domain containing 7A	0	0	0	0	1	0	1	0	hsa-miR-223	-0.12	< 0.1		Sites in UTR
GABRA5	gamma-aminobutyric acid (GABA) A receptor, alpha 5	0	0	0	0	1	0	0	1	hsa-miR-223	-0.12	0.19		Sites in UTR
ICOSLG	inducible T-cell co-stimulator ligand	0	0	0	0	1	1	0	0	hsa-miR-223	-0.12	0.19		Sites in UTR
SLC35B4	solute carrier family 35, member B4	0	0	0	0	1	0	0	1	hsa-miR-223	-0.12	0.19		Sites in UTR
LOC342897	similar to F-box only protein 2	0	0	0	0	1	0	1	0	hsa-miR-223	-0.12	< 0.1		Sites in UTR
FREM2	FRAS1 related extracellular matrix protein 2	0	0	0	0	1	0	1	0	hsa-miR-223	-0.12	< 0.1		Sites in UTR
PRKRIR	protein-kinase, interferon-inducible double stranded RNA dependent inhibitor, repressor of (P58 repressor)	0	0	0	0	1	0	0	1	hsa-miR-223	-0.12	0.19		Sites in UTR
TMED9	transmembrane emp24 protein transport domain containing 9	0	0	0	0	1	0	1	0	hsa-miR-223	-0.12	< 0.1		Sites in UTR
ZNF343	zinc finger protein 343	0	0	0	0	1	0	1	0	hsa-miR-223	-0.12	< 0.1		Sites in UTR
ELL2	elongation factor, RNA polymerase II, 2	1	0	1	0	0	0	0	0	hsa-miR-223	-0.11	0.5		Sites in UTR
ARL6IP2	ADP-ribosylation factor-like 6 interacting protein 2	1	0	0	1	0	0	0	0	hsa-miR-223	-0.11	0.36	2007	Sites in UTR
TAOK3	TAO kinase 3	0	0	0	0	1	0	0	1	hsa-miR-223	-0.11	0.28		Sites in UTR
C3orf15	chromosome 3 open reading frame 15	0	0	0	0	1	0	0	1	hsa-miR-223	-0.11	0.2		Sites in UTR
GJC1	gap junction protein, gamma 1, 45kDa	0	0	0	0	1	0	0	1	hsa-miR-223	-0.11	0.19		Sites in UTR
RGPD5	RANBP2-like and GRIP domain containing 5	0	0	0	0	1	0	1	0	hsa-miR-223	-0.11	0.11		Sites in UTR
RIPK5	receptor interacting protein kinase 5	0	0	0	0	1	0	1	0	hsa-miR-223	-0.11	< 0.1		Sites in UTR
GOLT1A	golgi transport 1 homolog A (S. cerevisiae)	0	0	0	0	1	0	1	0	hsa-miR-223	-0.11	< 0.1		Sites in UTR
ZNF680	zinc finger protein 680	0	0	0	0	1	0	0	1	hsa-miR-223	-0.11	< 0.1		Sites in UTR
SMOC1	SPARC related modular calcium binding 1	1	0	0	1	0	0	0	0	hsa-miR-223	-0.11	0.36	2005, 2007	Sites in UTR
S1PR3	sphingosine-1-phosphate receptor 3	0	0	0	0	1	0	0	1	hsa-miR-223	-0.11	0.2		Sites in UTR
TXLNB	taxilin beta	0	0	0	0	1	0	0	1	hsa-miR-223	-0.11	0.2		Sites in UTR
FGF1	fibroblast growth factor 1 (acidic)	0	0	0	0	1	0	0	1	hsa-miR-223	-0.11	0.19		Sites in UTR
TRIM58	tripartite motif-containing 58	0	0	0	0	1	0	0	1	hsa-miR-223	-0.11	0.19		Sites in UTR
DQX1	DEAQ box polypeptide 1 (RNA-dependent ATPase)	0	0	0	0	1	0	0	1	hsa-miR-223	-0.11	0.19		Sites in UTR
PTPLAD1	protein tyrosine phosphatase-like A domain containing 1	0	0	0	0	1	0	0	1	hsa-miR-223	-0.11	0.19		Sites in UTR
PDE11A	phosphodiesterase 11A	0	0	0	0	1	0	1	0	hsa-miR-223	-0.11	< 0.1		Sites in UTR
CA5B	carbonic anhydrase VB, mitochondrial	0	0	0	0	1	0	1	0	hsa-miR-223	-0.11	< 0.1		Sites in UTR
DCP2	DCP2 decapping enzyme homolog (S. cerevisiae)	0	0	0	0	2	0	0	2	hsa-miR-223	-0.11	0.38		Sites in UTR
NKTR	natural killer-tumor recognition sequence	0	0	0	0	1	0	0	1	hsa-miR-223	-0.11	0.19		Sites in UTR
SLC7A11	solute carrier family 7, (cationic amino acid transporter, y+ system) member 11	0	0	0	0	1	0	0	1	hsa-miR-223	-0.11	0.19		Sites in UTR
SCHIP1	schwannomin interacting protein 1	0	0	0	0	1	0	0	1	hsa-miR-223	-0.11	0.19		Sites in UTR
CCDC149	coiled-coil domain containing 149	0	0	0	0	1	0	0	1	hsa-miR-223	-0.11	0.19		Sites in UTR
AAK1	AP2 associated kinase 1	0	0	0	0	1	0	1	0	hsa-miR-223	-0.11	< 0.1		Sites in UTR
TRPM5	transient receptor potential cation channel, subfamily M, member 5	0	0	0	0	1	0	1	0	hsa-miR-223	-0.11	< 0.1		Sites in UTR
FMO2	flavin containing monooxygenase 2 (non-functional)	0	0	0	0	1	0	0	1	hsa-miR-223	-0.11	< 0.1		Sites in UTR
CRY2	cryptochrome 2 (photolyase-like)	0	0	0	0	2	0	1	1	hsa-miR-223	-0.11	0.26		Sites in UTR
CCL3L3	chemokine (C-C motif) ligand 3-like 3	0	0	0	0	1	0	0	1	hsa-miR-223	-0.11	0.19		Sites in UTR
CCL3L1	chemokine (C-C motif) ligand 3-like 1	0	0	0	0	1	0	0	1	hsa-miR-223	-0.11	0.19		Sites in UTR
UBE2N	ubiquitin-conjugating enzyme E2N (UBC13 homolog, yeast)	0	0	0	0	1	0	0	1	hsa-miR-223	-0.11	0.19		Sites in UTR
EML2	echinoderm microtubule associated protein like 2	0	0	0	0	1	0	0	1	hsa-miR-223	-0.11	0.19		Sites in UTR
ADIPOR2	adiponectin receptor 2	0	0	0	0	1	0	0	1	hsa-miR-223	-0.11	0.19		Sites in UTR
C2orf61	chromosome 2 open reading frame 61	0	0	0	0	1	0	0	1	hsa-miR-223	-0.11	0.19		Sites in UTR
RBM23	RNA binding motif protein 23	0	0	0	0	1	0	1	0	hsa-miR-223	-0.11	< 0.1		Sites in UTR
IGF2BP3	insulin-like growth factor 2 mRNA binding protein 3	0	0	0	0	1	0	1	0	hsa-miR-223	-0.11	< 0.1		Sites in UTR
AKAP2	A kinase (PRKA) anchor protein 2	0	0	0	0	1	0	0	1	hsa-miR-223	-0.11	0.24		Sites in UTR
PALM2-AKAP2	PALM2-AKAP2	0	0	0	0	1	0	0	1	hsa-miR-223	-0.11	0.24		Sites in UTR
FMN2	formin 2	0	0	0	0	1	0	0	1	hsa-miR-223	-0.11	0.21	2005, 2007	Sites in UTR
GOSR1	golgi SNAP receptor complex member 1	0	0	0	0	1	0	0	1	hsa-miR-223	-0.11	0.19		Sites in UTR
KIAA0182	KIAA0182	0	0	0	0	1	0	0	1	hsa-miR-223	-0.11	0.19		Sites in UTR
OLFM3	olfactomedin 3	0	0	0	0	1	0	0	1	hsa-miR-223	-0.11	0.19		Sites in UTR
SELT	selenoprotein T	1	0	0	1	0	0	0	0	hsa-miR-223	-0.11	0.36	2005, 2007	Sites in UTR
RNF133	ring finger protein 133	0	0	0	0	1	0	0	1	hsa-miR-223	-0.11	0.22		Sites in UTR
LTBP2	latent transforming growth factor beta binding protein 2	0	0	0	0	1	0	0	1	hsa-miR-223	-0.11	0.19		Sites in UTR
FAM177B	family with sequence similarity 177, member B	0	0	0	0	1	0	0	1	hsa-miR-223	-0.11	0.19		Sites in UTR
FAM120C	family with sequence similarity 120C	1	0	1	0	0	0	0	0	hsa-miR-223	-0.11	0.37		Sites in UTR
FAM123B	family with sequence similarity 123B	0	0	0	0	1	0	0	1	hsa-miR-223	-0.11	0.19		Sites in UTR
INADL	InaD-like (Drosophila)	0	0	0	0	1	0	0	1	hsa-miR-223	-0.11	0.19		Sites in UTR
FAM18A	family with sequence similarity 18, member A	0	0	0	0	1	0	0	1	hsa-miR-223	-0.11	0.19		Sites in UTR
ZFP30	zinc finger protein 30 homolog (mouse)	0	0	0	0	1	0	0	1	hsa-miR-223	-0.11	0.19		Sites in UTR
TBC1D8B	TBC1 domain family, member 8B (with GRAM domain)	0	0	0	0	1	0	0	1	hsa-miR-223	-0.11	0.19		Sites in UTR
ELAC1	elaC homolog 1 (E. coli)	0	0	0	0	1	0	0	1	hsa-miR-223	-0.11	0.19		Sites in UTR
KCMF1	potassium channel modulatory factor 1	0	0	0	0	1	0	0	1	hsa-miR-223	-0.11	0.19		Sites in UTR
RLBP1L1	retinaldehyde binding protein 1-like 1	0	0	0	0	1	0	1	0	hsa-miR-223	-0.11	0.12		Sites in UTR
CLPB	ClpB caseinolytic peptidase B homolog (E. coli)	0	0	0	0	1	0	1	0	hsa-miR-223	-0.11	0.11		Sites in UTR
MAP3K9	mitogen-activated protein kinase kinase kinase 9	0	0	0	0	1	0	1	0	hsa-miR-223	-0.11	< 0.1		Sites in UTR
APOBEC4	apolipoprotein B mRNA editing enzyme, catalytic polypeptide-like 4 (putative)	0	0	0	0	1	0	0	1	hsa-miR-223	-0.11	0.27		Sites in UTR
DPF2	D4, zinc and double PHD fingers family 2	0	0	0	0	1	0	0	1	hsa-miR-223	-0.11	0.26	2005, 2007	Sites in UTR
MTX3	metaxin 3	0	0	0	0	1	0	0	1	hsa-miR-223	-0.11	0.19		Sites in UTR
LEF1	lymphoid enhancer-binding factor 1	0	0	0	0	1	0	0	1	hsa-miR-223	-0.11	0.19		Sites in UTR
PHLPP	PH domain and leucine rich repeat protein phosphatase	0	0	0	0	1	0	1	0	hsa-miR-223	-0.11	0.13		Sites in UTR
hCG_1776018	hCG1776018	0	0	0	0	1	0	1	0	hsa-miR-223	-0.11	< 0.1		Sites in UTR
OPCML	opioid binding protein/cell adhesion molecule-like	0	0	0	0	1	0	1	0	hsa-miR-223	-0.11	< 0.1		Sites in UTR
GCH1	GTP cyclohydrolase 1 (dopa-responsive dystonia)	0	0	0	0	1	0	1	0	hsa-miR-223	-0.11	< 0.1		Sites in UTR
VPRBP	Vpr (HIV-1) binding protein	0	0	0	0	1	0	1	0	hsa-miR-223	-0.11	< 0.1		Sites in UTR
GOLGA1	golgi autoantigen, golgin subfamily a, 1	0	0	0	0	1	0	0	1	hsa-miR-223	-0.11	0.22	2005, 2007	Sites in UTR
CYSLTR2	cysteinyl leukotriene receptor 2	0	0	0	0	1	0	0	1	hsa-miR-223	-0.11	0.19		Sites in UTR
SMURF2	SMAD specific E3 ubiquitin protein ligase 2	0	0	0	0	1	0	0	1	hsa-miR-223	-0.11	0.19		Sites in UTR
CECR2	cat eye syndrome chromosome region, candidate 2	0	0	0	0	1	0	0	1	hsa-miR-223	-0.11	0.19		Sites in UTR
SERP1	stress-associated endoplasmic reticulum protein 1	0	0	0	0	1	0	1	0	hsa-miR-223	-0.11	< 0.1		Sites in UTR
SFXN3	sideroflexin 3	0	0	0	0	1	0	0	1	hsa-miR-223	-0.11	< 0.1		Sites in UTR
PAK7	p21 protein (Cdc42/Rac)-activated kinase 7	0	0	0	0	2	0	1	1	hsa-miR-223	-0.1	0.27		Sites in UTR
CCL3	chemokine (C-C motif) ligand 3	0	0	0	0	1	0	0	1	hsa-miR-223	-0.11	0.22		Sites in UTR
FLJ32679	golgin-like hypothetical protein LOC440321	0	0	0	0	1	0	0	1	hsa-miR-223	-0.11	0.19		Sites in UTR
ZKSCAN2	zinc finger with KRAB and SCAN domains 2	0	0	0	0	1	0	0	1	hsa-miR-223	-0.1	0.19		Sites in UTR
C8orf44	chromosome 8 open reading frame 44	0	0	0	0	1	0	0	1	hsa-miR-223	-0.1	0.19		Sites in UTR
SPATA20	spermatogenesis associated 20	0	0	0	0	1	0	1	0	hsa-miR-223	-0.1	< 0.1		Sites in UTR
KCNMB1	potassium large conductance calcium-activated channel, subfamily M, beta member 1	0	0	0	0	1	0	1	0	hsa-miR-223	-0.1	< 0.1		Sites in UTR
MOBKL2B	MOB1, Mps One Binder kinase activator-like 2B (yeast)	0	0	0	0	2	0	0	2	hsa-miR-223	-0.1	0.38		Sites in UTR
TRIM3	tripartite motif-containing 3	0	0	0	0	1	0	0	1	hsa-miR-223	-0.1	0.31		Sites in UTR
SH3RF1	SH3 domain containing ring finger 1	0	0	0	0	2	0	1	1	hsa-miR-223	-0.1	0.26		Sites in UTR
IL17RD	interleukin 17 receptor D	0	0	0	0	1	0	0	1	hsa-miR-223	-0.1	0.22	2007	Sites in UTR
C3orf65	chromosome 3 open reading frame 65	0	0	0	0	1	0	0	1	hsa-miR-223	-0.1	0.2		Sites in UTR
CSTB	cystatin B (stefin B)	0	0	0	0	1	0	0	1	hsa-miR-223	-0.1	0.19		Sites in UTR
LARP5	La ribonucleoprotein domain family, member 5	0	0	0	0	1	0	0	1	hsa-miR-223	-0.1	0.19		Sites in UTR
EXOC5	exocyst complex component 5	0	0	0	0	1	0	0	1	hsa-miR-223	-0.1	0.19		Sites in UTR
AFF3	AF4/FMR2 family, member 3	0	0	0	0	1	0	1	0	hsa-miR-223	-0.1	< 0.1		Sites in UTR
KRTAP5-5	keratin associated protein 5-5	0	0	0	0	1	0	1	0	hsa-miR-223	-0.1	< 0.1		Sites in UTR
LOC283514	similar to seven in absentia 2	0	0	0	0	1	0	1	0	hsa-miR-223	-0.1	< 0.1		Sites in UTR
CPEB3	cytoplasmic polyadenylation element binding protein 3	0	0	0	0	1	0	0	1	hsa-miR-223	-0.1	0.31	2005, 2007	Sites in UTR
RRM2B	ribonucleotide reductase M2 B (TP53 inducible)	0	0	0	0	1	0	0	1	hsa-miR-223	-0.1	0.19		Sites in UTR
TRIB2	tribbles homolog 2 (Drosophila)	0	0	0	0	1	0	0	1	hsa-miR-223	-0.1	0.19		Sites in UTR
SPINK7	serine peptidase inhibitor, Kazal type 7 (putative)	0	0	0	0	1	0	0	1	hsa-miR-223	-0.1	0.19		Sites in UTR
HRASLS5	HRAS-like suppressor family, member 5	0	0	0	0	1	0	0	1	hsa-miR-223	-0.1	0.19		Sites in UTR
UQCC	ubiquinol-cytochrome c reductase complex chaperone, CBP3 homolog (yeast)	1	0	1	0	0	0	0	0	hsa-miR-223	-0.1	0.5		Sites in UTR
C13orf1	chromosome 13 open reading frame 1	0	0	0	0	1	0	0	1	hsa-miR-223	-0.1	0.19		Sites in UTR
GOLGA8G	golgi autoantigen, golgin subfamily a, 8G	0	0	0	0	1	0	0	1	hsa-miR-223	-0.1	0.19		Sites in UTR
GOLGA8E	golgi autoantigen, golgin subfamily a, 8E	0	0	0	0	1	0	0	1	hsa-miR-223	-0.1	0.19		Sites in UTR
IL1RAP	interleukin 1 receptor accessory protein	0	0	0	0	1	0	0	1	hsa-miR-223	-0.1	0.19		Sites in UTR
TAF5	TAF5 RNA polymerase II, TATA box binding protein (TBP)-associated factor, 100kDa	0	0	0	0	1	0	0	1	hsa-miR-223	-0.1	0.19		Sites in UTR
ZNF695	zinc finger protein 695	0	0	0	0	1	0	0	1	hsa-miR-223	-0.1	0.19		Sites in UTR
ZNF431	zinc finger protein 431	0	0	0	0	1	0	0	1	hsa-miR-223	-0.1	0.19		Sites in UTR
CIITA	class II, major histocompatibility complex, transactivator	0	0	0	0	1	0	0	1	hsa-miR-223	-0.1	< 0.1		Sites in UTR
ZNF10	zinc finger protein 10	0	0	0	0	1	0	0	1	hsa-miR-223	-0.1	0.19		Sites in UTR
LOXL4	lysyl oxidase-like 4	0	0	0	0	1	0	0	1	hsa-miR-223	-0.1	0.19		Sites in UTR
PRPF38A	PRP38 pre-mRNA processing factor 38 (yeast) domain containing A	0	0	0	0	1	0	0	1	hsa-miR-223	-0.1	0.19		Sites in UTR
TEAD1	TEA domain family member 1 (SV40 transcriptional enhancer factor)	0	0	0	0	1	0	1	0	hsa-miR-223	-0.1	0.11		Sites in UTR
C8orf58	chromosome 8 open reading frame 58	0	0	0	0	1	0	1	0	hsa-miR-223	-0.1	< 0.1		Sites in UTR
MTHFR	5,10-methylenetetrahydrofolate reductase (NADPH)	0	0	0	0	2	0	1	1	hsa-miR-223	-0.1	0.26		Sites in UTR
LONP2	lon peptidase 2, peroxisomal	0	0	0	0	1	0	0	1	hsa-miR-223	-0.1	0.24		Sites in UTR
BTRC	beta-transducin repeat containing	0	0	0	0	1	0	1	0	hsa-miR-223	-0.1	< 0.1		Sites in UTR
FREQ	frequenin homolog (Drosophila)	0	0	0	0	3	0	0	3	hsa-miR-223	-0.1	0.55		Sites in UTR
ABL2	v-abl Abelson murine leukemia viral oncogene homolog 2 (arg, Abelson-related gene)	0	0	0	0	2	0	1	1	hsa-miR-223	-0.1	0.36		Sites in UTR
ZNF107	zinc finger protein 107	0	0	0	0	1	0	0	1	hsa-miR-223	-0.1	0.19		Sites in UTR
NRXN3	neurexin 3	0	0	0	0	1	0	0	1	hsa-miR-223	-0.1	0.19		Sites in UTR
ABCG4	ATP-binding cassette, sub-family G (WHITE), member 4	0	0	0	0	1	0	1	0	hsa-miR-223	-0.1	0.11		Sites in UTR
VAV3	vav 3 guanine nucleotide exchange factor	1	0	0	1	0	0	0	0	hsa-miR-223	-0.1	0.35		Sites in UTR
PPAT	phosphoribosyl pyrophosphate amidotransferase	0	0	0	0	1	0	0	1	hsa-miR-223	-0.1	0.19		Sites in UTR
CCDC62	coiled-coil domain containing 62	0	0	0	0	1	0	0	1	hsa-miR-223	-0.1	0.19		Sites in UTR
CALN1	calneuron 1	0	0	0	0	1	0	1	0	hsa-miR-223	-0.1	0.12		Sites in UTR
HIF3A	hypoxia inducible factor 3, alpha subunit	0	0	0	0	1	0	1	0	hsa-miR-223	-0.1	< 0.1		Sites in UTR
C17orf77	chromosome 17 open reading frame 77	0	0	0	0	1	0	1	0	hsa-miR-223	-0.1	< 0.1		Sites in UTR
TMTC1	transmembrane and tetratricopeptide repeat containing 1	0	0	0	0	1	0	1	0	hsa-miR-223	-0.1	< 0.1		Sites in UTR
ZNF587	zinc finger protein 587	0	0	0	0	2	0	1	1	hsa-miR-223	-0.1	0.26		Sites in UTR
HPS6	Hermansky-Pudlak syndrome 6	0	0	0	0	1	0	0	1	hsa-miR-223	-0.1	0.25		Sites in UTR
ARVCF	armadillo repeat gene deletes in velocardiofacial syndrome	0	0	0	0	1	0	0	1	hsa-miR-223	-0.1	0.23	2005, 2007	Sites in UTR
NCKIPSD	NCK interacting protein with SH3 domain	0	0	0	0	1	0	0	1	hsa-miR-223	-0.1	0.2		Sites in UTR
KSR2	kinase suppressor of ras 2	0	0	0	0	1	1	0	0	hsa-miR-223	-0.1	0.2		Sites in UTR
SH3BP5L	SH3-binding domain protein 5-like	0	0	0	0	1	0	1	0	hsa-miR-223	-0.1	< 0.1		Sites in UTR
RIMS3	regulating synaptic membrane exocytosis 3	0	0	0	0	1	0	0	1	hsa-miR-223	-0.1	0.26		Sites in UTR
CNDP1	carnosine dipeptidase 1 (metallopeptidase M20 family)	0	0	0	0	1	0	0	1	hsa-miR-223	-0.1	0.2		Sites in UTR
C3orf23	chromosome 3 open reading frame 23	0	0	0	0	1	0	0	1	hsa-miR-223	-0.1	0.19		Sites in UTR
FBXW8	F-box and WD repeat domain containing 8	0	0	0	0	1	0	0	1	hsa-miR-223	-0.1	0.19		Sites in UTR
DSC3	desmocollin 3	0	0	0	0	1	0	0	1	hsa-miR-223	-0.1	0.19		Sites in UTR
NF2	neurofibromin 2 (merlin)	0	0	0	0	2	0	0	2	hsa-miR-223	-0.1	0.36		Sites in UTR
KIAA1797	KIAA1797	0	0	0	0	1	0	0	1	hsa-miR-223	-0.1	0.19		Sites in UTR
PMP2	peripheral myelin protein 2	0	0	0	0	1	0	0	1	hsa-miR-223	-0.1	0.19		Sites in UTR
FRAT1	frequently rearranged in advanced T-cell lymphomas	0	0	0	0	1	0	0	1	hsa-miR-223	-0.1	0.19		Sites in UTR
LPCAT1	lysophosphatidylcholine acyltransferase 1	0	0	0	0	1	0	0	1	hsa-miR-223	-0.1	0.19		Sites in UTR
SYT16	synaptotagmin XVI	0	0	0	0	1	0	0	1	hsa-miR-223	-0.1	0.19		Sites in UTR
ARTN	artemin	0	0	0	0	1	0	1	0	hsa-miR-223	-0.1	< 0.1		Sites in UTR
VPS39	vacuolar protein sorting 39 homolog (S. cerevisiae)	1	1	0	0	0	0	0	0	hsa-miR-223	-0.09	0.41		Sites in UTR
KIAA0256	KIAA0256 gene product	1	0	0	1	0	0	0	0	hsa-miR-223	-0.09	0.35		Sites in UTR
MAF	v-maf musculoaponeurotic fibrosarcoma oncogene homolog (avian)	0	0	0	0	1	0	0	1	hsa-miR-223	-0.09	0.34	2007	Sites in UTR
GPM6B	glycoprotein M6B	0	0	0	0	1	0	0	1	hsa-miR-223	-0.09	0.19		Sites in UTR
GPC1	glypican 1	0	0	0	0	1	0	0	1	hsa-miR-223	-0.09	0.19		Sites in UTR
STAT5A	signal transducer and activator of transcription 5A	0	0	0	0	1	0	0	1	hsa-miR-223	-0.09	0.19		Sites in UTR
DNM1L	dynamin 1-like	0	0	0	0	1	0	0	1	hsa-miR-223	-0.09	0.19		Sites in UTR
LMAN2L	lectin, mannose-binding 2-like	0	0	0	0	1	0	1	0	hsa-miR-223	-0.09	< 0.1		Sites in UTR
IQCE	IQ motif containing E	0	0	0	0	1	1	0	0	hsa-miR-223	-0.09	< 0.1		Sites in UTR
SGSM1	small G protein signaling modulator 1	0	0	0	0	1	0	0	1	hsa-miR-223	-0.09	0.19		Sites in UTR
ONECUT2	one cut homeobox 2	0	0	0	0	1	0	0	1	hsa-miR-223	-0.09	0.19		Sites in UTR
WDR68	WD repeat domain 68	0	0	0	0	1	1	0	0	hsa-miR-223	-0.09	0.19		Sites in UTR
KIF6	kinesin family member 6	0	0	0	0	1	0	0	1	hsa-miR-223	-0.09	0.19		Sites in UTR
CYP1B1	cytochrome P450, family 1, subfamily B, polypeptide 1	0	0	0	0	1	0	1	0	hsa-miR-223	-0.09	< 0.1		Sites in UTR
BACE1	beta-site APP-cleaving enzyme 1	0	0	0	0	1	0	1	0	hsa-miR-223	-0.09	< 0.1		Sites in UTR
NKX2-1	NK2 homeobox 1	0	0	0	0	1	0	0	1	hsa-miR-223	-0.09	0.21		Sites in UTR
STC2	stanniocalcin 2	0	0	0	0	1	0	0	1	hsa-miR-223	-0.09	0.19		Sites in UTR
PTTG1IP	pituitary tumor-transforming 1 interacting protein	0	0	0	0	1	0	1	0	hsa-miR-223	-0.09	< 0.1		Sites in UTR
F11R	F11 receptor	0	0	0	0	1	0	0	1	hsa-miR-223	-0.09	0.21		Sites in UTR
SLC35D3	solute carrier family 35, member D3	0	0	0	0	1	0	0	1	hsa-miR-223	-0.09	0.19		Sites in UTR
RGS4	regulator of G-protein signaling 4	0	0	0	0	1	0	0	1	hsa-miR-223	-0.09	0.19		Sites in UTR
STK38L	serine/threonine kinase 38 like	0	0	0	0	1	0	0	1	hsa-miR-223	-0.09	0.19		Sites in UTR
TMEM16C	transmembrane protein 16C	0	0	0	0	1	0	0	1	hsa-miR-223	-0.09	0.19		Sites in UTR
CD96	CD96 molecule	0	0	0	0	1	0	0	1	hsa-miR-223	-0.09	0.19		Sites in UTR
PIK3R3	phosphoinositide-3-kinase, regulatory subunit 3 (gamma)	0	0	0	0	2	0	0	2	hsa-miR-223	-0.09	0.38		Sites in UTR
PLXNA4	plexin A4	0	0	0	0	2	0	0	2	hsa-miR-223	-0.09	0.35		Sites in UTR
DAG1	dystroglycan 1 (dystrophin-associated glycoprotein 1)	0	0	0	0	2	0	1	1	hsa-miR-223	-0.09	0.26	2005, 2007	Sites in UTR
SLC1A2	solute carrier family 1 (glial high affinity glutamate transporter), member 2	0	0	0	0	2	0	1	1	hsa-miR-223	-0.09	0.26		Sites in UTR
THSD4	thrombospondin, type I, domain containing 4	0	0	0	0	1	0	0	1	hsa-miR-223	-0.09	0.24		Sites in UTR
PIP5K1C	phosphatidylinositol-4-phosphate 5-kinase, type I, gamma	0	0	0	0	1	0	0	1	hsa-miR-223	-0.09	0.2		Sites in UTR
FAM80A	family with sequence similarity 80, member A	0	0	0	0	1	0	0	1	hsa-miR-223	-0.09	0.19		Sites in UTR
ARFGEF1	ADP-ribosylation factor guanine nucleotide-exchange factor 1(brefeldin A-inhibited)	0	0	0	0	1	0	0	1	hsa-miR-223	-0.09	0.19		Sites in UTR
ZNF117	zinc finger protein 117	0	0	0	0	1	0	0	1	hsa-miR-223	-0.09	0.19		Sites in UTR
ARL13B	ADP-ribosylation factor-like 13B	0	0	0	0	1	0	0	1	hsa-miR-223	-0.09	0.19		Sites in UTR
GPR161	G protein-coupled receptor 161	0	0	0	0	1	0	0	1	hsa-miR-223	-0.09	0.19		Sites in UTR
TNRC18	trinucleotide repeat containing 18	0	0	0	0	1	0	1	0	hsa-miR-223	-0.09	< 0.1		Sites in UTR
NFATC1	nuclear factor of activated T-cells, cytoplasmic, calcineurin-dependent 1	0	0	0	0	1	0	1	0	hsa-miR-223	-0.09	< 0.1		Sites in UTR
CEACAM6	carcinoembryonic antigen-related cell adhesion molecule 6 (non-specific cross reacting antigen)	0	0	0	0	1	0	0	1	hsa-miR-223	-0.09	0.19		Sites in UTR
PSMD8	proteasome (prosome, macropain) 26S subunit, non-ATPase, 8	0	0	0	0	1	0	0	1	hsa-miR-223	-0.09	0.19		Sites in UTR
KIAA1804	mixed lineage kinase 4	0	0	0	0	1	0	0	1	hsa-miR-223	-0.09	0.19		Sites in UTR
ZNF257	zinc finger protein 257	0	0	0	0	1	0	0	1	hsa-miR-223	-0.09	0.19		Sites in UTR
FAM43A	family with sequence similarity 43, member A	0	0	0	0	1	0	0	1	hsa-miR-223	-0.09	0.19		Sites in UTR
RNF144A	ring finger protein 144A	0	0	0	0	1	0	1	0	hsa-miR-223	-0.09	< 0.1		Sites in UTR
IL1RN	interleukin 1 receptor antagonist	0	0	0	0	1	0	1	0	hsa-miR-223	-0.09	< 0.1		Sites in UTR
ZCCHC24	zinc finger, CCHC domain containing 24	0	0	0	0	2	0	0	2	hsa-miR-223	-0.09	0.35		Sites in UTR
SLC35F1	solute carrier family 35, member F1	1	0	1	0	0	0	0	0	hsa-miR-223	-0.09	0.33	2007	Sites in UTR
ANGPT2	angiopoietin 2	0	0	0	0	1	0	0	1	hsa-miR-223	-0.09	0.19		Sites in UTR
TTPAL	tocopherol (alpha) transfer protein-like	0	0	0	0	1	0	0	1	hsa-miR-223	-0.09	0.19		Sites in UTR
ABLIM1	actin binding LIM protein 1	0	0	0	0	1	0	0	1	hsa-miR-223	-0.09	0.19		Sites in UTR
PGPEP1	pyroglutamyl-peptidase I	0	0	0	0	1	1	0	0	hsa-miR-223	-0.09	0.19		Sites in UTR
SLC17A7	solute carrier family 17 (sodium-dependent inorganic phosphate cotransporter), member 7	0	0	0	0	1	0	0	1	hsa-miR-223	-0.09	0.19		Sites in UTR
LOC116236	hypothetical protein LOC116236	0	0	0	0	1	0	0	1	hsa-miR-223	-0.09	0.19		Sites in UTR
ME1	malic enzyme 1, NADP(+)-dependent, cytosolic	0	0	0	0	1	0	1	0	hsa-miR-223	-0.09	< 0.1		Sites in UTR
CREBZF	CREB/ATF bZIP transcription factor	1	0	1	0	0	0	0	0	hsa-miR-223	-0.09	0.51	2007	Sites in UTR
VGLL3	vestigial like 3 (Drosophila)	0	0	0	0	2	0	0	2	hsa-miR-223	-0.09	0.35		Sites in UTR
MCC	mutated in colorectal cancers	0	0	0	0	1	0	0	1	hsa-miR-223	-0.09	0.19		Sites in UTR
SPOCK1	sparc/osteonectin, cwcv and kazal-like domains proteoglycan (testican) 1	0	0	0	0	1	0	0	1	hsa-miR-223	-0.09	0.19		Sites in UTR
TRHDE	thyrotropin-releasing hormone degrading enzyme	0	0	0	0	1	0	0	1	hsa-miR-223	-0.09	0.19		Sites in UTR
MBNL1	muscleblind-like (Drosophila)	1	0	0	1	0	0	0	0	hsa-miR-223	-0.09	0.35	2007	Sites in UTR
SLC14A1	solute carrier family 14 (urea transporter), member 1 (Kidd blood group)	0	0	0	0	1	0	0	1	hsa-miR-223	-0.09	0.19		Sites in UTR
MGA	MAX gene associated	0	0	0	0	1	0	0	1	hsa-miR-223	-0.09	0.23	2007	Sites in UTR
FAM22G	family with sequence similarity 22, member G	0	0	0	0	1	0	0	1	hsa-miR-223	-0.09	0.19		Sites in UTR
ZBTB8	zinc finger and BTB domain containing 8	0	0	0	0	1	0	0	1	hsa-miR-223	-0.08	0.19		Sites in UTR
LATS2	LATS, large tumor suppressor, homolog 2 (Drosophila)	0	0	0	0	1	0	0	1	hsa-miR-223	-0.08	0.19		Sites in UTR
ELOVL2	elongation of very long chain fatty acids (FEN1/Elo2, SUR4/Elo3, yeast)-like 2	0	0	0	0	1	0	0	1	hsa-miR-223	-0.08	0.19		Sites in UTR
UBXD3	UBX domain containing 3	0	0	0	0	1	0	0	1	hsa-miR-223	-0.08	0.19		Sites in UTR
SARM1	sterile alpha and TIR motif containing 1	0	0	0	0	1	0	1	0	hsa-miR-223	-0.08	< 0.1		Sites in UTR
CBX1	chromobox homolog 1 (HP1 beta homolog Drosophila )	0	0	0	0	1	0	0	1	hsa-miR-223	-0.08	0.29	2005, 2007	Sites in UTR
BCKDHB	branched chain keto acid dehydrogenase E1, beta polypeptide (maple syrup urine disease)	0	0	0	0	1	0	0	1	hsa-miR-223	-0.08	0.2		Sites in UTR
COPZ2	coatomer protein complex, subunit zeta 2	0	0	0	0	1	0	1	0	hsa-miR-223	-0.08	< 0.1		Sites in UTR
RRBP1	ribosome binding protein 1 homolog 180kDa (dog)	0	0	0	0	1	0	1	0	hsa-miR-223	-0.08	< 0.1		Sites in UTR
CDC42EP1	CDC42 effector protein (Rho GTPase binding) 1	0	0	0	0	1	0	1	0	hsa-miR-223	-0.08	< 0.1		Sites in UTR
PLA2G6	phospholipase A2, group VI (cytosolic, calcium-independent)	1	0	1	0	0	0	0	0	hsa-miR-223	-0.08	0.36		Sites in UTR
NPC1	Niemann-Pick disease, type C1	0	0	0	0	1	0	0	1	hsa-miR-223	-0.08	0.3		Sites in UTR
ARHGAP5	Rho GTPase activating protein 5	0	0	0	0	1	0	0	1	hsa-miR-223	-0.08	0.23	2007	Sites in UTR
ANTXR1	anthrax toxin receptor 1	0	0	0	0	1	1	0	0	hsa-miR-223	-0.08	0.2		Sites in UTR
BAZ1B	bromodomain adjacent to zinc finger domain, 1B	0	0	0	0	1	0	0	1	hsa-miR-223	-0.08	0.19		Sites in UTR
RICTOR	rapamycin-insensitive companion of mTOR	0	0	0	0	1	0	0	1	hsa-miR-223	-0.08	0.19		Sites in UTR
PRR5	proline rich 5 (renal)	0	0	0	0	1	0	0	1	hsa-miR-223	-0.08	0.19		Sites in UTR
TBC1D25	TBC1 domain family, member 25	0	0	0	0	1	0	0	1	hsa-miR-223	-0.08	0.19		Sites in UTR
PTK2B	PTK2B protein tyrosine kinase 2 beta	0	0	0	0	1	0	0	1	hsa-miR-223	-0.08	0.2		Sites in UTR
ADAMTSL4	ADAMTS-like 4	0	0	0	0	1	0	0	1	hsa-miR-223	-0.08	0.19		Sites in UTR
P2RY6	pyrimidinergic receptor P2Y, G-protein coupled, 6	0	0	0	0	1	0	0	1	hsa-miR-223	-0.08	0.2		Sites in UTR
C18orf45	chromosome 18 open reading frame 45	0	0	0	0	1	0	0	1	hsa-miR-223	-0.08	0.19		Sites in UTR
C22orf40	chromosome 22 open reading frame 40	0	0	0	0	1	0	0	1	hsa-miR-223	-0.08	0.19		Sites in UTR
AFMID	arylformamidase	0	0	0	0	1	0	0	1	hsa-miR-223	-0.08	0.19		Sites in UTR
UBE2L3	ubiquitin-conjugating enzyme E2L 3	0	0	0	0	1	0	1	0	hsa-miR-223	-0.08	< 0.1		Sites in UTR
ADAMTSL3	ADAMTS-like 3	0	0	0	0	1	0	0	1	hsa-miR-223	-0.08	0.19		Sites in UTR
FGF5	fibroblast growth factor 5	0	0	0	0	1	0	0	1	hsa-miR-223	-0.08	0.19		Sites in UTR
DCUN1D1	DCN1, defective in cullin neddylation 1, domain containing 1 (S. cerevisiae)	0	0	0	0	1	0	0	1	hsa-miR-223	-0.08	0.19		Sites in UTR
KIF24	kinesin family member 24	0	0	0	0	1	0	0	1	hsa-miR-223	-0.08	0.19		Sites in UTR
G6PC2	glucose-6-phosphatase, catalytic, 2	0	0	0	0	1	0	1	0	hsa-miR-223	-0.08	< 0.1		Sites in UTR
LRRC20	leucine rich repeat containing 20	0	0	0	0	1	0	1	0	hsa-miR-223	-0.08	< 0.1		Sites in UTR
TMSB4X	thymosin beta 4, X-linked	0	0	0	0	1	0	0	1	hsa-miR-223	-0.08	0.24		Sites in UTR
TMSL3	thymosin-like 3	0	0	0	0	1	0	0	1	hsa-miR-223	-0.08	0.24		Sites in UTR
TNS1	tensin 1	0	0	0	0	1	0	0	1	hsa-miR-223	-0.08	0.22		Sites in UTR
LONRF2	LON peptidase N-terminal domain and ring finger 2	0	0	0	0	1	0	0	1	hsa-miR-223	-0.08	0.19		Sites in UTR
FKBP6	FK506 binding protein 6, 36kDa	0	0	0	0	1	0	0	1	hsa-miR-223	-0.08	0.24		Sites in UTR
YPEL2	yippee-like 2 (Drosophila)	0	0	0	0	1	0	0	1	hsa-miR-223	-0.08	0.19		Sites in UTR
DUSP3	dual specificity phosphatase 3	0	0	0	0	1	0	0	1	hsa-miR-223	-0.08	0.19		Sites in UTR
CRKRS	Cdc2-related kinase, arginine/serine-rich	0	0	0	0	1	0	0	1	hsa-miR-223	-0.08	0.19		Sites in UTR
KIAA1161	KIAA1161	0	0	0	0	1	0	0	1	hsa-miR-223	-0.08	0.19		Sites in UTR
KIAA1462	KIAA1462	0	0	0	0	2	0	0	2	hsa-miR-223	-0.08	0.19		Sites in UTR
SETD7	SET domain containing (lysine methyltransferase) 7	0	0	0	0	1	0	0	1	hsa-miR-223	-0.08	0.19		Sites in UTR
TPD52L2	tumor protein D52-like 2	0	0	0	0	1	0	1	0	hsa-miR-223	-0.08	< 0.1		Sites in UTR
C9orf91	chromosome 9 open reading frame 91	0	0	0	0	1	0	0	1	hsa-miR-223	-0.08	0.2		Sites in UTR
RPL23A	ribosomal protein L23a	0	0	0	0	1	0	0	1	hsa-miR-223	-0.08	0.19		Sites in UTR
GPR83	G protein-coupled receptor 83	0	0	0	0	1	0	0	1	hsa-miR-223	-0.08	0.19		Sites in UTR
SELK	selenoprotein K	0	0	0	0	1	0	0	1	hsa-miR-223	-0.08	0.19		Sites in UTR
C2orf50	chromosome 2 open reading frame 50	0	0	0	0	1	0	0	1	hsa-miR-223	-0.08	0.19		Sites in UTR
AGGF1	angiogenic factor with G patch and FHA domains 1	0	0	0	0	1	0	1	0	hsa-miR-223	-0.08	< 0.1		Sites in UTR
POM121C	POM121 membrane glycoprotein C	0	0	0	0	1	0	1	0	hsa-miR-223	-0.07	< 0.1		Sites in UTR
POM121	POM121 membrane glycoprotein (rat)	0	0	0	0	1	0	1	0	hsa-miR-223	-0.07	< 0.1		Sites in UTR
IFNAR1	interferon (alpha, beta and omega) receptor 1	0	0	0	0	1	0	0	1	hsa-miR-223	-0.07	0.19		Sites in UTR
MRPS6	mitochondrial ribosomal protein S6	0	0	0	0	1	0	0	1	hsa-miR-223	-0.07	0.19		Sites in UTR
NCOA1	nuclear receptor coactivator 1	0	0	0	0	1	0	1	0	hsa-miR-223	-0.07	0.15		Sites in UTR
ODZ4	odz, odd Oz/ten-m homolog 4 (Drosophila)	0	0	0	0	1	0	1	0	hsa-miR-223	-0.07	< 0.1		Sites in UTR
ERAL1	Era G-protein-like 1 (E. coli)	0	0	0	0	1	0	1	0	hsa-miR-223	-0.07	< 0.1		Sites in UTR
ZBTB41	zinc finger and BTB domain containing 41	0	0	0	0	1	0	0	1	hsa-miR-223	-0.07	0.31		Sites in UTR
TRIM67	tripartite motif-containing 67	0	0	0	0	2	0	1	1	hsa-miR-223	-0.07	0.27		Sites in UTR
WDR31	WD repeat domain 31	0	0	0	0	1	0	1	0	hsa-miR-223	-0.07	< 0.1		Sites in UTR
ZSCAN29	zinc finger and SCAN domain containing 29	0	0	0	0	1	0	0	1	hsa-miR-223	-0.07	0.2		Sites in UTR
RNF11	ring finger protein 11	0	0	0	0	1	0	0	1	hsa-miR-223	-0.07	0.19		Sites in UTR
KIAA0913	KIAA0913	0	0	0	0	1	0	0	1	hsa-miR-223	-0.07	0.19		Sites in UTR
ALDH1B1	aldehyde dehydrogenase 1 family, member B1	0	0	0	0	1	0	0	1	hsa-miR-223	-0.07	0.2		Sites in UTR
USP24	ubiquitin specific peptidase 24	0	0	0	0	1	0	0	1	hsa-miR-223	-0.07	0.19		Sites in UTR
PPM1M	protein phosphatase 1M (PP2C domain containing)	0	0	0	0	1	0	0	1	hsa-miR-223	-0.07	0.19		Sites in UTR
PPP3R2	protein phosphatase 3 (formerly 2B), regulatory subunit B, beta isoform	0	0	0	0	1	0	0	1	hsa-miR-223	-0.07	0.19		Sites in UTR
RALGPS1	Ral GEF with PH domain and SH3 binding motif 1	0	0	0	0	1	1	0	0	hsa-miR-223	-0.07	< 0.1		Sites in UTR
ALS2CR13	amyotrophic lateral sclerosis 2 (juvenile) chromosome region, candidate 13	0	0	0	0	1	0	0	1	hsa-miR-223	-0.07	0.19		Sites in UTR
C22orf28	chromosome 22 open reading frame 28	0	0	0	0	1	0	0	1	hsa-miR-223	-0.07	0.19		Sites in UTR
NKD2	naked cuticle homolog 2 (Drosophila)	0	0	0	0	1	0	1	0	hsa-miR-223	-0.07	< 0.1		Sites in UTR
EBF3	early B-cell factor 3	1	0	0	1	0	0	0	0	hsa-miR-223	-0.07	0.36	2007	Sites in UTR
TRIM10	tripartite motif-containing 10	0	0	0	0	1	0	0	1	hsa-miR-223	-0.07	0.19		Sites in UTR
NEGR1	neuronal growth regulator 1	0	0	0	0	1	0	0	1	hsa-miR-223	-0.07	0.19		Sites in UTR
C6orf168	chromosome 6 open reading frame 168	0	0	0	0	1	0	1	0	hsa-miR-223	-0.07	< 0.1		Sites in UTR
LIMD1	LIM domains containing 1	0	0	0	0	2	0	0	2	hsa-miR-223	-0.07	0.35		Sites in UTR
NRF1	nuclear respiratory factor 1	0	0	0	0	1	0	0	1	hsa-miR-223	-0.07	0.24	2005, 2007	Sites in UTR
SPIN3	spindlin family, member 3	0	0	0	0	1	0	0	1	hsa-miR-223	-0.07	0.2		Sites in UTR
ARL10	ADP-ribosylation factor-like 10	0	0	0	0	1	0	0	1	hsa-miR-223	-0.07	0.19		Sites in UTR
SNPH	syntaphilin	0	0	0	0	1	0	0	1	hsa-miR-223	-0.07	0.19		Sites in UTR
SRR	serine racemase	0	0	0	0	1	0	0	1	hsa-miR-223	-0.07	0.19		Sites in UTR
ZNF528	zinc finger protein 528	0	0	0	0	1	0	1	0	hsa-miR-223	-0.07	< 0.1		Sites in UTR
ESRRG	estrogen-related receptor gamma	0	0	0	0	1	0	0	1	hsa-miR-223	-0.07	0.2		Sites in UTR
ZNF470	zinc finger protein 470	0	0	0	0	1	0	0	1	hsa-miR-223	-0.07	0.19		Sites in UTR
PPP2R1B	protein phosphatase 2 (formerly 2A), regulatory subunit A, beta isoform	0	0	0	0	1	0	0	1	hsa-miR-223	-0.07	0.19		Sites in UTR
SLC18A1	solute carrier family 18 (vesicular monoamine), member 1	0	0	0	0	1	0	0	1	hsa-miR-223	-0.07	0.19		Sites in UTR
C8orf46	chromosome 8 open reading frame 46	0	0	0	0	1	0	1	0	hsa-miR-223	-0.07	< 0.1		Sites in UTR
ZFAND5	zinc finger, AN1-type domain 5	0	0	0	0	1	0	0	1	hsa-miR-223	-0.07	0.19		Sites in UTR
PRND	prion protein 2 (dublet)	0	0	0	0	1	0	0	1	hsa-miR-223	-0.07	0.19		Sites in UTR
ORAI3	ORAI calcium release-activated calcium modulator 3	0	0	0	0	1	0	0	1	hsa-miR-223	-0.07	0.19		Sites in UTR
SLC39A3	solute carrier family 39 (zinc transporter), member 3	0	0	0	0	1	0	0	1	hsa-miR-223	-0.07	0.19		Sites in UTR
EMR4P	egf-like module containing, mucin-like, hormone receptor-like 4 pseudogene	0	0	0	0	1	0	1	0	hsa-miR-223	-0.07	< 0.1		Sites in UTR
C9orf3	chromosome 9 open reading frame 3	0	0	0	0	1	0	1	0	hsa-miR-223	-0.07	< 0.1		Sites in UTR
RBM22	RNA binding motif protein 22	0	0	0	0	1	0	0	1	hsa-miR-223	-0.06	0.19		Sites in UTR
C14orf43	chromosome 14 open reading frame 43	0	0	0	0	1	0	1	0	hsa-miR-223	-0.06	< 0.1		Sites in UTR
RPS23	ribosomal protein S23	0	0	0	0	1	0	1	0	hsa-miR-223	-0.06	< 0.1		Sites in UTR
OPHN1	oligophrenin 1	0	0	0	0	1	0	0	1	hsa-miR-223	-0.06	0.19		Sites in UTR
ALAD	aminolevulinate, delta-, dehydratase	0	0	0	0	1	0	0	1	hsa-miR-223	-0.06	0.19		Sites in UTR
ZNF793	zinc finger protein 793	0	0	0	0	1	0	0	1	hsa-miR-223	-0.06	0.19		Sites in UTR
KLRC3	killer cell lectin-like receptor subfamily C, member 3	0	0	0	0	1	0	0	1	hsa-miR-223	-0.06	0.19		Sites in UTR
NBPF15	neuroblastoma breakpoint family, member 15	0	0	0	0	1	0	1	0	hsa-miR-223	-0.06	< 0.1		Sites in UTR
FGF7	fibroblast growth factor 7 (keratinocyte growth factor)	0	0	0	0	1	0	0	1	hsa-miR-223	-0.06	0.19		Sites in UTR
TMEM92	transmembrane protein 92	0	0	0	0	1	0	0	1	hsa-miR-223	-0.06	0.19		Sites in UTR
CACNA2D4	calcium channel, voltage-dependent, alpha 2/delta subunit 4	0	0	0	0	1	0	0	1	hsa-miR-223	-0.06	0.19		Sites in UTR
SEMA5A	sema domain, seven thrombospondin repeats (type 1 and type 1-like), transmembrane domain (TM) and short cytoplasmic domain, (semaphorin) 5A	0	0	0	0	1	0	0	1	hsa-miR-223	-0.06	0.19		Sites in UTR
PTPRJ	protein tyrosine phosphatase, receptor type, J	0	0	0	0	1	0	1	0	hsa-miR-223	-0.06	< 0.1		Sites in UTR
YOD1	YOD1 OTU deubiquinating enzyme 1 homolog (S. cerevisiae)	0	0	0	0	1	0	0	1	hsa-miR-223	-0.06	0.19		Sites in UTR
GTF3C1	general transcription factor IIIC, polypeptide 1, alpha 220kDa	0	0	0	0	1	0	0	1	hsa-miR-223	-0.06	0.19		Sites in UTR
ZNF518A	zinc finger protein 518A	0	0	0	0	1	0	0	1	hsa-miR-223	-0.06	0.19		Sites in UTR
MYO7B	myosin VIIB	0	0	0	0	1	0	0	1	hsa-miR-223	-0.06	< 0.1		Sites in UTR
UFD1L	ubiquitin fusion degradation 1 like (yeast)	0	0	0	0	1	0	0	1	hsa-miR-223	-0.06	0.19		Sites in UTR
TMEM184A	transmembrane protein 184A	0	0	0	0	2	1	0	1	hsa-miR-223	-0.06	0.19		Sites in UTR
PLEKHA3	pleckstrin homology domain containing, family A (phosphoinositide binding specific) member 3	0	0	0	0	1	0	0	1	hsa-miR-223	-0.06	0.19	2005, 2007	Sites in UTR
KIAA0652	KIAA0652	0	0	0	0	1	0	1	0	hsa-miR-223	-0.06	0.16		Sites in UTR
SHANK2	SH3 and multiple ankyrin repeat domains 2	0	0	0	0	1	0	1	0	hsa-miR-223	-0.06	< 0.1		Sites in UTR
PCIF1	PDX1 C-terminal inhibiting factor 1	0	0	0	0	1	0	0	1	hsa-miR-223	-0.06	0.19		Sites in UTR
ZNF250	zinc finger protein 250	0	0	0	0	1	0	0	1	hsa-miR-223	-0.06	0.19		Sites in UTR
TBC1D14	TBC1 domain family, member 14	0	0	0	0	1	0	0	1	hsa-miR-223	-0.06	0.19		Sites in UTR
PRKD3	protein kinase D3	0	0	0	0	1	0	0	1	hsa-miR-223	-0.06	0.19		Sites in UTR
IGSF21	immunoglobin superfamily, member 21	0	0	0	0	1	0	0	1	hsa-miR-223	-0.06	0.19		Sites in UTR
ARHGAP19	Rho GTPase activating protein 19	0	0	0	0	1	0	0	1	hsa-miR-223	-0.06	0.19		Sites in UTR
RNF182	ring finger protein 182	0	0	0	0	1	0	0	1	hsa-miR-223	-0.06	0.19		Sites in UTR
NSL1	NSL1, MIND kinetochore complex component, homolog (S. cerevisiae)	0	0	0	0	1	0	1	0	hsa-miR-223	-0.06	< 0.1		Sites in UTR
PAK2	p21 protein (Cdc42/Rac)-activated kinase 2	0	0	0	0	1	0	1	0	hsa-miR-223	-0.06	< 0.1		Sites in UTR
FBXO9	F-box protein 9	0	0	0	0	1	0	1	0	hsa-miR-223	-0.06	< 0.1		Sites in UTR
TBX15	T-box 15	0	0	0	0	1	0	0	1	hsa-miR-223	-0.06	< 0.1		Sites in UTR
TXNRD1	thioredoxin reductase 1	0	0	0	0	1	0	0	1	hsa-miR-223	-0.06	0.19		Sites in UTR
SFTPA2B	surfactant, pulmonary-associated protein A2B	0	0	0	0	1	0	0	1	hsa-miR-223	-0.06	0.19		Sites in UTR
EFR3A	EFR3 homolog A (S. cerevisiae)	0	0	0	0	1	0	0	1	hsa-miR-223	-0.06	0.19		Sites in UTR
SFTPA2	surfactant, pulmonary-associated protein A2	0	0	0	0	1	0	0	1	hsa-miR-223	-0.06	0.19		Sites in UTR
CNNM4	cyclin M4	0	0	0	0	1	0	1	0	hsa-miR-223	-0.06	< 0.1		Sites in UTR
CTSB	cathepsin B	0	0	0	0	1	0	0	1	hsa-miR-223	-0.06	< 0.1		Sites in UTR
DSG3	desmoglein 3 (pemphigus vulgaris antigen)	0	0	0	0	1	0	0	1	hsa-miR-223	-0.06	< 0.1		Sites in UTR
TLK2	tousled-like kinase 2	0	0	0	0	1	0	0	1	hsa-miR-223	-0.06	0.31		Sites in UTR
CDON	Cdon homolog (mouse)	0	0	0	0	1	0	0	1	hsa-miR-223	-0.06	0.19		Sites in UTR
TRIM72	tripartite motif-containing 72	0	0	0	0	1	0	0	1	hsa-miR-223	-0.06	0.19		Sites in UTR
ECE2	endothelin converting enzyme 2	0	0	0	0	1	0	0	1	hsa-miR-223	-0.06	0.19		Sites in UTR
CKAP2	cytoskeleton associated protein 2	0	0	0	0	1	0	0	1	hsa-miR-223	-0.06	0.19		Sites in UTR
INSL3	insulin-like 3 (Leydig cell)	0	0	0	0	1	0	0	1	hsa-miR-223	-0.06	0.19		Sites in UTR
SOX12	SRY (sex determining region Y)-box 12	0	0	0	0	1	0	0	1	hsa-miR-223	-0.06	0.19		Sites in UTR
C12orf5	chromosome 12 open reading frame 5	0	0	0	0	1	0	0	1	hsa-miR-223	-0.06	0.19		Sites in UTR
LOC654346	similar to galectin 9 short isoform	0	0	0	0	1	0	1	0	hsa-miR-223	-0.06	< 0.1		Sites in UTR
OLFML2A	olfactomedin-like 2A	0	0	0	0	1	0	1	0	hsa-miR-223	-0.06	< 0.1		Sites in UTR
FAM127C	family with sequence similarity 127, member C	0	0	0	0	2	0	0	2	hsa-miR-223	-0.06	< 0.1		Sites in UTR
TET3	tet oncogene family member 3	0	0	0	0	1	0	1	0	hsa-miR-223	-0.06	< 0.1		Sites in UTR
PTAR1	protein prenyltransferase alpha subunit repeat containing 1	0	0	0	0	1	0	0	1	hsa-miR-223	-0.06	0.32		Sites in UTR
IRS2	insulin receptor substrate 2	0	0	0	0	1	0	0	1	hsa-miR-223	-0.06	0.2		Sites in UTR
PTPN11	protein tyrosine phosphatase, non-receptor type 11 (Noonan syndrome 1)	0	0	0	0	1	0	0	1	hsa-miR-223	-0.06	0.19		Sites in UTR
XPO5	exportin 5	0	0	0	0	1	0	0	1	hsa-miR-223	-0.06	0.19		Sites in UTR
C1orf106	chromosome 1 open reading frame 106	0	0	0	0	1	0	0	1	hsa-miR-223	-0.06	0.19		Sites in UTR
SLC38A1	solute carrier family 38, member 1	0	0	0	0	1	0	1	0	hsa-miR-223	-0.06	< 0.1		Sites in UTR
ANGPTL7	angiopoietin-like 7	0	0	0	0	1	0	1	0	hsa-miR-223	-0.06	< 0.1		Sites in UTR
FSTL4	follistatin-like 4	0	0	0	0	2	0	0	2	hsa-miR-223	-0.06	0.35		Sites in UTR
BTBD7	BTB (POZ) domain containing 7	0	0	0	0	2	0	1	1	hsa-miR-223	-0.06	0.26		Sites in UTR
HTRA2	HtrA serine peptidase 2	0	0	0	0	1	0	0	1	hsa-miR-223	-0.06	0.19		Sites in UTR
FKBP10	FK506 binding protein 10, 65 kDa	0	0	0	0	1	0	0	1	hsa-miR-223	-0.06	< 0.1		Sites in UTR
TXNDC10	thioredoxin domain containing 10	0	0	0	0	1	0	0	1	hsa-miR-223	-0.05	0.19		Sites in UTR
TTC4	tetratricopeptide repeat domain 4	0	0	0	0	1	0	1	0	hsa-miR-223	-0.05	< 0.1		Sites in UTR
NUBP2	nucleotide binding protein 2 (MinD homolog, E. coli)	0	0	0	0	1	0	1	0	hsa-miR-223	-0.05	< 0.1		Sites in UTR
MBTD1	mbt domain containing 1	0	0	0	0	1	0	1	0	hsa-miR-223	-0.05	< 0.1		Sites in UTR
DHDDS	dehydrodolichyl diphosphate synthase	0	0	0	0	1	0	1	0	hsa-miR-223	-0.05	< 0.1		Sites in UTR
NBPF3	neuroblastoma breakpoint family, member 3	0	0	0	0	1	0	1	0	hsa-miR-223	-0.05	< 0.1		Sites in UTR
NBPF11	neuroblastoma breakpoint family, member 11	0	0	0	0	1	0	1	0	hsa-miR-223	-0.05	< 0.1		Sites in UTR
VTI1A	vesicle transport through interaction with t-SNAREs homolog 1A (yeast)	1	0	0	1	0	0	0	0	hsa-miR-223	-0.05	0.36	2007	Sites in UTR
NBPF16	neuroblastoma breakpoint family, member 16	0	0	0	0	1	0	1	0	hsa-miR-223	-0.05	< 0.1		Sites in UTR
DAAM2	dishevelled associated activator of morphogenesis 2	0	0	0	0	1	0	1	0	hsa-miR-223	-0.05	< 0.1		Sites in UTR
BFAR	bifunctional apoptosis regulator	0	0	0	0	2	0	0	2	hsa-miR-223	-0.05	0.39		Sites in UTR
TSPAN9	tetraspanin 9	0	0	0	0	1	0	0	1	hsa-miR-223	-0.05	0.28		Sites in UTR
COL6A6	collagen type VI alpha 6	0	0	0	0	1	0	0	1	hsa-miR-223	-0.05	0.19		Sites in UTR
RASEF	RAS and EF-hand domain containing	0	0	0	0	1	0	0	1	hsa-miR-223	-0.05	0.19		Sites in UTR
C11orf45	chromosome 11 open reading frame 45	0	0	0	0	1	1	0	0	hsa-miR-223	-0.05	< 0.1		Sites in UTR
GABRB2	gamma-aminobutyric acid (GABA) A receptor, beta 2	0	0	0	0	1	0	1	0	hsa-miR-223	-0.05	< 0.1		Sites in UTR
LRRC27	leucine rich repeat containing 27	0	0	0	0	1	0	1	0	hsa-miR-223	-0.05	< 0.1		Sites in UTR
ATP5SL	ATP5S-like	0	0	0	0	2	0	0	2	hsa-miR-223	-0.05	0.35		Sites in UTR
SSTR1	somatostatin receptor 1	0	0	0	0	1	0	0	1	hsa-miR-223	-0.05	0.19		Sites in UTR
UNC5CL	unc-5 homolog C (C. elegans)-like	0	0	0	0	1	0	1	0	hsa-miR-223	-0.05	< 0.1		Sites in UTR
NLGN2	neuroligin 2	0	0	0	0	1	0	0	1	hsa-miR-223	-0.05	0.34	2005, 2007	Sites in UTR
MAPT	microtubule-associated protein tau	0	0	0	0	1	0	0	1	hsa-miR-223	-0.05	0.19		Sites in UTR
MANEAL	mannosidase, endo-alpha-like	0	0	0	0	1	0	1	0	hsa-miR-223	-0.05	< 0.1		Sites in UTR
NIP30	NEFA-interacting nuclear protein NIP30	0	0	0	0	1	0	1	0	hsa-miR-223	-0.05	< 0.1		Sites in UTR
SLC7A2	solute carrier family 7 (cationic amino acid transporter, y+ system), member 2	0	0	0	0	2	0	0	2	hsa-miR-223	-0.05	0.35		Sites in UTR
TRIM25	tripartite motif-containing 25	0	0	0	0	1	0	0	1	hsa-miR-223	-0.05	0.19		Sites in UTR
PIGU	phosphatidylinositol glycan anchor biosynthesis, class U	0	0	0	0	1	0	0	1	hsa-miR-223	-0.05	< 0.1		Sites in UTR
EPB41	erythrocyte membrane protein band 4.1 (elliptocytosis 1, RH-linked)	0	0	0	0	1	0	0	1	hsa-miR-223	-0.05	0.2		Sites in UTR
DCHS1	dachsous 1 (Drosophila)	0	0	0	0	1	0	0	1	hsa-miR-223	-0.05	0.19		Sites in UTR
PCTK1	PCTAIRE protein kinase 1	0	0	0	0	1	0	1	0	hsa-miR-223	-0.05	0.1		Sites in UTR
MGAT3	mannosyl (beta-1,4-)-glycoprotein beta-1,4-N-acetylglucosaminyltransferase	0	0	0	0	1	0	0	1	hsa-miR-223	-0.05	0.24		Sites in UTR
ATXN1	ataxin 1	0	0	0	0	1	0	0	1	hsa-miR-223	-0.05	0.19		Sites in UTR
SH2D5	SH2 domain containing 5	0	0	0	0	1	0	0	1	hsa-miR-223	-0.05	0.2		Sites in UTR
CHRNE	cholinergic receptor, nicotinic, epsilon	0	0	0	0	1	0	0	1	hsa-miR-223	-0.05	0.19		Sites in UTR
FRMPD4	FERM and PDZ domain containing 4	0	0	0	0	1	0	0	1	hsa-miR-223	-0.05	0.19		Sites in UTR
SEPT11	septin 11	0	0	0	0	1	0	0	1	hsa-miR-223	-0.05	0.19		Sites in UTR
FAM168B	family with sequence similarity 168, member B	0	0	0	0	1	0	1	0	hsa-miR-223	-0.05	< 0.1		Sites in UTR
RNF213	ring finger protein 213	0	0	0	0	1	0	1	0	hsa-miR-223	-0.05	< 0.1		Sites in UTR
SCN2B	sodium channel, voltage-gated, type II, beta	0	0	0	0	1	1	0	0	hsa-miR-223	-0.05	< 0.1		Sites in UTR
SFRS1	splicing factor, arginine/serine-rich 1 (splicing factor 2, alternate splicing factor)	0	0	0	0	1	0	0	1	hsa-miR-223	-0.04	0.19		Sites in UTR
SETD4	SET domain containing 4	0	0	0	0	1	0	0	1	hsa-miR-223	-0.04	0.19		Sites in UTR
NUP43	nucleoporin 43kDa	0	0	0	0	1	0	1	0	hsa-miR-223	-0.04	< 0.1		Sites in UTR
SLC5A5	solute carrier family 5 (sodium iodide symporter), member 5	0	0	0	0	2	0	0	2	hsa-miR-223	-0.04	< 0.1		Sites in UTR
TRPS1	trichorhinophalangeal syndrome I	0	0	0	0	1	0	0	1	hsa-miR-223	-0.04	0.33	2005, 2007	Sites in UTR
UCK1	uridine-cytidine kinase 1	0	0	0	0	1	0	0	1	hsa-miR-223	-0.04	0.19		Sites in UTR
NEUROG1	neurogenin 1	0	0	0	0	1	0	1	0	hsa-miR-223	-0.04	< 0.1		Sites in UTR
PDPK1	3-phosphoinositide dependent protein kinase-1	1	0	1	0	1	0	0	1	hsa-miR-223	-0.04	0.43	2005, 2007	Sites in UTR
ADRA1A	adrenergic, alpha-1A-, receptor	0	0	0	0	1	0	0	1	hsa-miR-223	-0.04	0.25		Sites in UTR
ATP10A	ATPase, class V, type 10A	0	0	0	0	1	0	0	1	hsa-miR-223	-0.04	0.19		Sites in UTR
ARHGEF15	Rho guanine nucleotide exchange factor (GEF) 15	0	0	0	0	1	0	0	1	hsa-miR-223	-0.04	0.19		Sites in UTR
PLD1	phospholipase D1, phosphatidylcholine-specific	0	0	0	0	1	0	0	1	hsa-miR-223	-0.04	0.26		Sites in UTR
FAM155B	family with sequence similarity 155, member B	0	0	0	0	1	0	0	1	hsa-miR-223	-0.04	0.23		Sites in UTR
SLC7A5	solute carrier family 7 (cationic amino acid transporter, y+ system), member 5	0	0	0	0	1	0	0	1	hsa-miR-223	-0.04	0.23		Sites in UTR
NRAS	neuroblastoma RAS viral (v-ras) oncogene homolog	0	0	0	0	1	0	0	1	hsa-miR-223	-0.04	0.21		Sites in UTR
KCTD2	potassium channel tetramerisation domain containing 2	0	0	0	0	1	0	0	1	hsa-miR-223	-0.04	0.19		Sites in UTR
CDKN1B	cyclin-dependent kinase inhibitor 1B (p27, Kip1)	0	0	0	0	1	0	1	0	hsa-miR-223	-0.04	< 0.1		Sites in UTR
EIF4H	eukaryotic translation initiation factor 4H	0	0	0	0	1	0	0	1	hsa-miR-223	-0.04	0.19		Sites in UTR
GNAT1	guanine nucleotide binding protein (G protein), alpha transducing activity polypeptide 1	0	0	0	0	1	0	1	0	hsa-miR-223	-0.04	< 0.1		Sites in UTR
ETV1	ets variant gene 1	0	0	0	0	1	0	0	1	hsa-miR-223	-0.04	0.19		Sites in UTR
SYNPO2L	synaptopodin 2-like	0	0	0	0	1	0	1	0	hsa-miR-223	-0.04	< 0.1		Sites in UTR
ETV5	ets variant gene 5 (ets-related molecule)	0	0	0	0	1	0	0	1	hsa-miR-223	-0.04	0.2		Sites in UTR
ABAT	4-aminobutyrate aminotransferase	0	0	0	0	1	0	0	1	hsa-miR-223	-0.04	0.19		Sites in UTR
MAD1L1	MAD1 mitotic arrest deficient-like 1 (yeast)	0	0	0	0	1	0	0	1	hsa-miR-223	-0.04	0.19		Sites in UTR
GYPA	glycophorin A (MNS blood group)	0	0	0	0	1	0	0	1	hsa-miR-223	-0.04	0.19		Sites in UTR
MAPK8IP1	mitogen-activated protein kinase 8 interacting protein 1	0	0	0	0	1	0	0	1	hsa-miR-223	-0.04	0.19		Sites in UTR
UBN1	ubinuclein 1	0	0	0	0	1	0	1	0	hsa-miR-223	-0.04	< 0.1		Sites in UTR
CCDC95	coiled-coil domain containing 95	0	0	0	0	1	0	0	1	hsa-miR-223	-0.04	0.3	2007	Sites in UTR
ZNF626	zinc finger protein 626	0	0	0	0	1	0	0	1	hsa-miR-223	-0.04	0.19		Sites in UTR
KIAA1467	KIAA1467	0	0	0	0	1	0	0	1	hsa-miR-223	-0.04	0.19		Sites in UTR
C2orf21	chromosome 2 open reading frame 21	0	0	0	0	1	0	0	1	hsa-miR-223	-0.04	0.19		Sites in UTR
SLC9A8	solute carrier family 9 (sodium/hydrogen exchanger), member 8	0	0	0	0	1	0	0	1	hsa-miR-223	-0.04	0.19		Sites in UTR
VANGL1	vang-like 1 (van gogh, Drosophila)	0	0	0	0	2	0	0	2	hsa-miR-223	-0.04	0.35		Sites in UTR
DRP2	dystrophin related protein 2	0	0	0	0	1	0	0	1	hsa-miR-223	-0.04	0.2		Sites in UTR
HTR2A	5-hydroxytryptamine (serotonin) receptor 2A	0	0	0	0	1	0	0	1	hsa-miR-223	-0.04	0.19		Sites in UTR
MECP2	methyl CpG binding protein 2 (Rett syndrome)	0	0	0	0	1	0	0	1	hsa-miR-223	-0.04	0.19		Sites in UTR
PPM1E	protein phosphatase 1E (PP2C domain containing)	0	0	0	0	1	0	0	1	hsa-miR-223	-0.04	0.19		Sites in UTR
ETV7	ets variant gene 7 (TEL2 oncogene)	0	0	0	0	1	0	0	1	hsa-miR-223	-0.04	0.19		Sites in UTR
FNDC7	fibronectin type III domain containing 7	0	0	0	0	1	0	0	1	hsa-miR-223	-0.04	0.19		Sites in UTR
UBTF	upstream binding transcription factor, RNA polymerase I	0	0	0	0	1	0	1	0	hsa-miR-223	-0.04	< 0.1	2005, 2007	Sites in UTR
UNQ1887	signal peptide peptidase 3	0	0	0	0	1	0	1	0	hsa-miR-223	-0.04	< 0.1		Sites in UTR
GLUL	glutamate-ammonia ligase (glutamine synthetase)	0	0	0	0	1	0	0	1	hsa-miR-223	-0.04	0.34		Sites in UTR
RERE	arginine-glutamic acid dipeptide (RE) repeats	0	0	0	0	1	0	0	1	hsa-miR-223	-0.04	0.19		Sites in UTR
KDSR	3-ketodihydrosphingosine reductase	0	0	0	0	1	0	0	1	hsa-miR-223	-0.04	0.19		Sites in UTR
SOX9	SRY (sex determining region Y)-box 9 (campomelic dysplasia, autosomal sex-reversal)	0	0	0	0	1	0	0	1	hsa-miR-223	-0.04	0.19		Sites in UTR
PLCXD3	phosphatidylinositol-specific phospholipase C, X domain containing 3	0	0	0	0	1	0	0	1	hsa-miR-223	-0.04	0.19		Sites in UTR
CTDSPL	CTD (carboxy-terminal domain, RNA polymerase II, polypeptide A) small phosphatase-like	0	0	0	0	1	0	0	1	hsa-miR-223	-0.04	0.19		Sites in UTR
MYRIP	myosin VIIA and Rab interacting protein	0	0	0	0	1	0	0	1	hsa-miR-223	-0.04	0.19		Sites in UTR
CCDC48	coiled-coil domain containing 48	0	0	0	0	1	0	0	1	hsa-miR-223	-0.04	0.19		Sites in UTR
PA2G4	proliferation-associated 2G4, 38kDa	0	0	0	0	1	0	1	0	hsa-miR-223	-0.04	0.12		Sites in UTR
RNPEPL1	arginyl aminopeptidase (aminopeptidase B)-like 1	0	0	0	0	1	0	0	1	hsa-miR-223	-0.03	0.2		Sites in UTR
TP53INP1	tumor protein p53 inducible nuclear protein 1	0	0	0	0	1	0	0	1	hsa-miR-223	-0.03	0.2		Sites in UTR
C3orf70	chromosome 3 open reading frame 70	0	0	0	0	1	0	0	1	hsa-miR-223	-0.03	0.19		Sites in UTR
CASP9	caspase 9, apoptosis-related cysteine peptidase	0	0	0	0	1	0	0	1	hsa-miR-223	-0.03	0.19		Sites in UTR
SBF2	SET binding factor 2	0	0	0	0	1	0	0	1	hsa-miR-223	-0.03	0.19		Sites in UTR
SPTB	spectrin, beta, erythrocytic (includes spherocytosis, clinical type I)	0	0	0	0	1	0	1	0	hsa-miR-223	-0.03	< 0.1		Sites in UTR
CD209	CD209 molecule	0	0	0	0	1	0	1	0	hsa-miR-223	-0.03	< 0.1		Sites in UTR
RCOR1	REST corepressor 1	0	0	0	0	1	0	1	0	hsa-miR-223	-0.03	< 0.1		Sites in UTR
PLCG1	phospholipase C, gamma 1	0	0	0	0	1	0	0	1	hsa-miR-223	-0.03	0.19		Sites in UTR
C20orf74	chromosome 20 open reading frame 74	0	0	0	0	1	0	0	1	hsa-miR-223	-0.03	0.19		Sites in UTR
CDH5	cadherin 5, type 2, VE-cadherin (vascular epithelium)	0	0	0	0	1	0	1	0	hsa-miR-223	-0.03	< 0.1		Sites in UTR
CBX2	chromobox homolog 2 (Pc class homolog, Drosophila)	0	0	0	0	1	0	1	0	hsa-miR-223	-0.03	< 0.1		Sites in UTR
IL1R1	interleukin 1 receptor, type I	0	0	0	0	1	0	0	1	hsa-miR-223	-0.03	0.19		Sites in UTR
CCPG1	cell cycle progression 1	0	0	0	0	1	0	0	1	hsa-miR-223	-0.03	0.19		Sites in UTR
RHOXF1	Rhox homeobox family, member 1	0	0	0	0	1	0	0	1	hsa-miR-223	-0.03	0.19		Sites in UTR
ZIC1	Zic family member 1 (odd-paired homolog, Drosophila)	0	0	0	0	1	0	1	0	hsa-miR-223	-0.03	0.16		Sites in UTR
ST7L	suppression of tumorigenicity 7 like	0	0	0	0	1	0	0	1	hsa-miR-223	-0.03	0.2		Sites in UTR
ADAM33	ADAM metallopeptidase domain 33	0	0	0	0	1	0	0	1	hsa-miR-223	-0.03	0.19		Sites in UTR
FAM160B1	family with sequence similarity 160, member B1	0	0	0	0	1	0	1	0	hsa-miR-223	-0.03	0.18		Sites in UTR
TREML2	triggering receptor expressed on myeloid cells-like 2	0	0	0	0	1	0	1	0	hsa-miR-223	-0.03	< 0.1		Sites in UTR
GLIS3	GLIS family zinc finger 3	0	0	0	0	1	0	0	1	hsa-miR-223	-0.03	< 0.1		Sites in UTR
GPD1	glycerol-3-phosphate dehydrogenase 1 (soluble)	0	0	0	0	1	0	0	1	hsa-miR-223	-0.03	0.19		Sites in UTR
LSM4	LSM4 homolog, U6 small nuclear RNA associated (S. cerevisiae)	0	0	0	0	1	0	0	1	hsa-miR-223	-0.03	0.19		Sites in UTR
MTFR1	mitochondrial fission regulator 1	0	0	0	0	1	0	0	1	hsa-miR-223	-0.03	0.19		Sites in UTR
VGLL4	vestigial like 4 (Drosophila)	0	0	0	0	1	0	0	1	hsa-miR-223	-0.03	0.19		Sites in UTR
KIAA1853	KIAA1853	0	0	0	0	1	0	0	1	hsa-miR-223	-0.03	0.19		Sites in UTR
C22orf29	chromosome 22 open reading frame 29	0	0	0	0	1	0	1	0	hsa-miR-223	-0.03	< 0.1		Sites in UTR
SDC4	syndecan 4	0	0	0	0	1	0	0	1	hsa-miR-223	-0.03	0.19		Sites in UTR
PTK6	PTK6 protein tyrosine kinase 6	0	0	0	0	1	0	0	1	hsa-miR-223	-0.03	0.19		Sites in UTR
SCAMP3	secretory carrier membrane protein 3	0	0	0	0	1	0	1	0	hsa-miR-223	-0.03	< 0.1		Sites in UTR
P76	mannose-6-phosphate protein p76	0	0	0	0	1	0	1	0	hsa-miR-223	-0.03	< 0.1		Sites in UTR
KIF3C	kinesin family member 3C	0	0	0	0	1	0	0	1	hsa-miR-223	-0.03	0.2		Sites in UTR
NPTXR	neuronal pentraxin receptor	0	0	0	0	1	0	0	1	hsa-miR-223	-0.03	0.19		Sites in UTR
GOLGA2L1	golgi autoantigen, golgin subfamily a, 2-like 1	0	0	0	0	1	0	0	1	hsa-miR-223	-0.03	0.19		Sites in UTR
WDR26	WD repeat domain 26	0	0	0	0	1	0	1	0	hsa-miR-223	-0.03	0.14	2005, 2007	Sites in UTR
FAT3	FAT tumor suppressor homolog 3 (Drosophila)	0	0	0	0	1	0	0	1	hsa-miR-223	-0.03	0.27		Sites in UTR
DPF3	D4, zinc and double PHD fingers, family 3	0	0	0	0	1	0	0	1	hsa-miR-223	-0.03	0.19		Sites in UTR
TRAP1	TNF receptor-associated protein 1	0	0	0	0	1	0	0	1	hsa-miR-223	-0.03	0.19		Sites in UTR
SLAIN2	SLAIN motif family, member 2	0	0	0	0	1	0	0	1	hsa-miR-223	-0.03	0.19		Sites in UTR
LIMD2	LIM domain containing 2	0	0	0	0	1	0	0	1	hsa-miR-223	-0.03	0.19		Sites in UTR
ZDHHC22	zinc finger, DHHC-type containing 22	0	0	0	0	1	0	0	1	hsa-miR-223	-0.03	0.19		Sites in UTR
ADCY1	adenylate cyclase 1 (brain)	0	0	0	0	1	1	0	0	hsa-miR-223	-0.03	< 0.1		Sites in UTR
RP13-102H20.1	hypothetical protein FLJ30058	0	0	0	0	1	0	0	1	hsa-miR-223	-0.02	0.27	2007	Sites in UTR
C6orf47	chromosome 6 open reading frame 47	0	0	0	0	1	0	0	1	hsa-miR-223	-0.02	0.19		Sites in UTR
ILF3	interleukin enhancer binding factor 3, 90kDa	0	0	0	0	1	0	0	1	hsa-miR-223	-0.02	0.19		Sites in UTR
LYRM2	LYR motif containing 2	0	0	0	0	1	0	0	1	hsa-miR-223	-0.02	0.19		Sites in UTR
FAM19A1	family with sequence similarity 19 (chemokine (C-C motif)-like), member A1	0	0	0	0	1	0	0	1	hsa-miR-223	-0.02	0.19		Sites in UTR
HSPB6	heat shock protein, alpha-crystallin-related, B6	0	0	0	0	1	0	0	1	hsa-miR-223	-0.02	0.19		Sites in UTR
PARP14	poly (ADP-ribose) polymerase family, member 14	0	0	0	0	1	0	0	1	hsa-miR-223	-0.02	0.19		Sites in UTR
ZAK	sterile alpha motif and leucine zipper containing kinase AZK	0	0	0	0	1	0	0	1	hsa-miR-223	-0.02	0.19		Sites in UTR
SLC12A7	solute carrier family 12 (potassium/chloride transporters), member 7	0	0	0	0	1	0	0	1	hsa-miR-223	-0.02	0.19		Sites in UTR
REXO4	REX4, RNA exonuclease 4 homolog (S. cerevisiae)	0	0	0	0	1	0	0	1	hsa-miR-223	-0.02	< 0.1		Sites in UTR
SNX27	sorting nexin family member 27	0	0	0	0	1	0	0	1	hsa-miR-223	-0.02	0.2		Sites in UTR
SORT1	sortilin 1	0	0	0	0	1	0	0	1	hsa-miR-223	-0.02	0.19		Sites in UTR
SYNGR2	synaptogyrin 2	0	0	0	0	1	0	0	1	hsa-miR-223	-0.02	0.19		Sites in UTR
C7orf41	chromosome 7 open reading frame 41	0	0	0	0	1	0	1	0	hsa-miR-223	-0.02	< 0.1		Sites in UTR
PIK3R1	phosphoinositide-3-kinase, regulatory subunit 1 (alpha)	0	0	0	0	1	0	1	0	hsa-miR-223	-0.02	< 0.1		Sites in UTR
TP53	tumor protein p53	0	0	0	0	1	0	0	1	hsa-miR-223	-0.02	0.19		Sites in UTR
FAM148B	family with sequence similarity 148, member B	0	0	0	0	1	0	0	1	hsa-miR-223	-0.02	0.19		Sites in UTR
FGF19	fibroblast growth factor 19	0	0	0	0	1	0	1	0	hsa-miR-223	-0.02	< 0.1		Sites in UTR
ODZ3	odz, odd Oz/ten-m homolog 3 (Drosophila)	0	0	0	0	1	1	0	0	hsa-miR-223	-0.02	< 0.1		Sites in UTR
SH3BP2	SH3-domain binding protein 2	0	0	0	0	2	0	0	2	hsa-miR-223	-0.02	0.35		Sites in UTR
FAM148A	family with sequence similarity 148, member A	0	0	0	0	1	0	0	1	hsa-miR-223	-0.02	0.2		Sites in UTR
SOBP	sine oculis binding protein homolog (Drosophila)	0	0	0	0	1	0	0	1	hsa-miR-223	-0.02	0.19		Sites in UTR
RER1	RER1 retention in endoplasmic reticulum 1 homolog (S. cerevisiae)	0	0	0	0	1	0	0	1	hsa-miR-223	-0.02	< 0.1		Sites in UTR
PCDHGC3	protocadherin gamma subfamily C, 3	0	0	0	0	1	0	0	1	hsa-miR-223	-0.01	0.19		Sites in UTR
PCDHGA12	protocadherin gamma subfamily A, 12	0	0	0	0	1	0	0	1	hsa-miR-223	-0.01	0.19		Sites in UTR
PCDHGB4	protocadherin gamma subfamily B, 4	0	0	0	0	1	0	0	1	hsa-miR-223	-0.01	0.19		Sites in UTR
PCDHGA1	protocadherin gamma subfamily A, 1	0	0	0	0	1	0	0	1	hsa-miR-223	-0.01	0.19		Sites in UTR
PCDHGA10	protocadherin gamma subfamily A, 10	0	0	0	0	1	0	0	1	hsa-miR-223	-0.01	0.19		Sites in UTR
PCDHGA11	protocadherin gamma subfamily A, 11	0	0	0	0	1	0	0	1	hsa-miR-223	-0.01	0.19		Sites in UTR
PCDHGA2	protocadherin gamma subfamily A, 2	0	0	0	0	1	0	0	1	hsa-miR-223	-0.01	0.19		Sites in UTR
PCDHGA3	protocadherin gamma subfamily A, 3	0	0	0	0	1	0	0	1	hsa-miR-223	-0.01	0.19		Sites in UTR
PCDHGA4	protocadherin gamma subfamily A, 4	0	0	0	0	1	0	0	1	hsa-miR-223	-0.01	0.19		Sites in UTR
PCDHGA5	protocadherin gamma subfamily A, 5	0	0	0	0	1	0	0	1	hsa-miR-223	-0.01	0.19		Sites in UTR
PCDHGA6	protocadherin gamma subfamily A, 6	0	0	0	0	1	0	0	1	hsa-miR-223	-0.01	0.19		Sites in UTR
PCDHGA7	protocadherin gamma subfamily A, 7	0	0	0	0	1	0	0	1	hsa-miR-223	-0.01	0.19		Sites in UTR
PCDHGA9	protocadherin gamma subfamily A, 9	0	0	0	0	1	0	0	1	hsa-miR-223	-0.01	0.19		Sites in UTR
PCDHGB1	protocadherin gamma subfamily B, 1	0	0	0	0	1	0	0	1	hsa-miR-223	-0.01	0.19		Sites in UTR
PCDHGB2	protocadherin gamma subfamily B, 2	0	0	0	0	1	0	0	1	hsa-miR-223	-0.01	0.19		Sites in UTR
PCDHGB3	protocadherin gamma subfamily B, 3	0	0	0	0	1	0	0	1	hsa-miR-223	-0.01	0.19		Sites in UTR
PCDHGB5	protocadherin gamma subfamily B, 5	0	0	0	0	1	0	0	1	hsa-miR-223	-0.01	0.19		Sites in UTR
PCDHGB6	protocadherin gamma subfamily B, 6	0	0	0	0	1	0	0	1	hsa-miR-223	-0.01	0.19		Sites in UTR
PCDHGB7	protocadherin gamma subfamily B, 7	0	0	0	0	1	0	0	1	hsa-miR-223	-0.01	0.19		Sites in UTR
PCDHGC4	protocadherin gamma subfamily C, 4	0	0	0	0	1	0	0	1	hsa-miR-223	-0.01	0.19		Sites in UTR
PCDHGC5	protocadherin gamma subfamily C, 5	0	0	0	0	1	0	0	1	hsa-miR-223	-0.01	0.19		Sites in UTR
ZNF317	zinc finger protein 317	0	0	0	0	1	0	0	1	hsa-miR-223	-0.01	0.19		Sites in UTR
PCDHGA8	protocadherin gamma subfamily A, 8	0	0	0	0	1	0	0	1	hsa-miR-223	-0.01	0.19		Sites in UTR
PDGFRB	platelet-derived growth factor receptor, beta polypeptide	0	0	0	0	1	0	1	0	hsa-miR-223	-0.01	< 0.1		Sites in UTR
CYGB	cytoglobin	0	0	0	0	1	0	1	0	hsa-miR-223	-0.01	< 0.1		Sites in UTR
ZNF609	zinc finger protein 609	0	0	0	0	1	0	0	1	hsa-miR-223	-0.01	0.19		Sites in UTR
KIAA0323	KIAA0323	0	0	0	0	1	0	0	1	hsa-miR-223	-0.01	0.19		Sites in UTR
CLDN10	claudin 10	0	0	0	0	1	0	1	0	hsa-miR-223	-0.01	< 0.1		Sites in UTR
SLC6A3	solute carrier family 6 (neurotransmitter transporter, dopamine), member 3	0	0	0	0	1	0	0	1	hsa-miR-223	-0.01	0.19		Sites in UTR
PLEKHA6	pleckstrin homology domain containing, family A member 6	0	0	0	0	1	0	0	1	hsa-miR-223	-0.01	0.19		Sites in UTR
FAM105B	family with sequence similarity 105, member B	0	0	0	0	1	0	1	0	hsa-miR-223	-0.01	< 0.1		Sites in UTR
E2F1	E2F transcription factor 1	0	0	0	0	1	0	0	1	hsa-miR-223	-0.01	0.31		Sites in UTR
HUNK	hormonally up-regulated Neu-associated kinase	0	0	0	0	2	0	1	1	hsa-miR-223	-0.01	0.26		Sites in UTR
SLC2A10	solute carrier family 2 (facilitated glucose transporter), member 10	0	0	0	0	1	0	0	1	hsa-miR-223	-0.01	0.19		Sites in UTR
CD84	CD84 molecule	0	0	0	0	1	0	1	0	hsa-miR-223	-0.01	< 0.1		Sites in UTR
SOS1	son of sevenless homolog 1 (Drosophila)	0	0	0	0	1	0	0	1	hsa-miR-223	-0.01	0.19		Sites in UTR
ST8SIA2	ST8 alpha-N-acetyl-neuraminide alpha-2,8-sialyltransferase 2	0	0	0	0	1	0	0	1	hsa-miR-223	-0.01	0.19		Sites in UTR
FXR2	fragile X mental retardation, autosomal homolog 2	0	0	0	0	1	0	1	0	hsa-miR-223	-0.01	< 0.1		Sites in UTR
LDB3	LIM domain binding 3	0	0	0	0	1	0	0	1	hsa-miR-223	-0.01	0.19		Sites in UTR
DCUN1D3	DCN1, defective in cullin neddylation 1, domain containing 3 (S. cerevisiae)	0	0	0	0	1	0	1	0	hsa-miR-223	-0.01	< 0.1		Sites in UTR
HLA-DOA	major histocompatibility complex, class II, DO alpha	0	0	0	0	1	0	0	1	hsa-miR-223	-0.01	< 0.1		Sites in UTR
TRIM68	tripartite motif-containing 68	0	0	0	0	1	0	0	1	hsa-miR-223	-0.01	0.19		Sites in UTR
C11orf41	chromosome 11 open reading frame 41	0	0	0	0	1	0	1	0	hsa-miR-223	-0.01	< 0.1		Sites in UTR
STX17	syntaxin 17	0	0	0	0	1	0	1	0	hsa-miR-223	-0.01	< 0.1		Sites in UTR
C9orf69	chromosome 9 open reading frame 69	0	0	0	0	1	0	0	1	hsa-miR-223	-0.01	0.19		Sites in UTR
TLN2	talin 2	0	0	0	0	1	0	0	1	hsa-miR-223	-0.01	0.19		Sites in UTR
C13orf35	chromosome 13 open reading frame 35	0	0	0	0	1	0	0	1	hsa-miR-223	-0.01	0.19		Sites in UTR
ZNF417	zinc finger protein 417	0	0	0	0	1	0	0	1	hsa-miR-223	-0.01	0.19		Sites in UTR
ECE1	endothelin converting enzyme 1	0	0	0	0	1	0	0	1	hsa-miR-223	0	0.23		Sites in UTR
USF1	upstream transcription factor 1	0	0	0	0	1	0	0	1	hsa-miR-223	0	0.2		Sites in UTR
RNF220	ring finger protein 220	0	0	0	0	1	0	0	1	hsa-miR-223	0	0.19		Sites in UTR
CX3CR1	chemokine (C-X3-C motif) receptor 1	0	0	0	0	1	0	0	1	hsa-miR-223	0	0.19		Sites in UTR
MTRF1L	mitochondrial translational release factor 1-like	0	0	0	0	1	0	0	1	hsa-miR-223	0	0.19		Sites in UTR
SYT12	synaptotagmin XII	0	0	0	0	1	0	0	1	hsa-miR-223	0	0.19		Sites in UTR
TTBK1	tau tubulin kinase 1	0	0	0	0	1	0	1	0	hsa-miR-223	0	0.11		Sites in UTR
PTPRT	protein tyrosine phosphatase, receptor type, T	0	0	0	0	1	0	1	0	hsa-miR-223	0	< 0.1		Sites in UTR
ATP11B	ATPase, class VI, type 11B	0	0	0	0	1	0	0	1	hsa-miR-223	0	0.19		Sites in UTR
GPER	G protein-coupled estrogen receptor 1	0	0	0	0	1	0	1	0	hsa-miR-223	0	< 0.1		Sites in UTR
C1orf107	chromosome 1 open reading frame 107	0	0	0	0	1	0	0	1	hsa-miR-223	0	0.2		Sites in UTR
MAP3K14	mitogen-activated protein kinase kinase kinase 14	0	0	0	0	1	0	0	1	hsa-miR-223	0	0.19		Sites in UTR
ATP1B4	ATPase, (Na+)/K+ transporting, beta 4 polypeptide	0	0	0	0	1	0	1	0	hsa-miR-223	0	< 0.1		Sites in UTR
FLJ46481	FLJ46481 protein	0	0	0	0	1	0	1	0	hsa-miR-223	0	< 0.1		Sites in UTR
STARD8	StAR-related lipid transfer (START) domain containing 8	0	0	0	0	1	0	0	1	hsa-miR-223	0	0.19		Sites in UTR
GATAD2A	GATA zinc finger domain containing 2A	0	0	0	0	1	0	0	1	hsa-miR-223	0	0.19		Sites in UTR
ADM2	adrenomedullin 2	0	0	0	0	1	0	1	0	hsa-miR-223	0	< 0.1		Sites in UTR
TNRC6B	trinucleotide repeat containing 6B	1	0	0	1	0	0	0	0	hsa-miR-223	0	0.36	2007	Sites in UTR
CSF1	colony stimulating factor 1 (macrophage)	0	0	0	0	1	0	0	1	hsa-miR-223	0	0.19		Sites in UTR
RNF165	ring finger protein 165	0	0	0	0	1	0	0	1	hsa-miR-223	0	0.19		Sites in UTR
FAM118A	family with sequence similarity 118, member A	0	0	0	0	1	0	0	1	hsa-miR-223	0	0.19		Sites in UTR
SRF	serum response factor (c-fos serum response element-binding transcription factor)	0	0	0	0	1	0	1	0	hsa-miR-223	0	< 0.1		Sites in UTR
PHC2	polyhomeotic homolog 2 (Drosophila)	0	0	0	0	1	0	0	1	hsa-miR-223	0.01	0.19		Sites in UTR
AIFM3	apoptosis-inducing factor, mitochondrion-associated, 3	0	0	0	0	1	0	0	1	hsa-miR-223	0.01	0.2		Sites in UTR
FAM125B	family with sequence similarity 125, member B	0	0	0	0	1	0	0	1	hsa-miR-223	0.01	0.19		Sites in UTR
DPM2	dolichyl-phosphate mannosyltransferase polypeptide 2, regulatory subunit	0	0	0	0	1	0	0	1	hsa-miR-223	0.01	0.23		Sites in UTR
KLHL25	kelch-like 25 (Drosophila)	0	0	0	0	1	0	0	1	hsa-miR-223	0.01	0.19		Sites in UTR
C9orf7	chromosome 9 open reading frame 7	0	0	0	0	1	0	0	1	hsa-miR-223	0.01	0.19		Sites in UTR
GRIN3A	glutamate receptor, ionotropic, N-methyl-D-aspartate 3A	0	0	0	0	1	0	0	1	hsa-miR-223	0.01	0.19		Sites in UTR
LHFPL4	lipoma HMGIC fusion partner-like 4	0	0	0	0	1	0	1	0	hsa-miR-223	0.01	< 0.1		Sites in UTR
DIDO1	death inducer-obliterator 1	0	0	0	0	1	0	0	1	hsa-miR-223	0.01	0.19		Sites in UTR
SNN	stannin	0	0	0	0	1	0	1	0	hsa-miR-223	0.01	< 0.1		Sites in UTR
LOC728137	similar to testis specific protein, Y-linked 1	0	0	0	0	1	0	0	1	hsa-miR-223	0.01	< 0.1		Sites in UTR
C1orf116	chromosome 1 open reading frame 116	0	0	0	0	1	0	0	1	hsa-miR-223	0.01	0.19		Sites in UTR
IL16	interleukin 16 (lymphocyte chemoattractant factor)	0	0	0	0	1	0	0	1	hsa-miR-223	0.01	0.19		Sites in UTR
OPA3	optic atrophy 3 (autosomal recessive, with chorea and spastic paraplegia)	0	0	0	0	1	0	1	0	hsa-miR-223	0.01	< 0.1		Sites in UTR
WIPF2	WAS/WASL interacting protein family, member 2	0	0	0	0	1	0	0	1	hsa-miR-223	0.01	0.19		Sites in UTR
GPR26	G protein-coupled receptor 26	0	0	0	0	1	0	1	0	hsa-miR-223	0.01	< 0.1		Sites in UTR
ITGA3	integrin, alpha 3 (antigen CD49C, alpha 3 subunit of VLA-3 receptor)	0	0	0	0	1	0	0	1	hsa-miR-223	0.01	0.34		Sites in UTR
WDR37	WD repeat domain 37	0	0	0	0	1	0	0	1	hsa-miR-223	0.01	0.19		Sites in UTR
TBC1D26	TBC1 domain family, member 26	0	0	0	0	1	0	0	1	hsa-miR-223	0.01	0.19		Sites in UTR
RHBDL3	rhomboid, veinlet-like 3 (Drosophila)	0	0	0	0	1	0	0	1	hsa-miR-223	0.01	0.19		Sites in UTR
PHF21A	PHD finger protein 21A	0	0	0	0	1	0	0	1	hsa-miR-223	0.01	0.19		Sites in UTR
SLC36A1	solute carrier family 36 (proton/amino acid symporter), member 1	0	0	0	0	1	0	0	1	hsa-miR-223	0.01	0.19		Sites in UTR
N-PAC	cytokine-like nuclear factor n-pac	0	0	0	0	1	0	1	0	hsa-miR-223	0.01	< 0.1		Sites in UTR
MAGEL2	MAGE-like 2	0	0	0	0	1	0	0	1	hsa-miR-223	0.02	0.2		Sites in UTR
COL19A1	collagen, type XIX, alpha 1	0	0	0	0	1	0	0	1	hsa-miR-223	0.02	0.19		Sites in UTR
RHOF	ras homolog gene family, member F (in filopodia)	0	0	0	0	1	0	0	1	hsa-miR-223	0.02	0.2		Sites in UTR
HAPLN4	hyaluronan and proteoglycan link protein 4	0	0	0	0	1	0	0	1	hsa-miR-223	0.02	0.19		Sites in UTR
ZBTB47	zinc finger and BTB domain containing 47	0	0	0	0	1	0	0	1	hsa-miR-223	0.02	0.19		Sites in UTR
SESN2	sestrin 2	0	0	0	0	1	0	0	1	hsa-miR-223	0.02	0.21		Sites in UTR
TRAPPC6B	trafficking protein particle complex 6B	0	0	0	0	1	0	0	1	hsa-miR-223	0.02	0.19		Sites in UTR
CYP4F12	cytochrome P450, family 4, subfamily F, polypeptide 12	0	0	0	0	1	0	0	1	hsa-miR-223	0.02	0.19		Sites in UTR
ATXN7L3	ataxin 7-like 3	0	0	0	0	1	0	0	1	hsa-miR-223	0.02	0.19		Sites in UTR
VWA1	von Willebrand factor A domain containing 1	0	0	0	0	1	0	0	1	hsa-miR-223	0.02	0.19		Sites in UTR
PRIMA1	proline rich membrane anchor 1	0	0	0	0	1	0	0	1	hsa-miR-223	0.02	0.19		Sites in UTR
STK40	serine/threonine kinase 40	0	0	0	0	1	0	1	0	hsa-miR-223	0.02	< 0.1		Sites in UTR
ZKSCAN1	zinc finger with KRAB and SCAN domains 1	0	0	0	0	1	0	1	0	hsa-miR-223	0.03	< 0.1		Sites in UTR
VPS41	vacuolar protein sorting 41 homolog (S. cerevisiae)	0	0	0	0	1	0	0	1	hsa-miR-223	0.03	0.19		Sites in UTR
EIF2C1	eukaryotic translation initiation factor 2C, 1	0	0	0	0	1	0	1	0	hsa-miR-223	0.03	< 0.1		Sites in UTR
PPP1R9B	protein phosphatase 1, regulatory (inhibitor) subunit 9B	0	0	0	0	1	0	0	1	hsa-miR-223	0.03	0.19		Sites in UTR
MRPS25	mitochondrial ribosomal protein S25	0	0	0	0	1	0	1	0	hsa-miR-223	0.03	< 0.1		Sites in UTR
ANKRD52	ankyrin repeat domain 52	0	0	0	0	1	0	0	1	hsa-miR-223	0.03	0.19		Sites in UTR
SLC39A13	solute carrier family 39 (zinc transporter), member 13	0	0	0	0	1	0	0	1	hsa-miR-223	0.03	0.2		Sites in UTR
ZFYVE28	zinc finger, FYVE domain containing 28	0	0	0	0	1	0	0	1	hsa-miR-223	0.03	0.19		Sites in UTR
MED9	mediator complex subunit 9	0	0	0	0	1	0	0	1	hsa-miR-223	0.03	0.19		Sites in UTR
KCTD12	potassium channel tetramerisation domain containing 12	0	0	0	0	1	0	0	1	hsa-miR-223	0.04	0.25		Sites in UTR
CLCN7	chloride channel 7	0	0	0	0	1	0	1	0	hsa-miR-223	0.04	< 0.1		Sites in UTR
CALM3	calmodulin 3 (phosphorylase kinase, delta)	0	0	0	0	1	0	0	1	hsa-miR-223	0.04	0.19		Sites in UTR
SEC14L5	SEC14-like 5 (S. cerevisiae)	0	0	0	0	1	0	0	1	hsa-miR-223	0.04	0.19		Sites in UTR
STXBP4	syntaxin binding protein 4	0	0	0	0	1	0	0	1	hsa-miR-223	0.04	0.2		Sites in UTR
POU2F2	POU class 2 homeobox 2	0	0	0	0	1	0	1	0	hsa-miR-223	0.04	< 0.1		Sites in UTR
CARM1	coactivator-associated arginine methyltransferase 1	1	0	0	1	0	0	0	0	hsa-miR-223	0.04	0.36	2005, 2007	Sites in UTR
CRHR1	corticotropin releasing hormone receptor 1	0	0	0	0	1	0	0	1	hsa-miR-223	0.04	0.19		Sites in UTR
KCTD10	potassium channel tetramerisation domain containing 10	0	0	0	0	1	0	0	1	hsa-miR-223	0.05	0.19		Sites in UTR
PLA2G2F	phospholipase A2, group IIF	0	0	0	0	1	0	0	1	hsa-miR-223	0.05	0.19		Sites in UTR
ETV6	ets variant gene 6 (TEL oncogene)	0	0	0	0	1	0	0	1	hsa-miR-223	0.05	0.19		Sites in UTR
SUDS3	suppressor of defective silencing 3 homolog (S. cerevisiae)	0	0	0	0	1	0	0	1	hsa-miR-223	0.05	0.19		Sites in UTR
CSDC2	cold shock domain containing C2, RNA binding	0	0	0	0	1	0	0	1	hsa-miR-223	0.05	0.19		Sites in UTR
PCYT1B	phosphate cytidylyltransferase 1, choline, beta	0	0	0	0	1	0	0	1	hsa-miR-223	0.05	0.19		Sites in UTR
RAB11FIP4	RAB11 family interacting protein 4 (class II)	0	0	0	0	1	1	0	0	hsa-miR-223	0.05	< 0.1		Sites in UTR
MGAT4A	mannosyl (alpha-1,3-)-glycoprotein beta-1,4-N-acetylglucosaminyltransferase, isozyme A	0	0	0	0	1	0	0	1	hsa-miR-223	0.05	0.19		Sites in UTR
TNS3	tensin 3	0	0	0	0	1	0	0	1	hsa-miR-223	0.06	0.19		Sites in UTR
NOVA2	neuro-oncological ventral antigen 2	0	0	0	0	1	0	1	0	hsa-miR-223	0.06	0.11		Sites in UTR
NPTX1	neuronal pentraxin I	0	0	0	0	1	0	0	1	hsa-miR-223	0.07	0.19		Sites in UTR
FAM167A	family with sequence similarity 167, member A	0	0	0	0	1	0	0	1	hsa-miR-223	0.07	0.19		Sites in UTR
CYP26B1	cytochrome P450, family 26, subfamily B, polypeptide 1	0	0	0	0	1	0	0	1	hsa-miR-223	0.07	0.25		Sites in UTR
LDLRAP1	low density lipoprotein receptor adaptor protein 1	0	0	0	0	1	0	0	1	hsa-miR-223	0.07	0.19		Sites in UTR
PPARD	peroxisome proliferator-activated receptor delta	0	0	0	0	1	0	0	1	hsa-miR-223	0.08	0.19		Sites in UTR
SPPL2B	signal peptide peptidase-like 2B	0	0	0	0	1	0	1	0	hsa-miR-223	0.08	< 0.1		Sites in UTR
HEYL	hairy/enhancer-of-split related with YRPW motif-like	0	0	0	0	1	0	0	1	hsa-miR-223	0.09	0.19		Sites in UTR
GNAO1	guanine nucleotide binding protein (G protein), alpha activating activity polypeptide O	0	0	0	0	1	0	0	1	hsa-miR-223	0.1	0.19		Sites in UTR
NAT12	N-acetyltransferase 12	0	0	0	0	1	1	0	0	hsa-miR-223	N/A	0.19	2007	Sites in UTR
KIF23	kinesin family member 23	0	0	0	0	1	0	0	1	hsa-miR-223	N/A	0.19		Sites in UTR
IL32	interleukin 32	0	0	0	0	1	0	0	1	hsa-miR-223	N/A	0.19		Sites in UTR
XIRP2	xin actin-binding repeat containing 2	0	0	0	0	1	0	0	1	hsa-miR-223	N/A	0.19		Sites in UTR
ARG2	arginase, type II	0	0	0	0	1	0	0	1	hsa-miR-223	N/A	0.19		Sites in UTR
IL1RL2	interleukin 1 receptor-like 2	0	0	0	0	1	0	0	1	hsa-miR-223	N/A	0.19		Sites in UTR
NDUFA3	NADH dehydrogenase (ubiquinone) 1 alpha subcomplex, 3, 9kDa	0	0	0	0	1	0	0	1	hsa-miR-223	N/A	0.19		Sites in UTR
NAT14	N-acetyltransferase 14	0	0	0	0	1	0	0	1	hsa-miR-223	N/A	0.19		Sites in UTR
GPX6	glutathione peroxidase 6 (olfactory)	0	0	0	0	1	0	0	1	hsa-miR-223	N/A	0.19		Sites in UTR
STMN1	stathmin 1/oncoprotein 18	0	0	0	0	1	0	1	0	hsa-miR-223	N/A	0.15	2005, 2007	Sites in UTR
MCM6	minichromosome maintenance complex component 6	0	0	0	0	1	0	1	0	hsa-miR-223	N/A	0.12		Sites in UTR
C3orf60	chromosome 3 open reading frame 60	0	0	0	0	1	0	1	0	hsa-miR-223	N/A	< 0.1		Sites in UTR
TRAK2	trafficking protein, kinesin binding 2	0	0	0	0	1	0	1	0	hsa-miR-223	N/A	< 0.1		Sites in UTR
TCP11L2	t-complex 11 (mouse)-like 2	0	0	0	0	1	1	0	0	hsa-miR-223	N/A	< 0.1		Sites in UTR
FOXP2	forkhead box P2	0	0	0	0	1	0	1	0	hsa-miR-223	N/A	< 0.1		Sites in UTR
TFPT	TCF3 (E2A) fusion partner (in childhood Leukemia)	0	0	0	0	1	0	1	0	hsa-miR-223	N/A	< 0.1		Sites in UTR
PLD5	phospholipase D family, member 5	0	0	0	0	1	1	0	0	hsa-miR-223	N/A	< 0.1		Sites in UTR
LYSMD1	LysM, putative peptidoglycan-binding, domain containing 1	0	0	0	0	1	0	1	0	hsa-miR-223	N/A	< 0.1		Sites in UTR
MTTP	microsomal triglyceride transfer protein	0	0	0	0	1	0	1	0	hsa-miR-223	N/A	< 0.1		Sites in UTR
CCT4	chaperonin containing TCP1, subunit 4 (delta)	0	0	0	0	1	0	1	0	hsa-miR-223	N/A	< 0.1		Sites in UTR
MESP1	mesoderm posterior 1 homolog (mouse)	0	0	0	0	1	0	1	0	hsa-miR-223	N/A	< 0.1		Sites in UTR
LRRC3B	leucine rich repeat containing 3B	0	0	0	0	1	0	1	0	hsa-miR-223	N/A	< 0.1		Sites in UTR
C6orf25	chromosome 6 open reading frame 25	0	0	0	0	1	0	1	0	hsa-miR-223	N/A	< 0.1		Sites in UTR
ALG14	asparagine-linked glycosylation 14 homolog (S. cerevisiae)	0	0	0	0	1	0	1	0	hsa-miR-223	N/A	< 0.1		Sites in UTR
ATG2B	ATG2 autophagy related 2 homolog B (S. cerevisiae)	0	0	0	0	1	1	0	0	hsa-miR-223	N/A	< 0.1		Sites in UTR
NLRP14	NLR family, pyrin domain containing 14	0	0	0	0	1	1	0	0	hsa-miR-223	N/A	< 0.1		Sites in UTR
Bioinformatics and Research Computing	TargetScan Release 5.1	Whitehead Institute for Biomedical Research
© 2006-2009 Whitehead Institute for Biomedical Research	Questions:	Compatibility

## Sheet: tissue expressiontarget 
Tissue expression of targetscan hsa-miR-223 predicted targets
DAVID Bioinformatics Resources 6.7
National Institute of Allergy and Infectious Diseases (NIAID), NIH
Functional Annotation Chart
Current Gene List: has-miR-223 targetscan potential target list
Category	Term	Count	%	PValue	Genes
UP_TISSUE	Brain	959	52.063	1.51e-22	SCN3A, SCN3B, VPRBP, RADIL, KIAA1797, GRIN3A, SART3, AMOTL1, AMOTL2, KIAA0652, AGTR1, USP53, MED29, ZNF772, ZNF107, PTBP2, SCN2B, ZNF507, SCN2A, KIF5C, BTBD7, MECP2, VPS41, ZNF793, TMEM130, ZNF500, OGFOD1, NPC1, GLUL, TMEM135, SSTR1, MAPK4, BACE1, ABAT, ROR2, ARL8B, ZNF382, SCN1A, KIF4A, RALGPS1, TNRC18, DUSP10, WARS2, FAM19A1, KIAA1919, ARFGEF1, ACSBG1, ALCAM, SH3BP5L, PFN2, KBTBD4, RIBC1, ARG2,…
UP_TISSUE	Testis	471	25.57	0.000577	JUB, SGMS2, VPRBP, RADIL, AMOTL1, ZNF254, OGN, GOLGA8B, SH3YL1, MED29, ZNF772, DHX33, ZNF107, ZNF395, CAB39, TLK2, GOLGA8A, DDAH1, OPA3, C6ORF35, ZNF507, ZHX1, BTBD7, VPS41, PCLO, TMEM135, GLUL, NAPEPLD, ASCC3, ARL8B, KIF4A, C15ORF26, PCDH20, DUSP10, C3ORF15, PRRC1, KIAA1919, ARFGEF1, DIDO1, ADCYAP1, ACSBG1, ARG2, RIBC1, CACYBP, EFR3A, RPS23, SFRS12, ZNF528, PCIF1, MAOA, ATP11B, ATP11A, C21ORF91,…
UP_TISSUE	Placenta	350	19.0011	0.0412715	PVR, JUB, ALAD, EIF2C1, PTGS2, SCN3A, LTBP2, IL6ST, OSMR, VTCN1, STAT5A, C6ORF25, DQX1, HMGN4, AMOTL2, HS2ST1, HOOK1, AGTR1, S1PR3, FAM171B, ZNF395, TLK2, KLRD1, ADAM9, F11R, VANGL1, C11ORF30, MECP2, UBR1, SFRS1, PCLO, ZNF500, RND3, NPC1, ZNF238, ZZZ3, VGLL3, LAMC2, VGLL4, ADAMTS3, SUDS3, IL1R1, FDX1, WDR5B, DAG1, VIT, DIDO1, SLC29A1, LAMB4, DMD, CXORF15, RPS23, SRP54, PELI1, MAOA, PAIP1, TAOK3, …
UP_TISSUE	Epithelium	330	17.9153	6.65e-08	SLC9A8, JUB, DYNC1LI2, IL6ST, SURF6, STAT5A, CCT3, AMOTL1, SART3, ZNF254, RNF213, ATP2B1, HOOK1, FAM171B, BRPF3, RAVER1, WDR77, STAM, TLK2, C9ORF40, ADAM9, TBC1D9B, IBTK, PLD1, MRPL50, TFPT, STC2, C11ORF30, ZNF507, RCOR1, ZHX1, MECP2, TMEM22, UBR1, SFRS1, C14ORF43, ESCO2, NKTR, CTDSPL2, BAZ1B, SUDS3, SLC2A13, KIF4A, IL1R1, PFKFB2, PTPLAD1, HMGCS1, DUSP10, XK, IGF2BP1, ARFGEF1, DIDO1, TMCC1, RIMS3…
UP_TISSUE	Uterus	192	10.4235	0.0168886	DYNC1LI2, LSM6, SNCA, CCT3, SART3, RNF213, OGN, C1ORF109, SH3YL1, RAVER2, RAVER1, DDAH1, TBC1D9B, POLI, TFPT, GPER, ZNF507, TMEM26, C14ORF43, PGM5, PRRC1, KCNMB1, ORAI3, FAM102A, PFN2, AGGF1, MACF1, LETMD1, LAPTM4B, PAIP1, ARFIP1, SMAD1, CDC27, KIF3C, C18ORF54, ZNF585A, SEPT10, FNIP2, KIAA1279, ZNF211, DCP2, RGS4, SYTL4, RWDD1, TSGA14, C22ORF29, ZNF343, MTFR1, FAM168B, ANKRD17, PDPK1, LONP2, RWDD…
UP_TISSUE	Fetal brain	88	4.77742	0.093456	MEF2C, ADCY1, KIF24, ELF2, OPCML, ZAK, GPR161, CTDSPL, C13ORF15, ORMDL1, ARHGAP19, SART3, ATP2B1, CRY2, DIP2B, TBC1D12, MFHAS1, MAPT, TIGD7, KHDRBS1, C12ORF65, ANKS1B, CCKBR, PLXNB1, SOX11, SOX12, ANP32E, MMP16, PBK, ZFP28, FLNB, RBBP9, DDIT4, RND3, MGAT3, EML1, FNBP1L, SBF2, RIPK3, OPHN1, SIAH1, ZNF480, NAIP, KPNA3, ANKFY1, CLN5, TRIOBP, ERBB4, XIAP, USP9X, LANCL1, DSCAML1, ST8SIA3, ST8SIA2, MDK…
UP_TISSUE	Bone marrow	86	4.66884	0.0399945	METAP1, SEPT2, KIAA0226, ADCY7, PDLIM4, GYPA, ARHGAP19, HELZ, SART3, KLHL3, MTFR1, HSPH1, SMAP1, CISD1, STARD8, NCKIPSD, MYST3, ADAM9, KIAA0182, C6ORF35, RCOR1, ARID5B, CYCS, ARID1A, CCNL2, CTDSPL2, C20ORF30, HHEX, TMEM135, VGLL4, LCOR, SEPT6, WDR43, ABLIM1, SLC39A14, BCLAF1, ATP5SL, ZNF273, NUP160, FHL1, TRIM14, TTC9, LANCL1, EDEM1, RIMS3, DOCK2, TRAM2, LAPTM5, RWDD2A, CHD2, EFR3A, GFI1, ETV6, S…
UP_TISSUE	Amygdala	85	4.61455	0.000729	SYT1, C7ORF41, GPR85, ENAH, SPIN1, OPCML, LYPD6, SCN3B, BTRC, SOBP, CCDC149, KIAA0652, OGN, PGPEP1, MKLN1, FAM171B, WDR36, MKL2, USP16, NEGR1, NUDT12, WBSCR17, GOLT1B, CYCS, BTBD7, PSD3, LEF1, ZNF649, OLA1, IPO9, FOXJ3, PLEKHH1, PSD2, RAD52, TMEM130, KIAA1467, CCNL2, TRIM37, TNS3, MIB1, FAM167A, FRMD4A, CX3CR1, TBRG1, JMJD1C, CARM1, TNFAIP1, SLC37A3, PCDH20, MFSD4, LANCL1, RABGAP1L, RER1, FAM19A1…
UP_TISSUE	Teratocarcinoma	67	3.63735	0.0305252	CEP72, ENAH, GPR161, XPO5, LMAN2L, ZXDC, CCDC149, RADIL, KIAA1797, RAB3IP, LONP2, NUBP2, ZNF680, USP16, TWF1, SNAPC2, NRXN3, NOL8, UQCC, OLA1, ZNF649, ECT2, CTDSPL2, OGFOD1, C14ORF105, PARP14, MGA, ARL8B, SLC38A1, FKBP10, ZNF587, ZNF382, C11ORF73, ST8SIA1, FAM46A, CSMD2, POT1, STAU2, PAQR4, C5ORF43, PRR5, SLCO1A2, POM121, LPCAT1, MAP3K2, SLC35B4, GUF1, NUP54, SEC61A1, CKAP2, USP40, PELI1, CNNM4, …
UP_TISSUE	Trachea	54	2.9316	0.00466189	SPIN1, ARHGAP5, SLC23A2, C1ORF106, PRKACB, ALS2CL, PLD5, APOLD1, ADIPOR2, CCDC74B, TRAP1, DCUN1D1, PARP14, CYBRD1, TMEM184A, SGCD, TXNRD1, PROS1, ANKFY1, AKAP2, NUP160, PFKFB2, C2ORF50, GRAMD3, STAU2, C1QTNF7, MACF1, PLEKHG7, TAP2, SLC39A8, TBC1D4, ETV1, ENTPD1, TRAM1, MGAT4A, SRP54, VAV3, PALM2-AKAP2, CCDC25, ZBTB41, ARFIP1, NXF1, PTGFR, FZD4, DAGLB, CCDC68, EPS15, ATXN2, CBLB, RASSF6, C1ORF116,…
UP_TISSUE	Tongue	51	2.76873	0.0427156	ENAH, ALAD, GPR161, ELF5, ANKRD10, PAK7, WDR36, RWDD4A, PAK2, C6ORF136, SPRED1, ALS2CL, ZNF594, ANP32E, GAN, STXBP4, LDLRAP1, KLHDC5, SLC7A11, PGM2L1, LARP4, XIRP2, FLJ41603, ZNF480, RAB11FIP1, TBC1D8B, OTUD4, C9ORF91, MTX3, FHL1, ZNF704, CDYL, GPR155, PCNX, ZBTB40, AK2, MTRF1L, TPD52L2, FOXP2, FAM116A, HDAC2, KIAA1279, C3ORF58, ZNF211, DSG3, FREM2, BNC2, POMP, TMTC1, C11ORF45, ZNF572
UP_TISSUE	T-cell	48	2.60586	0.00265349	PTGES3, ENAH, ZAK, C6ORF25, CASP9, CCL3L1, MFHAS1, CCL3L3, GOPC, STAM, CHUK, SCAMP3, G3BP1, MAPK1IP1L, HNRNPU, C14ORF142, SORT1, STMN1, USP24, ABLIM1, CCL3, IL1R1, NEDD9, GRAMD4, LPXN, MAP3K2, DMD, RASGRP1, CHD2, SLC4A7, LIMD1, BMF, NFATC1, CKAP2, PDS5B, PTPN2, RASEF, ILF3, USP6NL, PTPN11, CAPRIN2, NOTCH2, CASP10, DRP2, EIF4H, CD59, SP3, PKP4, TMTC4
UP_TISSUE	Cervix carcinoma	48	2.60586	0.0305986	POLR2H, ZFYVE20, ITGB1, TMF1, KRT9, TCERG1, POLE3, NUP210, TRAPPC6B, TARDBP, GOLGA1, PSIP1, DHX33, NCKIPSD, SFRS2IP, PTBP2, MKL2, MLL3, STK38L, CHUK, CKAP2, POLR3G, TWF1, PLD1, EHMT1, CREB3, CREBZF, SMG6, TAF5, SETBP1, RCOR1, G3BP1, SPPL2A, ILF3, MBNL2, NXF1, HLTF, UBN1, RECQL, SP1, RABEP1, XPR1, ASCC3, RPL22, RIPK3, SETD7, RAB11FIP1, PRPS2
UP_TISSUE	Retina	47	2.55157	0.0169415	ABLIM1, GABRB3, STRAP, USP9X, NDP, ORMDL1, ABCA4, ZNF518A, STAU2, SC4MOL, G6PC2, CISD2, PLEKHB1, SORBS1, DMD, CYP26B1, EFR3A, SLC4A7, PTBP2, PRKACB, DLG2, PHC2, GNAT1, RGPD5, NDUFA5, GPR155, AIPL1, FADS1, MPP3, ESRRG, OLFML2A, ZNF793, CYP4V2, STAT1, CDS1, CNGA1, CACNA2D4, TBC1D25, WDR48, DHRS3, GLUL, MYRIP, PPEF2, LRP12, GRM6, SGCD, SIAH1
UP_TISSUE	Embryo	43	2.33442	0.0696107	DPF3, SH3RF1, FUT8, TNRC18, RADIL, TSPAN9, CCNJL, SDC2, ATG2B, CDC42EP1, AGGF1, NUBP2, QKI, CNTLN, C9ORF40, FBXO9, ZCCHC8, METTL9, C10ORF57, C6ORF35, MAFB, C10ORF58, CYCS, PIGU, CCDC48, PAPD5, BAALC, PBK, DAGLB, CAPRIN2, OGFOD1, TRPS1, EBF2, NARG2, MED9, HIF3A, NOL10, UBE2W, PHF21A, GTDC1, JMJD1C, TMEM86A, PTGFRN, PRKD3
UP_TISSUE	Fetal kidney	37	2.00869	2.73e-05	YPEL1, SPIN1, PFKFB2, WWC2, CNOT2, CTNND1, ZKSCAN1, CNOT1, GRAMD4, USP53, ZSCAN22, ANKS6, TFEC, C1ORF107, ZNF772, AGPAT4, MLL3, SLC4A4, NEGR1, PPTC7, ODZ4, PLAGL2, ARID5B, ESRRG, ZBTB41, MID1, NKTR, DKK1, NLGN4Y, FREM2, CCDC52, NARG2, TNNI3K, PHF21A, GRAMD1C, ANKFY1, FPGT, ZNF572
UP_TISSUE	Stomach	28	1.52009	0.0856045	STEAP4, ABLIM3, LRRC31, ST8SIA1, SDC4, SYNGR2, FAM154B, SULT1C2, EXOC5, DDAH1, INPP5B, CNTD1, CCKBR, CCDC88C, NRXN3, TAOK3, MPP5, WDR48, C1ORF116, KCMF1, AIDA, SBF2, TMEM44, MPPED2, PRDM1, FKBP10, RAB11FIP1, DUSP6
UP_TISSUE	Duodenum	24	1.30293	0.0259303	KIF24, PTPLAD1, ZNF507, CDC23, ILF3, TMEM143, C20ORF30, ANKRD44, NRF1, TET3, DUSP3, ST7L, SBF2, SLC39A9, TMEM44, MGA, CAB39, PHF5A, CUX1, C9ORF40, SLC39A3, C1ORF96, ZCCHC8, ST7
UP_TISSUE	Peripheral blood	23	1.24864	0.00408309	CSF2, CCKBR, IL16, PTGS2, VTCN1, TSPAN7, CBX2, PRRC1, NR4A3, RAD52, SLC7A5, POT1, FAM177B, VDR, ZNF148, AP3M1, SDHC, RASGRP1, SMARCD1, VAMP2, PPM1M, LHX8, APC
UP_TISSUE	Spinal cord	16	0.868621	0.0161704	CYORF15B, NBPF14, ZNF528, MPZ, NBPF15, NBPF11, MPP5, NIPA1, GPM6B, PRRC1, DAAM2, MOBKL2B, RNF180, NCOA2, KIF6, SYTL4, AMOT, YOD1
UP_TISSUE	Endometrial tumor	14	0.760043	0.000166	SLC36A1, TSHZ3, IGF2BP3, C22ORF29, FLNB, TMCC1, FAR1, MIB1, YWHAG, ZNF772, STARD8, NUP54, FKBP10, VPS39
UP_TISSUE	Aorta endothelial cell	14	0.760043	0.0518905	CDRT1, PLD1, LTBP2, ZFX, TSPAN6, LGALS8, TEAD1, NXF1, ITPR3, LATS2, CDH5, NKTR, TRIM38, TCF4
UP_TISSUE	Endothelial cell	13	0.705755	0.0111347	PTGS2, IL33, KIAA1797, FLNB, CDH5, ATP7A, SNN, WDR26, ZNF211, SLC26A7, PLXDC1, FBXO9, TNFAIP1
UP_TISSUE	Pericardium	8	0.434311	0.028009	ABLIM1, LRRC10, RILPL1, MPZ, HEXIM1, G3BP1, ADIPOQ, TTC4
UP_TISSUE	Uterine endothelium	8	0.434311	0.028009	ZNF30, PLCXD3, SACS, LIN54, C22ORF29, C18ORF54, ABL2, ZKSCAN2
UP_TISSUE	Clones donated by RIKEN	7	0.380022	0.0103274	ZNF30, ECE2, TBC1D10A, DOCK9, PDE3B, EML4, FOXN4
UP_TISSUE	Rhabdomyosarcoma	7	0.380022	0.0255532	TRIM5, COL19A1, XPO5, FOXO1, SCARB1, FOXO3, C13ORF34
UP_TISSUE	Donated clones	7	0.380022	0.0779324	NRXN3, TBC1D10A, TMSB4X, GRIA4, CP, ITPR3, MYST3
UP_TISSUE	Endometrium carcinoma cell line	6	0.325733	0.0687487	TTPAL, CLASP1, DDAH1, GTF3C1, FLNB, TPM3
UP_TISSUE	Leiomyosarcoma	5	0.271444	0.0525983	DKK1, ZNF695, C14ORF142, CNOT1, C13ORF34
UP_TISSUE	Vascular smooth muscle	4	0.217155	0.0672278	YWHAG, HEXIM1, SLC23A2, CLCN6

## Sheet: Funct annotation brain targets
DAVID functional annotation of brain-expressed sublist of targetscan hsa-miR-223 predicted targets
Annotation Cluster 1	Enrichment Score: 13.37212877282961
Category	Term	Count	%	PValue	Genes
INTERPRO	IPR015492:Protocadherin gamma	19	1.98123	2.26e-22	PCDHGA12, PCDHGA10, PCDHGA11, PCDHGA9, PCDHGB7, PCDHGA8, PCDHGA7, PCDHGC5, PCDHGB6, PCDHGA6, PCDHGC4, PCDHGA5, PCDHGC3, PCDHGA4, PCDHGB3, PCDHGB2, PCDHGA3, PCDHGA2, PCDHGB5, PCDHGA1, PCDHGB4, PCDHGB1
INTERPRO	IPR013164:Cadherin, N-terminal	28	2.91971	1.93e-19	PCDHA6, PCDHA7, PCDHA8, PCDHA2, PCDHA3, PCDHA4, PCDHGA9, PCDHA5, PCDHGA8, PCDHGA7, PCDHGC5, PCDHGA6, PCDHGC4, PCDHGA5, PCDHGC3, PCDHA1, PCDHGA4, PCDHGA3, PCDHAC2, PCDHGA2, PCDHAC1, PCDHGA1, PCDHGB1, PCDHA10, PCDHA11, PCDHA12, PCDHA13, PCDHGA12, PCDHGA10, PCDHGA11, PCDHGB7, PCDHGB6, PCDHGB3, PCDHGB2, PCDHGB5, PCDHGB4
UP_SEQ_FEATURE	domain:Cadherin 6	30	3.12826	2.66e-19	PCDHA6, PCDHA7, PCDHA8, PCDHA2, PCDHA3, PCDHA4, PCDHGA9, PCDHA5, PCDHGA8, PCDHGA7, PCDHGC5, PCDHGA6, PCDHGC4, PCDHGA5, PCDHA1, PCDHGC3, PCDHGA4, PCDHGA3, PCDHAC2, DCHS1, PCDHGA2, PCDHAC1, PCDHGA1, PCDHGB1, FAT3, PCDHA10, PCDHA11, PCDHA12, PCDHA13, PCDHGA12, PCDHGA10, PCDHGA11, PCDHGB7, PCDHGB6, PCDHGB3, PCDHGB2, PCDHGB5, PCDHGB4
UP_SEQ_FEATURE	domain:Cadherin 5	33	3.44108	1.24e-18	PCDHA6, PCDHA7, PCDHA8, PCDHA2, PCDHA3, PCDHA4, PCDHGA9, PCDHA5, PCDHGA8, PCDHGA7, PCDHGC5, PCDHGA6, PCDHGC4, PCDHGA5, PCDHA1, PCDHGC3, PCDHGA4, PCDHGA3, CDH5, DCHS1, PCDHAC2, PCDHGA2, PCDHAC1, PCDHGA1, PCDHGB1, FAT3, PCDHA10, PCDHA11, PCDHA12, PCDHA13, PCDHGA12, PCDHGA10, PCDHGA11, PCDHGB7, PCDHGB6, PCDHGB3, PCDHGB2, PCDHGB5, PCDHGB4, CDH12, CDH11
UP_SEQ_FEATURE	domain:Cadherin 2	34	3.54536	3.94e-18	PCDHA6, PCDHA7, PCDHA8, PCDHA2, PCDHA3, PCDHA4, CLSTN1, PCDHGA9, PCDHA5, PCDHGA8, PCDHGA7, PCDHGC5, PCDHGA6, PCDHGC4, PCDHGA5, PCDHA1, PCDHGC3, PCDHGA4, PCDHGA3, CDH5, DCHS1, PCDHAC2, PCDHGA2, PCDHAC1, PCDHGA1, PCDHGB1, FAT3, PCDHA10, PCDHA11, PCDHA12, PCDHA13, PCDHGA12, PCDHGA10, PCDHGA11, PCDHGB7, PCDHGB6, PCDHGB3, PCDHGB2, PCDHGB5, PCDHGB4, CDH12, CDH11
UP_SEQ_FEATURE	domain:Cadherin 1	34	3.54536	3.94e-18	PCDHA6, PCDHA7, PCDHA8, PCDHA2, PCDHA3, PCDHA4, CLSTN1, PCDHGA9, PCDHA5, PCDHGA8, PCDHGA7, PCDHGC5, PCDHGA6, PCDHGC4, PCDHGA5, PCDHA1, PCDHGC3, PCDHGA4, PCDHGA3, CDH5, DCHS1, PCDHAC2, PCDHGA2, PCDHAC1, PCDHGA1, PCDHGB1, FAT3, PCDHA10, PCDHA11, PCDHA12, PCDHA13, PCDHGA12, PCDHGA10, PCDHGA11, PCDHGB7, PCDHGB6, PCDHGB3, PCDHGB2, PCDHGB5, PCDHGB4, CDH12, CDH11
UP_SEQ_FEATURE	domain:Cadherin 3	33	3.44108	1.34e-17	PCDHA6, PCDHA7, PCDHA8, PCDHA2, PCDHA3, PCDHA4, PCDHGA9, PCDHA5, PCDHGA8, PCDHGA7, PCDHGC5, PCDHGA6, PCDHGC4, PCDHGA5, PCDHA1, PCDHGC3, PCDHGA4, PCDHGA3, CDH5, DCHS1, PCDHAC2, PCDHGA2, PCDHAC1, PCDHGA1, PCDHGB1, FAT3, PCDHA10, PCDHA11, PCDHA12, PCDHA13, PCDHGA12, PCDHGA10, PCDHGA11, PCDHGB7, PCDHGB6, PCDHGB3, PCDHGB2, PCDHGB5, PCDHGB4, CDH12, CDH11
UP_SEQ_FEATURE	domain:Cadherin 4	33	3.44108	1.34e-17	PCDHA6, PCDHA7, PCDHA8, PCDHA2, PCDHA3, PCDHA4, PCDHGA9, PCDHA5, PCDHGA8, PCDHGA7, PCDHGC5, PCDHGA6, PCDHGC4, PCDHGA5, PCDHA1, PCDHGC3, PCDHGA4, PCDHGA3, CDH5, DCHS1, PCDHAC2, PCDHGA2, PCDHAC1, PCDHGA1, PCDHGB1, FAT3, PCDHA10, PCDHA11, PCDHA12, PCDHA13, PCDHGA12, PCDHGA10, PCDHGA11, PCDHGB7, PCDHGB6, PCDHGB3, PCDHGB2, PCDHGB5, PCDHGB4, CDH12, CDH11
INTERPRO	IPR002126:Cadherin	34	3.54536	8.78e-17	PCDHA6, PCDHA7, PCDHA8, PCDHA2, PCDHA3, PCDHA4, CLSTN1, PCDHGA9, PCDHA5, PCDHGA8, PCDHGA7, PCDHGC5, PCDHGA6, PCDHGC4, PCDHGA5, PCDHA1, PCDHGC3, PCDHGA4, PCDHGA3, CDH5, DCHS1, PCDHAC2, PCDHGA2, PCDHAC1, PCDHGA1, PCDHGB1, FAT3, PCDHA10, PCDHA11, PCDHA12, PCDHA13, PCDHGA12, PCDHGA10, PCDHGA11, PCDHGB7, PCDHGB6, PCDHGB3, PCDHGB2, PCDHGB5, PCDHGB4, CDH12, CDH11
GOTERM_BP_FAT	GO:0007156~homophilic cell adhesion	36	3.75391	6.27e-16	PCDHA6, PCDHA7, PCDHA8, PCDHA2, PCDHA3, PCDHA4, CLSTN1, PCDHGA9, PCDHA5, PCDHGA8, PCDHGA7, DSCAML1, PCDHGC5, PCDHGA6, PCDHGC4, PCDHGA5, PCDHA1, PCDHGC3, PCDHGA4, PCDHGA3, CDH5, DCHS1, PCDHAC2, PCDHGA2, PCDHAC1, PCDHGA1, PCDHGB1, FAT3, PCDHA10, PCDHA11, PCDHA12, PCDHA13, PCDHGA12, PCDHGA10, PCDHGA11, PCDHGB7, PCDHGB6, PTPRT, PCDHGB3, PCDHGB2, PCDHGB5, PCDHGB4, CDH12, CDH11
SMART	SM00112:CA	34	3.54536	1.78e-14	PCDHA6, PCDHA7, PCDHA8, PCDHA2, PCDHA3, PCDHA4, CLSTN1, PCDHGA9, PCDHA5, PCDHGA8, PCDHGA7, PCDHGC5, PCDHGA6, PCDHGC4, PCDHGA5, PCDHA1, PCDHGC3, PCDHGA4, PCDHGA3, CDH5, DCHS1, PCDHAC2, PCDHGA2, PCDHAC1, PCDHGA1, PCDHGB1, FAT3, PCDHA10, PCDHA11, PCDHA12, PCDHA13, PCDHGA12, PCDHGA10, PCDHGA11, PCDHGB7, PCDHGB6, PCDHGB3, PCDHGB2, PCDHGB5, PCDHGB4, CDH12, CDH11
SP_PIR_KEYWORDS	cell adhesion	52	5.42231	4.12e-09	PCDHA6, PCDHA7, PCDHA8, PCDHA2, OPCML, PCDHA3, PCDHA4, CLSTN1, PCDHGA9, PCDHA5, PCDHGA8, PCDHGA7, PCDHGA6, RADIL, PCDHA1, PCDHGA5, PCDHGA4, PCDHGA3, PCDHGA2, PCDHGA1, PCDHGB1, RHOB, NEGR1, PCDHGA12, PCDHGA10, PCDHGA11, NRXN3, PCDHGB7, PCDHGB6, PCDHGB3, PCDHGB2, PCDHGB5, CTNNA2, PCDHGB4, PSEN1, PARVA, DSCAML1, CTNND1, NEDD9, PCDHGC5, PCDHGC4, PCDHGC3, CDH5, PCDHAC2, DCHS1, PCDHAC1, ALCAM, FAT3, IT…
GOTERM_BP_FAT	GO:0016337~cell-cell adhesion	41	4.27529	5.6e-09	PCDHA6, PCDHA7, PCDHA8, PCDHA2, PCDHA3, PCDHA4, PCDHA5, PCDHGA9, CLSTN1, PCDHGA8, PCDHGA7, PCDHGA6, PCDHA1, PCDHGA5, PCDHGA4, PCDHGA3, PCDHGA2, PCDHGA1, PCDHGB1, PCDHGA12, PCDHGA10, PCDHGA11, PCDHGB7, PCDHGB6, PTPRT, PCDHGB3, PCDHGB2, PCDHGB5, PCDHGB4, CTNNA2, PSEN1, ROR2, CTNND1, PCDHGC5, DSCAML1, PCDHGC4, PCDHGC3, PCDHAC2, DCHS1, CDH5, PCDHAC1, FAT3, PCDHA10, PCDHA11, PCDHA12, PCDHA13, NLGN2, C…
GOTERM_BP_FAT	GO:0007155~cell adhesion	69	7.19499	6.99e-07	PCDHA6, MTSS1, PCDHA7, PCDHA8, OPCML, PCDHA2, PCDHA3, TLN2, PCDHA4, CLSTN1, PCDHA5, PCDHGA9, PCDHGA8, PCDHGA7, PCDHGA6, RADIL, PCDHA1, PCDHGA5, PCDHGA4, PCDHGA3, PCDHGA2, PCDHGA1, PCDHGB1, PDPK1, ARHGAP5, RHOB, NEGR1, PCDHGA12, F11R, PCDHGA10, PCDHGA11, NRXN3, PCDHGB7, PCDHGB6, PTPRT, PCDHGB3, PCDHGB2, PCDHGB5, PCDHGB4, CTNNA2, PSEN1, SUSD5, ROR2, PARVA, DSCAML1, PCDHGC5, NEDD9, CTNND1, SPOCK1, P…
GOTERM_BP_FAT	GO:0022610~biological adhesion	69	7.19499	7.39e-07	PCDHA6, MTSS1, PCDHA7, PCDHA8, OPCML, PCDHA2, PCDHA3, TLN2, PCDHA4, CLSTN1, PCDHA5, PCDHGA9, PCDHGA8, PCDHGA7, PCDHGA6, RADIL, PCDHA1, PCDHGA5, PCDHGA4, PCDHGA3, PCDHGA2, PCDHGA1, PCDHGB1, PDPK1, ARHGAP5, RHOB, NEGR1, PCDHGA12, F11R, PCDHGA10, PCDHGA11, NRXN3, PCDHGB7, PCDHGB6, PTPRT, PCDHGB3, PCDHGB2, PCDHGB5, PCDHGB4, CTNNA2, PSEN1, SUSD5, ROR2, PARVA, DSCAML1, PCDHGC5, NEDD9, CTNND1, SPOCK1, P…
SP_PIR_KEYWORDS	calcium	66	6.88217	7.42e-05	PCDHA6, SYT1, PCDHA7, PCDHA8, PCDHA2, PCDHA3, PCDHA4, CLSTN1, DUOX2, PCDHGA9, PCDHA5, PCDHGA8, PCDHGA7, FSTL4, PCDHGA6, GRIN3A, PCDHA1, PCDHGA5, PCDHGA4, PCDHGA3, PCDHGA2, PCDHGA1, ATP2B1, PCDHGB1, SLC24A3, GALNTL4, SNTB2, CALN1, PCDHGA12, PRKCA, PCDHGA10, PCDHGA11, NRXN3, PCDHGB7, PCDHGB6, MMP16, PCDHGB3, PCDHGB2, PCLO, PCDHGB5, PCDHGB4, RAB11FIP4, PPEF2, FKBP10, SRI, PCDHGC5, PCDHGC4, PCDHGC3, …
GOTERM_MF_FAT	GO:0005509~calcium ion binding	78	8.13347	0.000136	PCDHA6, SYT1, PCDHA7, PCDHA8, PCDHA2, PCDHA3, STAT5A, PCDHA4, CLSTN1, DUOX2, PCDHA5, SNCA, PCDHGA9, PCDHGA8, PCDHGA7, FSTL4, PCDHGA6, GRIN3A, PCDHGA5, PCDHA1, PCDHGA4, PCDHGA3, PCDHGA2, PCDHGA1, ATP2B1, PCDHGB1, SLC24A3, GALNTL4, SNTB2, CALN1, TBC1D9B, PCDHGA12, PRKCA, PCDHGA10, PCDHGA11, NRXN3, PCDHGB7, PCDHGB6, MMP16, PCDHGB3, PCLO, PCDHGB2, PCDHGB5, PCDHGB4, RAB11FIP4, EML1, PPEF2, GRM7, FKBP1…
Annotation Cluster 2	Enrichment Score: 4.891370849690835
Category	Term	Count	%	PValue	Genes
GOTERM_CC_FAT	GO:0043005~neuron projection	40	4.17101	1.48e-06	SYT1, SCN1A, SNCA, ABI2, GRIN3A, ALCAM, SLC1A2, PTK2B, MAPT, GOPC, NEFH, PAFAH1B1, CYGB, NEGR1, NSF, NMU, CHRNA3, APC, ANKS1B, MPDZ, MAP1B, KIF5C, SCN2A, NFASC, NPY1R, GRIA4, STAT1, SEPT11, CTNNA2, ATP7A, PPP1R9B, SEMA6A, PPP1R9A, PSEN1, GRM7, DRP2, BACE1, MAPK8IP1, HTR2A, MYH10
GOTERM_CC_FAT	GO:0042995~cell projection	61	6.36079	2.96e-05	MTSS1, SH3RF1, SYT1, SEPT2, TLN2, CLSTN1, SNCA, GRIN3A, RAB3IP, SLC1A2, TTC30A, MAPT, GOPC, CYGB, NEGR1, NSF, CHRNA3, ANKS1B, PLD1, MPDZ, SCN2A, KIF5C, LDB3, CTNNA2, PSEN1, GRM7, BACE1, CYBRD1, WASL, PARVA, SCN1A, ABI2, CTNND1, OXTR, NEDD9, ALCAM, PTK2B, NEFH, PAFAH1B1, SCARB1, NMU, RASA1, APC, TBC1D10A, MAP1B, NFASC, NPY1R, GRIA4, STAT1, RAPH1, SEPT11, ATP7A, PPP1R9B, SEMA6A, PPP1R9A, LAYN, DRP2…
GOTERM_CC_FAT	GO:0030424~axon	22	2.29406	4.82e-05	SCN1A, MAP1B, SCN2A, SNCA, NFASC, NPY1R, GRIA4, STAT1, SEPT11, CTNNA2, ALCAM, SEMA6A, SLC1A2, PSEN1, PTK2B, MAPT, GRM7, BACE1, NEFH, NMU, MYH10, APC
Annotation Cluster 3	Enrichment Score: 4.677833554862965
Category	Term	Count	%	PValue	Genes
GOTERM_CC_FAT	GO:0045202~synapse	42	4.37956	5.7e-07	SYT1, ERBB4, TLN2, GABRB2, CLSTN1, GLRA2, GRIN3A, RIMS3, SLC1A2, PTK2B, SOS1, DMD, GOPC, SNPH, SNTB2, INSR, DLG2, CHRNA3, ANKS1B, MPDZ, SYT11, MAP1B, SYT12, GABRA5, PSD3, NLGN2, NPY1R, GRIA4, HOMER1, PCLO, SHANK2, SEPT11, SLC17A7, PPP1R9B, PPP1R9A, PSEN1, GRIA1, GRM7, SIAH1, CHRNB2, ERC1, MYH10
GOTERM_CC_FAT	GO:0030054~cell junction	54	5.63087	6.36e-07	SYT1, TLN2, GABRB2, CLSTN1, GLRA2, GRIN3A, AMOTL1, AMOTL2, GOPC, SNPH, SNTB2, DLG2, CHRNA3, ANKS1B, F11R, MPDZ, SCN2A, PSD3, MPP5, PCLO, CTNNA2, TNS4, EPB41L3, TNS3, TNS1, PARVA, SCN1A, ABI2, OXTR, NEDD9, CDH5, RIMS3, MACF1, SORBS1, PTK2B, DMD, APC, SYT11, GABRA5, SYT12, ABCB1, TRIM25, GRIA4, HOMER1, SHANK2, SLC17A7, PPP1R9B, PPP1R9A, TMEM47, LAYN, GRIA1, PKP4, AMOT, CHRNB2
GOTERM_CC_FAT	GO:0014069~postsynaptic density	15	1.56413	9.85e-06	ANKS1B, ERBB4, MPDZ, MAP1B, PSD3, GRIA4, GRIN3A, HOMER1, SHANK2, GRIA1, PTK2B, SOS1, GOPC, DLG2, CHRNA3
GOTERM_CC_FAT	GO:0044456~synapse part	30	3.12826	1.76e-05	SYT1, ERBB4, GABRB2, CLSTN1, GLRA2, GRIN3A, SLC1A2, PTK2B, SOS1, GOPC, CHRNA3, DLG2, ANKS1B, MPDZ, SYT11, GABRA5, MAP1B, PSD3, NLGN2, GRIA4, NPY1R, HOMER1, PCLO, SHANK2, SLC17A7, GRIA1, GRM7, SIAH1, CHRNB2, ERC1
SP_PIR_KEYWORDS	cell junction	41	4.27529	2.07e-05	SYT1, TLN2, GABRB2, CLSTN1, GLRA2, NEDD9, GRIN3A, CDH5, RIMS3, SORBS1, GOPC, SNPH, SNTB2, CHRNA3, DLG2, APC, F11R, ANKS1B, SYT11, SYT12, GABRA5, PSD3, MPP5, GRIA4, HOMER1, PCLO, SHANK2, SEPT11, CTNNA2, TNS4, SLC17A7, PPP1R9B, TNS3, PPP1R9A, TMEM47, TNS1, GRIA1, PKP4, AMOT, CHRNB2, PARVA
SP_PIR_KEYWORDS	synapse	26	2.71116	6.03e-05	SYT1, GABRB2, TLN2, GLRA2, CLSTN1, GRIN3A, RIMS3, SNPH, GOPC, CHRNA3, DLG2, ANKS1B, SYT11, GABRA5, SYT12, PSD3, GRIA4, HOMER1, PCLO, SHANK2, SEPT11, SLC17A7, PPP1R9B, PPP1R9A, GRIA1, CHRNB2
GOTERM_CC_FAT	GO:0045211~postsynaptic membrane	18	1.87696	0.000438	ANKS1B, MPDZ, GABRB2, CLSTN1, GLRA2, GABRA5, PSD3, NLGN2, GRIN3A, GRIA4, HOMER1, SHANK2, GRIA1, GRM7, GOPC, CHRNB2, CHRNA3, DLG2
SP_PIR_KEYWORDS	postsynaptic cell membrane	15	1.56413	0.00110036	ANKS1B, GABRB2, GLRA2, GABRA5, CLSTN1, PSD3, GRIA4, GRIN3A, HOMER1, SHANK2, GRIA1, GOPC, CHRNB2, DLG2, CHRNA3
Annotation Cluster 4	Enrichment Score: 4.156647383431599
Category	Term	Count	%	PValue	Genes
GOTERM_MF_FAT	GO:0008092~cytoskeletal protein binding	55	5.73514	2.02e-06	MTSS1, TLN2, SNCA, KLHL3, SDC2, MAPT, KIFAP3, TARDBP, SNTB2, NCKIPSD, MKL2, TWF1, VPS41, PTPRT, NEBL, TNS4, EPB41L3, FMN2, TNS1, FRMD4A, ARPC5L, TNNI3K, TMSB4X, STMN1, ARL8B, WASL, SPTB, PARVA, TRIOBP, SHROOM4, ABLIM3, ABI2, ARFGEF1, DAAM2, PFN2, SORBS1, MACF1, DMD, WIPF2, CLASP1, PAFAH1B1, STK38L, MYO5B, APC, PHACTR2, EPB41, MYO1B, MAP1B, GMFB, PPP1R9B, PPP1R9A, KIAA1279, CALM3, MAPK8IP1, FPGT, …
SP_PIR_KEYWORDS	cytoskeleton	54	5.63087	0.000165	MTSS1, CEP72, SEPT2, KIAA0368, TLN2, C13ORF15, KLHL3, EVI5, NUBP2, MAPT, SNTB2, TWF1, LDB3, PDE4D, GAN, CTNNA2, TNS4, EPB41L3, TNS1, FNBP1L, ARPC5L, FRMD4A, TMSB4X, WASL, ARL8B, SPTB, PARVA, TRIOBP, KIF4A, SHROOM4, ABI2, NEDD9, PFN2, SORBS1, MACF1, ITGB8, DMD, WIPF2, CLASP1, PAFAH1B1, STK38L, CSNK1A1, EPB41, SMEK1, MID1, SEPT10, RAPH1, SEPT11, PPP1R9B, PPP1R9A, CEP68, DRP2, CALM3, ABL2
SP_PIR_KEYWORDS	actin-binding	27	2.81543	0.000261	MTSS1, TRIOBP, SHROOM4, KLHL3, PFN2, MACF1, DMD, WIPF2, SNTB2, STK38L, MYO5B, TWF1, PHACTR2, EPB41, MYO1B, NEBL, TNS4, PPP1R9B, EPB41L3, PPP1R9A, TNS1, ARPC5L, TMSB4X, WASL, SPTB, MYH10, PARVA
GOTERM_MF_FAT	GO:0003779~actin binding	35	3.64964	0.000271	MTSS1, TRIOBP, SHROOM4, TLN2, ABLIM3, DAAM2, KLHL3, PFN2, MACF1, SORBS1, DMD, WIPF2, SNTB2, MKL2, STK38L, MYO5B, PHACTR2, TWF1, EPB41, MYO1B, MAP1B, NEBL, TNS4, GMFB, EPB41L3, PPP1R9B, FMN2, PPP1R9A, TNS1, ARPC5L, TMSB4X, WASL, SPTB, PARVA, MYH10
Annotation Cluster 5	Enrichment Score: 4.137505666039552
Category	Term	Count	%	PValue	Genes
SP_PIR_KEYWORDS	metal-binding	197	20.5422	1.18e-05	SYT1, EIF2C2, ADCY1, PDLIM4, ZNF250, RNF213, ZNRF3, ATP2B1, BRPF3, ZNF772, ZNF107, ERAP1, DDAH1, POLI, RNF220, ZNF507, VPS41, ZNF793, UBR1, PCLO, ZNF500, OGFOD1, NAPEPLD, ZNF238, ZZZ3, ADAMTS3, ZNF382, DIDO1, PPAT, ARG2, DMD, ZNF528, ZBTB47, KLF12, ATP11B, ZBTB41, RYBP, ESRRG, ZBTB40, ATP11A, ATP11C, ZNF585B, DMRTC2, RNF4, ZNF211, PAPPA2, PARP1, KLF2, PRKRIR, RERE, SH3RF1, ZCCHC24, ATP10A, SOBP, …
SP_PIR_KEYWORDS	zinc-finger	125	13.0344	1.24e-05	ZXDC, ZNF250, ZXDB, RNF213, ZNRF3, ZXDA, BRPF3, ZNF772, ZNF107, MLL3, RNF34, LONRF2, RC3H1, RNF145, ZNF594, RNF220, ZNF507, VPS41, UBR1, ZNF793, PCLO, ZNF500, TRIM37, MIB1, ZNF238, ZZZ3, ZNF431, ZNF587, ANKFY1, ZNF382, TSHZ3, ZC3H6, DIDO1, TRIM68, DMD, ANKIB1, RNF169, RNF11, ZNF528, ZBTB47, KLF12, ZBTB41, RYBP, ESRRG, ZBTB40, ZNF585B, FOXP2, RNF4, ZNF211, ZNF317, EBF2, KLF2, PARP1, PRKRIR, RERE, …
SP_PIR_KEYWORDS	zinc	152	15.8498	1.55e-05	LMO2, CNDP1, PDLIM4, ZXDC, ZNF250, ZXDB, RNF213, ZXDA, ZNRF3, BRPF3, ZNF772, ERAP1, ZNF107, MLL3, RNF34, DDAH1, LONRF2, RC3H1, RNF145, ZNF594, RNF220, ZNF507, VPS41, UBR1, ZNF793, PCLO, ZNF500, NEBL, TRIM37, MIB1, TNS3, NAPEPLD, ZNF238, ZZZ3, ZNF431, ZNF587, ADAMTS3, ANKFY1, ZNF382, TSHZ3, ZC3H6, DIDO1, ECE2, ECE1, TRIM68, DMD, ANKIB1, RNF169, RNF11, ZNF528, ZBTB47, EHMT1, KLF12, ZBTB41, RYBP, ES…
GOTERM_MF_FAT	GO:0043167~ion binding	287	29.927	1.72e-05	SYT1, SLC9A8, EIF2C2, ADCY1, SCN3A, SCN3B, STAT5A, PDLIM4, SNCA, ZNF250, FSTL4, GRIN3A, RNF213, ZNRF3, ATP2B1, BRPF3, ZNF772, ZNF107, ERAP1, DDAH1, TBC1D9B, SLC12A7, POLI, RNF220, SCN2B, ZNF507, SCN2A, VPS41, ZNF793, UBR1, PCLO, ZNF500, OGFOD1, NAPEPLD, ZNF238, ZZZ3, ADAMTS3, TBC1D8B, ZNF382, SCN1A, KIAA1919, DIDO1, PPAT, SLC11A2, MACF1, DMD, ARG2, ZNF528, ZBTB47, KLF12, ESRRG, RYBP, ZBTB41, ATP1…
GOTERM_MF_FAT	GO:0046872~metal ion binding	281	29.3014	1.8e-05	SYT1, SLC9A8, EIF2C2, ADCY1, SCN3A, SCN3B, STAT5A, PDLIM4, SNCA, ZNF250, FSTL4, GRIN3A, RNF213, ZNRF3, ATP2B1, BRPF3, ZNF772, ZNF107, ERAP1, DDAH1, TBC1D9B, SLC12A7, POLI, RNF220, SCN2B, ZNF507, SCN2A, VPS41, ZNF793, UBR1, PCLO, ZNF500, OGFOD1, NAPEPLD, ZNF238, ZZZ3, ADAMTS3, TBC1D8B, ZNF382, SCN1A, KIAA1919, DIDO1, PPAT, SLC11A2, MACF1, DMD, ARG2, ZNF528, ZBTB47, KLF12, ESRRG, RYBP, ZBTB41, ATP1…
GOTERM_MF_FAT	GO:0043169~cation binding	281	29.3014	3.91e-05	SYT1, SLC9A8, EIF2C2, ADCY1, SCN3A, SCN3B, STAT5A, PDLIM4, SNCA, ZNF250, FSTL4, GRIN3A, RNF213, ZNRF3, ATP2B1, BRPF3, ZNF772, ZNF107, ERAP1, DDAH1, TBC1D9B, SLC12A7, POLI, RNF220, SCN2B, ZNF507, SCN2A, VPS41, ZNF793, UBR1, PCLO, ZNF500, OGFOD1, NAPEPLD, ZNF238, ZZZ3, ADAMTS3, TBC1D8B, ZNF382, SCN1A, KIAA1919, DIDO1, PPAT, SLC11A2, MACF1, DMD, ARG2, ZNF528, ZBTB47, KLF12, ESRRG, RYBP, ZBTB41, ATP1…
GOTERM_MF_FAT	GO:0008270~zinc ion binding	156	16.2669	0.00411834	LMO2, CNDP1, PDLIM4, SNCA, ZXDC, ZNF250, ZXDB, RNF213, ZXDA, ZNRF3, BRPF3, ZNF772, ZNF107, ERAP1, MLL3, RNF34, DDAH1, LONRF2, RC3H1, RNF145, ZNF594, RNF220, ZNF507, VPS41, UBR1, ZNF793, PCLO, ZNF500, NEBL, TRIM37, MIB1, TNS3, NAPEPLD, ZNF238, ZZZ3, ZNF431, ZNF587, ADAMTS3, ANKFY1, ZNF382, TSHZ3, ADAMTSL3, ZC3H6, DIDO1, ECE2, ECE1, TRIM68, DMD, ANKIB1, RNF169, RNF11, ZNF528, ZBTB47, EHMT1, KLF12, …
GOTERM_MF_FAT	GO:0046914~transition metal ion binding	182	18.9781	0.00703527	LMO2, CNDP1, PDLIM4, SNCA, ZXDC, ZNF250, ZXDB, RNF213, ZXDA, ZNRF3, CISD1, BRPF3, ZNF772, ZNF107, ERAP1, CYGB, MLL3, RNF34, DDAH1, LONRF2, RC3H1, RNF145, ZNF594, RNF220, ZNF507, VPS41, UBR1, ZNF793, PCLO, ZNF500, NEBL, OGFOD1, TRIM37, MIB1, TNS3, NAPEPLD, ZNF238, ZZZ3, ZNF431, ADAMTS3, ZNF587, ANKFY1, ZNF382, TSHZ3, ADAMTSL3, RRM2B, ZC3H6, DIDO1, PPAT, SLC11A2, ECE2, ECE1, TRIM68, DMD, ARG2, ANKI…
Annotation Cluster 6	Enrichment Score: 3.5828007894974756
Category	Term	Count	%	PValue	Genes
GOTERM_CC_FAT	GO:0005886~plasma membrane	246	25.6517	1.35e-06	SYT1, ADCY1, ADORA3, SCN3A, IL6ST, VTCN1, SCN3B, SNCA, GRIN3A, CCT3, AMOTL1, AMOTL2, ATP2B1, AGTR1, S1PR3, TRAK2, STAM, C6ORF136, CHRNA3, F11R, SLC12A7, PLD1, SCN2B, MPDZ, GPER, SCN2A, APOLD1, PTPRT, PDYN, PCLO, CTNNA2, CRHR1, NPC1, SSTR1, PARP14, BACE1, ROR2, PDGFRB, RAB10, SLC2A13, SCN1A, IL1R1, RALGPS1, ERBB4, KIAA1919, KCNMB1, RIMS3, ALCAM, SLC11A2, MACF1, DMD, BAI3, HOMER1, NOTCH2, PKP4, CHR…
SP_PIR_KEYWORDS	cell membrane	142	14.8071	0.00074	ADORA3, IL6ST, VTCN1, GABRB2, SLC7A8, GRIN3A, CSPG5, SLC2A8, ATP2B1, AGTR1, S1PR3, AAK1, SPRED1, SLC4A4, NEGR1, CHRNA3, SLC4A5, PCDHGA12, F11R, PCDHGA10, PCDHGA11, PLXNB1, GPER, PSD3, APOLD1, CTNNA2, CRHR1, MIB1, FNBP1L, SSTR1, RAB10, AKAP2, FGFR2, RALGPS1, MRAS, NKAIN2, KIAA1919, PCDHAC2, CSMD2, PCDHAC1, P2RY6, ECE1, GPR26, DMD, BAI3, PCDHA10, PCDHA11, SCARB1, MFAP3L, PCDHA12, PLXND1, PCDHA13, F…
UP_SEQ_FEATURE	topological domain:Extracellular	160	16.684	0.0178603	ADORA3, PLXNA4, IL6ST, VTCN1, SCN3B, GABRB2, SLC6A3, TSPAN7, GRIN3A, CSPG5, ZNRF3, SLC2A8, ATP2B1, AGTR1, S1PR3, FAM171B, SLC4A4, INSR, ODZ3, CHRNA3, ODZ4, SLC4A5, PCDHGA12, F11R, PCDHGA10, PCDHGA11, SCN2B, ATRNL1, VANGL1, PLXNB1, GPER, PTPRT, TMEM130, CRHR1, SLITRK1, SSTR1, LRP12, IGSF3, BACE1, ROR2, PDGFRB, PTGFRN, SLITRK5, FGFR2, SLC2A13, IL1R1, SLC2A11, ERBB4, DSCAML1, KIAA1919, ABCA4, PCDHAC…
Annotation Cluster 7	Enrichment Score: 3.397970611878318
Category	Term	Count	%	PValue	Genes
GOTERM_CC_FAT	GO:0044459~plasma membrane part	154	16.0584	9.52e-06	SYT1, ADORA3, SCN3A, IL6ST, GABRB2, SLC6A3, SLC7A8, TSPAN7, GRIN3A, CSPG5, AMOTL1, AMOTL2, SLC2A8, ATP2B1, AGTR1, S1PR3, STAM, STK39, C6ORF136, SLC4A4, INSR, CHRNA3, F11R, SLC12A7, PLD1, SCN2B, PLXNB1, GPER, MPDZ, SCN2A, PSD3, PCLO, CTNNA2, CRHR1, TNS4, TNS3, NPC1, TNS1, FNBP1L, SSTR1, LRP12, BACE1, ROR2, PDGFRB, RAB10, AKAP2, SPTB, SCN1A, IL1R1, ERBB4, MRAS, NEDD9, ABCA4, PCDHAC2, KCNMB1, PCDHAC…
GOTERM_CC_FAT	GO:0031226~intrinsic to plasma membrane	84	8.75912	0.00234995	PCDHA6, PCDHA7, PCDHA8, ADORA3, OPCML, PCDHA2, SCN3A, GABRB2, IL6ST, PCDHA3, SLC6A3, PCDHA4, PCDHA5, GLRA2, SLC7A8, TSPAN7, GRIN3A, CSPG5, PCDHA1, SDC2, ACVR1C, SLC2A8, LNPEP, ATP2B1, AGTR1, S1PR3, SLC23A2, IL1RAP, SLC25A3, SLC4A4, INSR, GPC1, CHRNA3, SLC12A7, SCN2B, CCKBR, NRXN3, GPER, PLXNB1, MPP3, SCN2A, MMP16, CCNL2, IFNAR1, CRHR1, CD83, NPC1, PSEN1, SSTR1, GRM7, LRP12, BACE1, PDGFRB, ROR2, G…
GOTERM_CC_FAT	GO:0005887~integral to plasma membrane	82	8.55057	0.00286086	PCDHA6, PCDHA7, PCDHA8, ADORA3, OPCML, PCDHA2, SCN3A, IL6ST, GABRB2, PCDHA3, SLC6A3, PCDHA4, PCDHA5, GLRA2, SLC7A8, TSPAN7, GRIN3A, CSPG5, PCDHA1, SDC2, ACVR1C, SLC2A8, LNPEP, ATP2B1, AGTR1, S1PR3, SLC23A2, IL1RAP, SLC25A3, SLC4A4, INSR, GPC1, CHRNA3, SLC12A7, SCN2B, CCKBR, NRXN3, GPER, PLXNB1, MPP3, SCN2A, MMP16, CCNL2, IFNAR1, CRHR1, CD83, NPC1, PSEN1, SSTR1, GRM7, LRP12, BACE1, PDGFRB, ROR2, G…
Annotation Cluster 8	Enrichment Score: 3.25383392540491
Category	Term	Count	%	PValue	Genes
GOTERM_BP_FAT	GO:0007010~cytoskeleton organization	45	4.69239	2.76e-05	TRIOBP, CEP72, MTSS1, CCL3, SHROOM4, TLN2, ABLIM3, MRAS, ABI2, NEDD9, CNP, DAAM2, PRR5, PFN2, PDPK1, MACF1, SORBS1, PTK2B, DMD, MAPT, NEFH, CLASP1, PAFAH1B1, NCKIPSD, TUBA1B, EPB41, MAP1B, CECR2, RICTOR, MID1, PCLO, EPB41L3, PPP1R9B, FMN2, SEMA6A, NRAS, PPP1R9A, AMOT, TMSB4X, WASL, STMN1, SMC1A, ABL2, PARVA, MYH10
GOTERM_BP_FAT	GO:0030036~actin cytoskeleton organization	26	2.71116	0.000382	MTSS1, TRIOBP, SHROOM4, MRAS, NEDD9, ABI2, DAAM2, PFN2, PRR5, PDPK1, SORBS1, PTK2B, PAFAH1B1, EPB41, RICTOR, NRAS, FMN2, PPP1R9B, EPB41L3, PPP1R9A, AMOT, TMSB4X, WASL, ABL2, MYH10, PARVA
GOTERM_BP_FAT	GO:0030029~actin filament-based process	26	2.71116	0.000985	MTSS1, TRIOBP, SHROOM4, MRAS, NEDD9, ABI2, DAAM2, PFN2, PRR5, PDPK1, SORBS1, PTK2B, PAFAH1B1, EPB41, RICTOR, NRAS, FMN2, PPP1R9B, EPB41L3, PPP1R9A, AMOT, TMSB4X, WASL, ABL2, MYH10, PARVA
GOTERM_CC_FAT	GO:0015629~actin cytoskeleton	24	2.50261	0.00931346	TRIOBP, MTSS1, TWF1, SHROOM4, HAX1, EPB41, TLN2, MYO1B, SNCA, SEPT11, CTNNA2, PPP1R9B, FMN2, PPP1R9A, PFN2, MACF1, SORBS1, AMOT, WASL, ABL2, STK38L, MYO5B, MYH10, SPTB
Annotation Cluster 9	Enrichment Score: 3.2506980810415733
Category	Term	Count	%	PValue	Genes
GOTERM_CC_FAT	GO:0043005~neuron projection	40	4.17101	1.48e-06	SYT1, SCN1A, SNCA, ABI2, GRIN3A, ALCAM, SLC1A2, PTK2B, MAPT, GOPC, NEFH, PAFAH1B1, CYGB, NEGR1, NSF, NMU, CHRNA3, APC, ANKS1B, MPDZ, MAP1B, KIF5C, SCN2A, NFASC, NPY1R, GRIA4, STAT1, SEPT11, CTNNA2, ATP7A, PPP1R9B, SEMA6A, PPP1R9A, PSEN1, GRM7, DRP2, BACE1, MAPK8IP1, HTR2A, MYH10
GOTERM_CC_FAT	GO:0030425~dendrite	19	1.98123	0.00143953	ANKS1B, MPDZ, MAP1B, ABI2, GRIA4, STAT1, SEPT11, PPP1R9B, PPP1R9A, SLC1A2, PSEN1, GRM7, DRP2, GOPC, NEGR1, CHRNA3, NSF, MYH10, HTR2A
GOTERM_CC_FAT	GO:0044463~cell projection part	18	1.87696	0.082832	ANKS1B, SCN1A, KIF5C, GRIA4, SEPT11, RAB3IP, PPP1R9B, PPP1R9A, SLC1A2, PSEN1, GRM7, CYBRD1, SCARB1, NSF, NMU, MYH10, APC, HTR2A
Annotation Cluster 10	Enrichment Score: 3.027615471148786
Category	Term	Count	%	PValue	Genes
GOTERM_CC_FAT	GO:0005626~insoluble fraction	65	6.77789	0.000534	SEPT2, SCN3A, SLC6A3, SNCA, PDE3B, CNP, CSPG5, PCDHGA2, LNPEP, SLC1A2, SLC23A2, GOPC, ELOVL2, SNPH, RHOB, SNTB2, STK39, INSR, PCDHGA12, STX6, PRKCA, PLD1, CCKBR, MPDZ, SCN2A, TP53, PSD3, PDE4D, VPS41, PSEN1, SSTR1, BACE1, SORT1, ABAT, SCN1A, PCDHGC5, CTNND1, PCDHGC4, PCDHGC3, ABCA4, SLC19A1, PCDHAC2, CDH5, ACSBG1, PCDHAC1, MTMR3, ECE1, RASGRP1, TAP2, DMD, FMO3, PLCH1, CCDC62, PCDHA10, TMED10, PAF…
GOTERM_CC_FAT	GO:0005624~membrane fraction	63	6.56934	0.000576	SEPT2, SCN3A, SLC6A3, SNCA, PDE3B, CNP, CSPG5, PCDHGA2, LNPEP, SLC1A2, SLC23A2, GOPC, ELOVL2, SNPH, RHOB, SNTB2, STK39, INSR, PCDHGA12, STX6, PRKCA, PLD1, CCKBR, MPDZ, SCN2A, PSD3, VPS41, PSEN1, SSTR1, BACE1, SORT1, ABAT, SCN1A, PCDHGC5, CTNND1, PCDHGC4, PCDHGC3, ABCA4, SLC19A1, PCDHAC2, CDH5, ACSBG1, PCDHAC1, MTMR3, ECE1, RASGRP1, TAP2, DMD, FMO3, PLCH1, CCDC62, PCDHA10, TMED10, PAFAH1B1, SCARB1…
GOTERM_CC_FAT	GO:0000267~cell fraction	76	7.92492	0.00268352	INSL3, SEPT2, SCN3A, SLC6A3, SNCA, PDE3B, CNP, CSPG5, PCDHGA2, LNPEP, SLC1A2, CASP9, SLC23A2, SNPH, GOPC, ELOVL2, RHOB, SNTB2, STK39, INSR, PCDHGA12, STX6, PRKCA, PLD1, CCKBR, MPDZ, SCN2A, TP53, PSD3, PDE4D, VPS41, PSEN1, SSTR1, BACE1, SORT1, ABAT, CTSB, SCN1A, CCL3, HAX1, HMGCS1, PCDHGC5, CTNND1, PCDHGC4, PCDHGC3, ABCA4, SLC19A1, GCLM, PCDHAC2, CDH5, ACSBG1, PCDHAC1, ADCYAP1, GCH1, MTMR3, ECE1, …
Annotation Cluster 11	Enrichment Score: 2.896139775424863
Category	Term	Count	%	PValue	Genes
GOTERM_BP_FAT	GO:0031175~neuron projection development	31	3.23253	3.55e-05	SEPT2, ABI2, PIP5K1C, DSCAML1, CNP, GRIN3A, ALCAM, MACF1, PTK2B, DMD, PAFAH1B1, DCLK1, APC, PRKCA, GNAO1, NRXN3, KIF5C, MAP1B, NTNG1, NFASC, CTNNA2, ATP7A, SLITRK1, PPP1R9B, SEMA6A, ULK2, SIAH1, CHRNB2, SLITRK5, FEZ2, MYH10
GOTERM_BP_FAT	GO:0048666~neuron development	36	3.75391	0.000117	SEPT2, OPCML, DSCAML1, ABI2, PIP5K1C, CNP, GRIN3A, SRF, ALCAM, MACF1, HTRA2, PTK2B, DMD, PAFAH1B1, OLFM3, DCLK1, APC, PRKCA, GNAO1, NRXN3, MAP1B, KIF5C, NTNG1, NFASC, CTNNA2, ATP7A, SLITRK1, PPP1R9B, SEMA6A, PSEN1, ULK2, SIAH1, CHRNB2, SLITRK5, FEZ2, MYH10
GOTERM_BP_FAT	GO:0048812~neuron projection morphogenesis	25	2.60688	0.000378	PIP5K1C, DSCAML1, CNP, ALCAM, MACF1, DMD, PAFAH1B1, DCLK1, APC, PRKCA, NRXN3, KIF5C, MAP1B, NTNG1, NFASC, CTNNA2, ATP7A, SEMA6A, SLITRK1, ULK2, SIAH1, CHRNB2, SLITRK5, FEZ2, MYH10
GOTERM_BP_FAT	GO:0007409~axonogenesis	23	2.39833	0.000557	PRKCA, NRXN3, MAP1B, KIF5C, NFASC, NTNG1, DSCAML1, PIP5K1C, CNP, CTNNA2, ALCAM, SLITRK1, SEMA6A, MACF1, ULK2, CHRNB2, PAFAH1B1, SIAH1, SLITRK5, FEZ2, DCLK1, MYH10, APC
GOTERM_BP_FAT	GO:0032990~cell part morphogenesis	27	2.81543	0.00107533	PIP5K1C, DSCAML1, CNP, RAB3IP, ALCAM, MACF1, DMD, PAFAH1B1, DCLK1, APC, PRKCA, DNM1L, NRXN3, KIF5C, MAP1B, NTNG1, NFASC, CTNNA2, ATP7A, SLITRK1, SEMA6A, ULK2, SIAH1, CHRNB2, SLITRK5, FEZ2, MYH10
GOTERM_BP_FAT	GO:0048858~cell projection morphogenesis	26	2.71116	0.00123915	PIP5K1C, DSCAML1, CNP, RAB3IP, ALCAM, MACF1, DMD, PAFAH1B1, DCLK1, APC, PRKCA, NRXN3, KIF5C, MAP1B, NTNG1, NFASC, CTNNA2, ATP7A, SLITRK1, SEMA6A, ULK2, SIAH1, CHRNB2, SLITRK5, FEZ2, MYH10
GOTERM_BP_FAT	GO:0048667~cell morphogenesis involved in neuron differentiation	23	2.39833	0.00160423	PRKCA, NRXN3, MAP1B, KIF5C, NFASC, NTNG1, DSCAML1, PIP5K1C, CNP, CTNNA2, ALCAM, SLITRK1, SEMA6A, MACF1, ULK2, CHRNB2, PAFAH1B1, SIAH1, SLITRK5, FEZ2, DCLK1, MYH10, APC
GOTERM_BP_FAT	GO:0030030~cell projection organization	34	3.54536	0.00209873	MTSS1, SEPT2, ABI2, PIP5K1C, DSCAML1, CNP, GRIN3A, RAB3IP, ALCAM, MACF1, PTK2B, TTC30A, DMD, PAFAH1B1, DCLK1, APC, PRKCA, GNAO1, NRXN3, MAP1B, KIF5C, NTNG1, NFASC, CTNNA2, ATP7A, SLITRK1, PPP1R9B, SEMA6A, ULK2, SIAH1, CHRNB2, SLITRK5, FEZ2, MYH10
GOTERM_BP_FAT	GO:0030182~neuron differentiation	38	3.96246	0.00326992	SEPT2, OPCML, DSCAML1, PIP5K1C, ABI2, CNP, GRIN3A, SRF, ALCAM, MACF1, HTRA2, PTK2B, DMD, PAFAH1B1, OLFM3, DCLK1, APC, PRKCA, GNAO1, NRXN3, MAP1B, KIF5C, NTNG1, NFASC, NEUROG1, FOXN4, CTNNA2, ATP7A, SLITRK1, PPP1R9B, SEMA6A, PSEN1, ULK2, SIAH1, CHRNB2, SLITRK5, FEZ2, MYH10
GOTERM_BP_FAT	GO:0000904~cell morphogenesis involved in differentiation	24	2.50261	0.0051794	PRKCA, NRXN3, MAP1B, KIF5C, NFASC, NTNG1, DSCAML1, PIP5K1C, CNP, CTNNA2, ALCAM, SLITRK1, SEMA6A, MACF1, ULK2, CHRNB2, PAFAH1B1, SIAH1, SLITRK5, FEZ2, DCLK1, MYH10, NFATC1, APC
GOTERM_BP_FAT	GO:0000902~cell morphogenesis	30	3.12826	0.013743	SHROOM4, PIP5K1C, DSCAML1, CNP, RAB3IP, ALCAM, MACF1, DMD, CLASP1, PAFAH1B1, DCLK1, NFATC1, APC, PRKCA, NRXN3, VHL, KIF5C, MAP1B, NTNG1, NFASC, CTNNA2, ATP7A, SLITRK1, SEMA6A, ULK2, SIAH1, CHRNB2, SLITRK5, FEZ2, MYH10
GOTERM_BP_FAT	GO:0032989~cellular component morphogenesis	32	3.33681	0.0192294	SHROOM4, PIP5K1C, DSCAML1, CNP, RAB3IP, ALCAM, MACF1, DMD, CLASP1, PAFAH1B1, DCLK1, NFATC1, APC, PRKCA, DNM1L, NRXN3, VHL, KIF5C, MAP1B, NTNG1, NFASC, CASC5, CTNNA2, ATP7A, SLITRK1, SEMA6A, ULK2, SIAH1, CHRNB2, SLITRK5, FEZ2, MYH10
Annotation Cluster 12	Enrichment Score: 2.6584978550826444
Category	Term	Count	%	PValue	Genes
INTERPRO	IPR017907:Zinc finger, RING-type, conserved site	30	3.12826	0.000579	SH3RF1, TRIM17, RNF213, RNF182, ZNRF3, PCGF5, TRIM5, TRIM3, PCGF3, TRIM68, RNF169, ANKIB1, RNF11, RNF34, LONRF2, RC3H1, RNF145, DTX4, RNF220, KIAA0182, TRIM25, VPS41, UBR1, MID1, HLTF, RNF112, TRIM37, MIB1, RNF4, SIAH1
INTERPRO	IPR001841:Zinc finger, RING-type	31	3.23253	0.000685	SH3RF1, DPF3, TRIM17, RNF213, RNF182, ZNRF3, PCGF5, TRIM5, TRIM3, PCGF3, TRIM68, RNF169, RNF11, ANKIB1, MLL3, RNF34, LONRF2, RC3H1, RNF145, DTX4, RNF220, KIAA0182, TRIM25, VPS41, HLTF, TRIM37, RNF112, MIB1, RNF4, PHF21A, SIAH1
INTERPRO	IPR018957:Zinc finger, C3HC4 RING-type	24	2.50261	0.00289399	DTX4, SH3RF1, KIAA0182, TRIM17, TRIM25, MID1, HLTF, RNF213, RNF182, ZNRF3, MARCH3, RNF112, TRIM5, MIB1, PCGF5, PCGF3, TRIM3, RNF4, TRIM68, RNF169, RNF11, LONRF2, RC3H1, RNF145
UP_SEQ_FEATURE	zinc finger region:RING-type	21	2.18978	0.00442581	SH3RF1, RNF220, TRIM17, TRIM25, MID1, HLTF, RNF213, RNF182, RNF112, TRIM5, PCGF5, PCGF3, TRIM3, RNF4, TRIM68, RNF169, RNF11, SIAH1, RNF34, MLL3, LONRF2
SMART	SM00184:RING	31	3.23253	0.010043	SH3RF1, DPF3, TRIM17, RNF213, RNF182, ZNRF3, PCGF5, TRIM5, TRIM3, PCGF3, TRIM68, RNF169, RNF11, ANKIB1, MLL3, RNF34, LONRF2, RC3H1, RNF145, DTX4, RNF220, KIAA0182, TRIM25, VPS41, HLTF, TRIM37, RNF112, MIB1, RNF4, PHF21A, SIAH1
Annotation Cluster 13	Enrichment Score: 2.635657596463638
Category	Term	Count	%	PValue	Genes
UP_SEQ_FEATURE	domain:Rab-GAP TBC	11	1.14703	3.97e-05	TBC1D25, SGSM1, EVI5, TBC1D12, TBC1D10A, TBC1D14, TBC1D4, RABGAP1L, TBC1D8B, TBC1D9B, USP6NL
INTERPRO	IPR000195:RabGAP/TBC	11	1.14703	7.43e-05	TBC1D25, SGSM1, EVI5, TBC1D12, TBC1D10A, TBC1D14, TBC1D4, RABGAP1L, TBC1D8B, TBC1D9B, USP6NL
GOTERM_BP_FAT	GO:0032483~regulation of Rab protein signal transduction	11	1.14703	0.000139	TBC1D25, SGSM1, EVI5, TBC1D12, TBC1D10A, TBC1D14, TBC1D4, RABGAP1L, TBC1D8B, TBC1D9B, USP6NL
GOTERM_BP_FAT	GO:0032313~regulation of Rab GTPase activity	11	1.14703	0.000139	TBC1D25, SGSM1, EVI5, TBC1D12, TBC1D10A, TBC1D14, TBC1D4, RABGAP1L, TBC1D8B, TBC1D9B, USP6NL
GOTERM_MF_FAT	GO:0005097~Rab GTPase activator activity	11	1.14703	0.000239	TBC1D25, SGSM1, EVI5, TBC1D12, TBC1D10A, TBC1D14, TBC1D4, RABGAP1L, TBC1D8B, TBC1D9B, USP6NL
SMART	SM00164:TBC	11	1.14703	0.000342	TBC1D25, SGSM1, EVI5, TBC1D12, TBC1D10A, TBC1D14, TBC1D4, RABGAP1L, TBC1D8B, TBC1D9B, USP6NL
GOTERM_BP_FAT	GO:0046578~regulation of Ras protein signal transduction	24	2.50261	0.00074	TBC1D10A, PSD3, RABGAP1L, RICTOR, PLEKHG4B, ARHGEF15, PSD2, ARFGEF1, USP6NL, TBC1D25, NOTCH2, NRAS, SMAP1, SGSM1, TBC1D12, EVI5, PTK2B, TBC1D14, SOS1, TBC1D4, PAFAH1B1, FBXO8, TBC1D8B, TBC1D9B
GOTERM_BP_FAT	GO:0032318~regulation of Ras GTPase activity	15	1.56413	0.00111992	TBC1D10A, RABGAP1L, RICTOR, USP6NL, TBC1D25, SGSM1, SMAP1, EVI5, TBC1D12, PTK2B, TBC1D14, TBC1D4, PAFAH1B1, TBC1D8B, TBC1D9B
GOTERM_MF_FAT	GO:0005099~Ras GTPase activator activity	14	1.45985	0.00141659	TBC1D10A, RABGAP1L, USP6NL, TBC1D25, ARHGAP5, SGSM1, EVI5, TBC1D12, SOS1, TBC1D14, TBC1D4, RASA1, TBC1D8B, TBC1D9B
GOTERM_BP_FAT	GO:0051056~regulation of small GTPase mediated signal transduction	26	2.71116	0.00184313	RABGAP1L, PLEKHG4B, ARFGEF1, SMAP1, EVI5, TBC1D12, PTK2B, SOS1, RASGRP1, TBC1D14, TBC1D4, PAFAH1B1, RASA1, FBXO8, TBC1D9B, TBC1D10A, PSD3, RICTOR, PSD2, ARHGEF15, USP6NL, TBC1D25, NRAS, NOTCH2, SGSM1, TBC1D8B
GOTERM_BP_FAT	GO:0043087~regulation of GTPase activity	16	1.6684	0.00208473	GNAO1, TBC1D10A, RABGAP1L, RICTOR, USP6NL, TBC1D25, SMAP1, SGSM1, EVI5, TBC1D12, PTK2B, TBC1D14, TBC1D4, PAFAH1B1, TBC1D8B, TBC1D9B
GOTERM_BP_FAT	GO:0051336~regulation of hydrolase activity	31	3.23253	0.00362801	LEPR, SNCA, RABGAP1L, SLC11A2, AGTR1, P2RY6, SMAP1, TBC1D12, EVI5, CASP9, PTK2B, TBC1D14, TBC1D4, PAFAH1B1, TBC1D9B, GNAO1, AIFM3, CCKBR, TBC1D10A, CYCS, TP53, RICTOR, HOMER1, STAT1, NLRP3, USP6NL, TBC1D25, SGSM1, SORT1, TBC1D8B, HTR2A
GOTERM_MF_FAT	GO:0005083~small GTPase regulator activity	26	2.71116	0.00956462	RABGAP1L, PLEKHG4B, ARFGEF1, SMAP1, ARHGAP5, EVI5, TBC1D12, SOS1, TBC1D14, GOPC, TBC1D4, RASA1, VPS39, FBXO8, TBC1D9B, TBC1D10A, PSD3, DOCK9, PSD2, ARHGEF15, USP6NL, TBC1D25, SGSM1, WASL, ERC1, TBC1D8B
GOTERM_MF_FAT	GO:0060589~nucleoside-triphosphatase regulator activity	34	3.54536	0.0212583	GRPEL1, RALGPS1, RABGAP1L, PLEKHG4B, ARFGEF1, RAB3IP, PRR5, SMAP1, ARHGAP5, TBC1D12, EVI5, TBC1D14, SOS1, RASGRP1, GOPC, TBC1D4, FBXO8, RASA1, VPS39, TBC1D9B, TBC1D10A, PSD3, DOCK9, PSD2, ARHGEF15, RICTOR, USP6NL, TBC1D25, SGSM1, RGS4, SRGAP3, WASL, ERC1, TBC1D8B
GOTERM_MF_FAT	GO:0030695~GTPase regulator activity	33	3.44108	0.0255562	RALGPS1, RABGAP1L, PLEKHG4B, ARFGEF1, RAB3IP, PRR5, SMAP1, ARHGAP5, TBC1D12, EVI5, SOS1, RASGRP1, TBC1D14, GOPC, TBC1D4, FBXO8, RASA1, VPS39, TBC1D9B, TBC1D10A, PSD3, DOCK9, PSD2, ARHGEF15, RICTOR, USP6NL, TBC1D25, SGSM1, RGS4, SRGAP3, WASL, ERC1, TBC1D8B
GOTERM_MF_FAT	GO:0005096~GTPase activator activity	20	2.08551	0.0356319	TBC1D10A, RABGAP1L, ARHGEF15, ARFGEF1, USP6NL, TBC1D25, PRR5, SMAP1, SGSM1, ARHGAP5, TBC1D12, EVI5, TBC1D14, SOS1, RGS4, SRGAP3, TBC1D4, RASA1, TBC1D8B, TBC1D9B
GOTERM_MF_FAT	GO:0008047~enzyme activator activity	27	2.81543	0.0502238	PPP1R12B, RABGAP1L, ARFGEF1, AGTR1, PRR5, SMAP1, ARHGAP5, TBC1D12, EVI5, CASP9, SOS1, TBC1D14, TBC1D4, NRG1, RASA1, TBC1D9B, AIFM3, TBC1D10A, MMP16, ARHGEF15, USP6NL, GMFB, TBC1D25, SGSM1, RGS4, SRGAP3, TBC1D8B
SP_PIR_KEYWORDS	GTPase activation	14	1.45985	0.0537274	RABGAP1L, ARHGEF15, USP6NL, TBC1D25, PRR5, ARHGAP5, SMAP1, TBC1D12, TBC1D14, SRGAP3, TBC1D4, RASA1, TBC1D8B, TBC1D9B
GOTERM_MF_FAT	GO:0005085~guanyl-nucleotide exchange factor activity	12	1.2513	0.218985	RALGPS1, RASGRP1, SOS1, PSD3, DOCK9, PSD2, ARHGEF15, PLEKHG4B, RICTOR, ARFGEF1, FBXO8, RAB3IP
Annotation Cluster 14	Enrichment Score: 2.425906828803517
Category	Term	Count	%	PValue	Genes
INTERPRO	IPR013069:BTB/POZ	18	1.87696	0.000469	IBTK, ZBTB47, BACH2, ZBTB10, BTBD7, ZBTB41, ZBTB40, GAN, ZBTB26, KLHL3, GZF1, ZNF238, KBTBD4, KLHL25, KBTBD6, KLHL14, ZBTB4, ANKFY1
UP_SEQ_FEATURE	domain:BTB	17	1.77268	0.00199631	BACH2, ZBTB10, ZBTB41, ZBTB40, GAN, ZBTB26, KLHL3, KLHDC5, GZF1, KCTD10, ZNF238, KBTBD4, KLHL25, KBTBD6, KLHL14, ZBTB4, ANKFY1
INTERPRO	IPR000210:BTB/POZ-like	20	2.08551	0.00370308	IBTK, ZBTB47, BACH2, ZBTB10, BTBD7, ZBTB41, ZBTB40, GAN, ZBTB26, KLHL3, KLHDC5, GZF1, KCTD10, ZNF238, KBTBD4, KLHL25, KBTBD6, KLHL14, ZBTB4, ANKFY1
INTERPRO	IPR011333:BTB/POZ fold	19	1.98123	0.00903283	IBTK, ZBTB47, BACH2, ZBTB10, BTBD7, ZBTB41, ZBTB40, GAN, ZBTB26, KLHL3, GZF1, KCTD10, ZNF238, KBTBD4, KLHL25, KBTBD6, KLHL14, ZBTB4, ANKFY1
SMART	SM00225:BTB	20	2.08551	0.0236847	IBTK, ZBTB47, BACH2, ZBTB10, BTBD7, ZBTB41, ZBTB40, GAN, ZBTB26, KLHL3, KLHDC5, GZF1, KCTD10, ZNF238, KBTBD4, KLHL25, KBTBD6, KLHL14, ZBTB4, ANKFY1
Annotation Cluster 15	Enrichment Score: 2.421739669948582
Category	Term	Count	%	PValue	Genes
UP_SEQ_FEATURE	domain:PDZ	15	1.56413	0.00116888	SHROOM4, SNX27, MPP3, PDLIM4, LDB3, MPP5, FRMPD4, RADIL, SHANK2, PCLO, PPP1R9B, PPP1R9A, HTRA2, GOPC, SNTB2
INTERPRO	IPR001478:PDZ/DHR/GLGF	18	1.87696	0.00279348	SHROOM4, IL16, SNX27, MPDZ, MPP3, PDLIM4, LDB3, MPP5, FRMPD4, RADIL, SHANK2, PCLO, PPP1R9B, PPP1R9A, HTRA2, GOPC, SNTB2, DLG2
SMART	SM00228:PDZ	18	1.87696	0.016629	SHROOM4, IL16, SNX27, MPDZ, MPP3, PDLIM4, LDB3, MPP5, FRMPD4, RADIL, SHANK2, PCLO, PPP1R9B, PPP1R9A, HTRA2, GOPC, SNTB2, DLG2
Annotation Cluster 16	Enrichment Score: 2.3260974255503113
Category	Term	Count	%	PValue	Genes
GOTERM_CC_FAT	GO:0005856~cytoskeleton	101	10.5318	0.000102	MTSS1, CEP72, SEPT2, SNCA, CCT3, CBX1, GRIN3A, KLHL3, KIFAP3, STK39, CHRNA3, TWF1, MPDZ, KIF5C, PSD3, VPS41, PDE4D, PCLO, CTNNA2, TNS4, TNS1, FNBP1L, ARL8B, STMN1, SPTB, KIF4A, HAX1, ERBB4, NEDD9, PFN2, MACF1, TTBK2, DMD, CLASP1, STK38L, EPB41, TAF5, MYO1B, SMEK1, HOMER1, SEPT10, KIF3C, SHANK2, SEPT11, SARM1, ABL2, MYH10, KIAA0368, TLN2, C13ORF15, RAB3IP, PCGF5, EVI5, NUBP2, MAPT, GOPC, SNTB2, NC…
GOTERM_CC_FAT	GO:0044430~cytoskeletal part	67	6.98644	0.00476316	CEP72, SEPT2, KIAA0368, C13ORF15, GRIN3A, CBX1, RAB3IP, PCGF5, EVI5, NUBP2, MAPT, KIFAP3, GOPC, SNTB2, NCKIPSD, TUBA1B, DLG2, CHRNA3, ANKS1B, MPDZ, KIF5C, PSD3, VPS41, PDE4D, GAN, EML4, EML2, EML1, PSEN1, PLA2G6, STMN1, ARL8B, SPTB, KIF4A, SHROOM4, ERBB4, NEDD9, STAU2, SORBS1, TTBK2, KIF6, PTK2B, SOS1, NEFH, PAFAH1B1, CLASP1, MYO5B, APC, EPB41, MYO1B, MAP1B, SMEK1, GRIA4, MID1, HOMER1, SEPT10, SH…
GOTERM_CC_FAT	GO:0043232~intracellular non-membrane-bounded organelle	151	15.7456	0.0319511	CEP72, MTSS1, PRPF4B, SEPT2, SNCA, GRIN3A, CBX1, CCT3, KLHL3, KIFAP3, TARDBP, STK39, CHRNA3, TWF1, MPDZ, KIF5C, PSD3, MECP2, PDE4D, ARID1A, VPS41, PCLO, CTNNA2, TNS4, TNS3, PA2G4, TNS1, ZNF238, FNBP1L, LRP12, ARL8B, STMN1, SUDS3, SPTB, MRPS17, KIF4A, ERBB4, HAX1, NEDD9, SRF, PFN2, TTBK2, MACF1, STX17, DMD, CLASP1, STK38L, RPS23, EPB41, SMG6, TAF5, MYO1B, CASC5, SMEK1, FXR2, HOMER1, SEPT10, KIF3C,…
GOTERM_CC_FAT	GO:0043228~non-membrane-bounded organelle	151	15.7456	0.0319511	CEP72, MTSS1, PRPF4B, SEPT2, SNCA, GRIN3A, CBX1, CCT3, KLHL3, KIFAP3, TARDBP, STK39, CHRNA3, TWF1, MPDZ, KIF5C, PSD3, MECP2, PDE4D, ARID1A, VPS41, PCLO, CTNNA2, TNS4, TNS3, PA2G4, TNS1, ZNF238, FNBP1L, LRP12, ARL8B, STMN1, SUDS3, SPTB, MRPS17, KIF4A, ERBB4, HAX1, NEDD9, SRF, PFN2, TTBK2, MACF1, STX17, DMD, CLASP1, STK38L, RPS23, EPB41, SMG6, TAF5, MYO1B, CASC5, SMEK1, FXR2, HOMER1, SEPT10, KIF3C,…
Annotation Cluster 17	Enrichment Score: 2.242987384643539
Category	Term	Count	%	PValue	Genes
INTERPRO	IPR011993:Pleckstrin homology-type	39	4.06674	1.09e-06	TRIOBP, RALGPS1, TLN2, ADRBK2, RABGAP1L, PLEKHG4B, PDPK1, PLEKHB1, SOS1, PLCH1, TBC1D4, RANBP2, SPRED1, RANBP3L, RASA1, RGPD5, ANKS1B, PLD1, EPB41, PSD3, DOCK9, PSD2, PLEKHH1, HOMER1, APPL1, RAPH1, LDLRAP1, EPB41L3, TNS3, PLEKHA3, PLEKHA6, TNS1, PLCG1, SBF2, FRMD4A, WASL, MAPK8IP1, SPTB, SH3BP2
UP_SEQ_FEATURE	domain:PH	19	1.98123	0.0516942	TRIOBP, PLD1, RALGPS1, PSD3, DOCK9, ADRBK2, PLEKHG4B, PSD2, APPL1, RAPH1, PLEKHA3, PDPK1, PLEKHA6, PLEKHB1, SBF2, SOS1, PLCH1, RASA1, SH3BP2
INTERPRO	IPR001849:Pleckstrin homology	22	2.29406	0.073057	TRIOBP, PLD1, RALGPS1, PSD3, DOCK9, ADRBK2, PLEKHH1, PLEKHG4B, PSD2, APPL1, RAPH1, PLEKHA3, PLEKHA6, PLEKHB1, PLCG1, SBF2, SOS1, PLCH1, SNTB2, RASA1, SPTB, SH3BP2
SMART	SM00233:PH	22	2.29406	0.260309	TRIOBP, PLD1, RALGPS1, PSD3, DOCK9, ADRBK2, PLEKHH1, PLEKHG4B, PSD2, APPL1, RAPH1, PLEKHA3, PLEKHA6, PLEKHB1, PLCG1, SBF2, SOS1, PLCH1, SNTB2, RASA1, SPTB, SH3BP2
Annotation Cluster 18	Enrichment Score: 2.082279396875728
Category	Term	Count	%	PValue	Genes
GOTERM_BP_FAT	GO:0040017~positive regulation of locomotion	16	1.6684	0.000184	PRKCA, PLD1, ERBB4, IL16, CREB3, IL6ST, PRR5, ARHGAP5, PTK2B, AAMP, PDGFRB, AMOT, SCARB1, INSR, PIK3R1, APC
GOTERM_BP_FAT	GO:0030335~positive regulation of cell migration	14	1.45985	0.000769	PLD1, ERBB4, CREB3, IL6ST, PRR5, ARHGAP5, PTK2B, AAMP, PDGFRB, AMOT, SCARB1, INSR, PIK3R1, APC
GOTERM_BP_FAT	GO:0051272~positive regulation of cell motion	14	1.45985	0.00190258	PLD1, ERBB4, CREB3, IL6ST, PRR5, ARHGAP5, PTK2B, AAMP, PDGFRB, AMOT, SCARB1, INSR, PIK3R1, APC
GOTERM_BP_FAT	GO:0040012~regulation of locomotion	17	1.77268	0.0479779	PRKCA, PLD1, ERBB4, IL16, CREB3, IL6ST, SNCA, PRR5, ARHGAP5, PTK2B, AAMP, PDGFRB, AMOT, SCARB1, INSR, PIK3R1, APC
GOTERM_BP_FAT	GO:0030334~regulation of cell migration	14	1.45985	0.112021	PLD1, ERBB4, CREB3, IL6ST, PRR5, ARHGAP5, PTK2B, AAMP, PDGFRB, AMOT, SCARB1, INSR, PIK3R1, APC
GOTERM_BP_FAT	GO:0051270~regulation of cell motion	14	1.45985	0.221619	PLD1, ERBB4, CREB3, IL6ST, PRR5, ARHGAP5, PTK2B, AAMP, PDGFRB, AMOT, SCARB1, INSR, PIK3R1, APC
Annotation Cluster 19	Enrichment Score: 1.9123857505981015
Category	Term	Count	%	PValue	Genes
GOTERM_BP_FAT	GO:0043434~response to peptide hormone stimulus	19	1.98123	0.00128837	PRKCA, PLD1, PTPN2, FADS1, STAT5A, MAP1B, OXTR, PDE3B, APPL1, STAT1, ACVR1C, SLC2A8, KHK, PDPK1, SORBS1, SORT1, PARP1, INSR, PIK3R1
GOTERM_BP_FAT	GO:0032868~response to insulin stimulus	14	1.45985	0.00228593	PTPN2, FADS1, PDE3B, APPL1, STAT1, ACVR1C, SLC2A8, KHK, PDPK1, SORBS1, SORT1, PARP1, INSR, PIK3R1
GOTERM_BP_FAT	GO:0032869~cellular response to insulin stimulus	10	1.04275	0.00922102	SLC2A8, PDPK1, SORBS1, PTPN2, PDE3B, APPL1, PARP1, STAT1, INSR, PIK3R1
GOTERM_BP_FAT	GO:0010033~response to organic substance	53	5.52659	0.0136449	ADCY1, EIF2C2, IL6ST, SLC6A3, LEPR, STAT5A, SNCA, DUOX2, PDE3B, GRIN3A, ACVR1C, SLC2A8, SLC1A2, PDPK1, LONP2, PRKACB, INSR, CHRNA3, PRKCA, PLD1, CD83, GLUL, ABAT, SORT1, IL1R1, ERBB4, PFKFB2, HMGCS1, OXTR, GNG12, SRF, GCH1, SORBS1, PTK2B, TAP2, SRR, SCARB1, PIK3R1, SLC8A1, GNAO1, PTPN2, FADS1, MAP1B, NPY1R, STAT1, APPL1, KHK, HDAC4, HDAC2, SARM1, TFRC, CHRNB2, PARP1
GOTERM_BP_FAT	GO:0032870~cellular response to hormone stimulus	14	1.45985	0.0236522	ADCY1, PTPN2, STAT5A, PDE3B, GNG12, APPL1, STAT1, SLC2A8, PDPK1, SORBS1, PRKACB, PARP1, INSR, PIK3R1
GOTERM_BP_FAT	GO:0009719~response to endogenous stimulus	30	3.12826	0.0593474	ADCY1, ERBB4, LEPR, STAT5A, HMGCS1, OXTR, PDE3B, GNG12, SRF, ACVR1C, SLC2A8, SLC1A2, PDPK1, SORBS1, PTK2B, PRKACB, INSR, PIK3R1, PRKCA, PLD1, GNAO1, PTPN2, FADS1, MAP1B, NPY1R, STAT1, APPL1, KHK, SORT1, PARP1
GOTERM_BP_FAT	GO:0009725~response to hormone stimulus	27	2.81543	0.0789174	ADCY1, ERBB4, LEPR, STAT5A, OXTR, PDE3B, GNG12, SRF, ACVR1C, SLC2A8, PDPK1, SORBS1, PTK2B, PRKACB, INSR, PIK3R1, PRKCA, PLD1, PTPN2, FADS1, MAP1B, NPY1R, STAT1, APPL1, KHK, SORT1, PARP1
Annotation Cluster 20	Enrichment Score: 1.6960309096099535
Category	Term	Count	%	PValue	Genes
GOTERM_CC_FAT	GO:0016323~basolateral plasma membrane	21	2.18978	0.00318574	ERBB4, SHROOM4, TLN2, NEDD9, ABCB1, TRIM25, LDLRAP1, CTNNA2, TNS4, ATP7A, TNS3, P2RY6, TNS1, SORBS1, MACF1, LAYN, PTK2B, SLC23A2, DMD, STK39, PARVA
GOTERM_CC_FAT	GO:0030055~cell-substrate junction	13	1.35558	0.0106739	TLN2, NEDD9, TRIM25, ABCB1, TNS4, TNS3, TNS1, SORBS1, MACF1, PTK2B, LAYN, DMD, PARVA
GOTERM_CC_FAT	GO:0005912~adherens junction	15	1.56413	0.0246815	TLN2, NEDD9, OXTR, ABI2, ABCB1, TRIM25, CTNNA2, TNS4, TNS3, TNS1, SORBS1, PTK2B, LAYN, APC, PARVA
GOTERM_CC_FAT	GO:0070161~anchoring junction	16	1.6684	0.027151	TLN2, NEDD9, OXTR, ABI2, ABCB1, TRIM25, CTNNA2, TNS4, TNS3, TNS1, SORBS1, PTK2B, LAYN, PKP4, APC, PARVA
GOTERM_CC_FAT	GO:0005924~cell-substrate adherens junction	11	1.14703	0.0408924	TNS4, TNS3, TNS1, SORBS1, LAYN, TLN2, PTK2B, NEDD9, ABCB1, TRIM25, PARVA
GOTERM_CC_FAT	GO:0005925~focal adhesion	10	1.04275	0.071529	TNS4, TNS3, TNS1, LAYN, TLN2, PTK2B, NEDD9, ABCB1, TRIM25, PARVA
Annotation Cluster 21	Enrichment Score: 1.6865612850198861
Category	Term	Count	%	PValue	Genes
UP_SEQ_FEATURE	domain:SH3	19	1.98123	0.0033895	MPP3, KIAA1804, MPP5, ABI2, NEDD9, SHANK2, NEBL, PLCG1, MACF1, FNBP1L, SRGAP3, STAM, NCKIPSD, MAPK8IP1, SH3TC2, ABL2, PIK3R1, RASA1, DLG2
SP_PIR_KEYWORDS	sh3 domain	20	2.08551	0.00871225	SH3RF1, MPP3, KIAA1804, MPP5, ABI2, NEDD9, NEBL, PLCG1, MACF1, SORBS1, FNBP1L, SRGAP3, STAM, NCKIPSD, MAPK8IP1, SH3TC2, ABL2, PIK3R1, RASA1, DLG2
INTERPRO	IPR001452:Src homology-3 domain	19	1.98123	0.039617	SH3RF1, MPP3, KIAA1804, MPP5, ABI2, NEDD9, NEBL, PLCG1, SORBS1, FNBP1L, SRGAP3, STAM, NCKIPSD, MAPK8IP1, SH3TC2, ABL2, PIK3R1, RASA1, DLG2
SMART	SM00326:SH3	19	1.98123	0.153323	SH3RF1, MPP3, KIAA1804, MPP5, ABI2, NEDD9, NEBL, PLCG1, SORBS1, FNBP1L, SRGAP3, STAM, NCKIPSD, MAPK8IP1, SH3TC2, ABL2, PIK3R1, RASA1, DLG2
Annotation Cluster 22	Enrichment Score: 1.556772912746483
Category	Term	Count	%	PValue	Genes
GOTERM_BP_FAT	GO:0044057~regulation of system process	28	2.91971	0.00727274	SRI, ADORA3, ERBB4, IL6ST, PPP1R12B, SNCA, OXTR, CSPG5, SRF, AGTR1, ECE1, ARG2, CHRNA3, NMU, PRKCA, SLC8A1, GNAO1, MAP1B, NLGN2, GRIA4, NPY1R, INHBB, HDAC4, NRAS, YWHAG, PSEN1, CHRNB2, HTR2A
GOTERM_BP_FAT	GO:0050804~regulation of synaptic transmission	14	1.45985	0.0277962	ERBB4, SNCA, MAP1B, NLGN2, OXTR, GRIA4, CSPG5, NRAS, YWHAG, PSEN1, CHRNB2, NMU, CHRNA3, HTR2A
GOTERM_BP_FAT	GO:0051969~regulation of transmission of nerve impulse	14	1.45985	0.0475508	ERBB4, SNCA, MAP1B, NLGN2, OXTR, GRIA4, CSPG5, NRAS, YWHAG, PSEN1, CHRNB2, NMU, CHRNA3, HTR2A
GOTERM_BP_FAT	GO:0031644~regulation of neurological system process	14	1.45985	0.061669	ERBB4, SNCA, MAP1B, NLGN2, OXTR, GRIA4, CSPG5, NRAS, YWHAG, PSEN1, CHRNB2, NMU, CHRNA3, HTR2A
Annotation Cluster 23	Enrichment Score: 1.5437404607302554
Category	Term	Count	%	PValue	Genes
GOTERM_BP_FAT	GO:0046907~intracellular transport	53	5.52659	0.0022257	GRPEL1, XPO5, LMAN2L, CSPG5, ZFYVE20, RAB3IP, CRY2, LONP2, TRAK2, TRAK1, GOPC, RHOB, DNAJC6, STAM, RANBP2, NCKIPSD, STX6, SCAMP3, ERP29, TP53, IPO9, VPS41, NPC1, PSEN1, VAMP7, TBRG1, SORT1, AKAP6, ERC1, KPNA3, THOC3, KIF4A, MACF1, TAP2, STX17, TMED10, PAFAH1B1, TRAM1, RANBP3L, DCLK1, RBM22, RGPD5, SMG6, SMG1, GTF2A1L, NXF1, ARFIP1, ATXN1, YWHAG, KIAA1279, TOMM70A, RERE, MYH10
GOTERM_BP_FAT	GO:0015031~protein transport	59	6.15224	0.00309711	GRPEL1, XPO5, LMAN2L, ZFYVE20, RAB3IP, STXBP5L, CRY2, LONP2, TRIM3, TRAK2, TRAK1, GOPC, RHOB, STAM, NCKIPSD, RANBP2, NSF, STX6, SCAMP3, ERP29, TP53, IPO9, VPS41, NLRP3, RAB11FIP4, PSEN1, VAMP7, SORT1, AKAP6, KPNA3, RAB10, ERC1, SNX7, CHMP2B, SFT2D1, TRAM2, POM121, GNPTAB, MACF1, NUP210, TAP2, STX17, SEC16A, TMED10, TRAM1, VPS39, MYO5B, RBM22, FAM125B, RGPD5, SNX27, RRBP1, GTF2A1L, ARFIP1, YWHAG, …
GOTERM_BP_FAT	GO:0045184~establishment of protein localization	59	6.15224	0.00381212	GRPEL1, XPO5, LMAN2L, ZFYVE20, RAB3IP, STXBP5L, CRY2, LONP2, TRIM3, TRAK2, TRAK1, GOPC, RHOB, STAM, NCKIPSD, RANBP2, NSF, STX6, SCAMP3, ERP29, TP53, IPO9, VPS41, NLRP3, RAB11FIP4, PSEN1, VAMP7, SORT1, AKAP6, KPNA3, RAB10, ERC1, SNX7, CHMP2B, SFT2D1, TRAM2, POM121, GNPTAB, MACF1, NUP210, TAP2, STX17, SEC16A, TMED10, TRAM1, VPS39, MYO5B, RBM22, FAM125B, RGPD5, SNX27, RRBP1, GTF2A1L, ARFIP1, YWHAG, …
GOTERM_BP_FAT	GO:0008104~protein localization	66	6.88217	0.00384846	GRPEL1, XPO5, TLN2, LMAN2L, ZFYVE20, RAB3IP, STXBP5L, CRY2, LONP2, TRIM3, TRAK2, KIFAP3, TRAK1, GOPC, RHOB, STAM, NCKIPSD, RANBP2, NSF, STX6, SCAMP3, ERP29, TP53, IPO9, VPS41, NLRP3, RAB11FIP4, TNS4, PSEN1, VAMP7, SORT1, AKAP6, TMSB4X, KPNA3, RAB10, ERC1, SNX7, AKAP10, CHMP2B, SFT2D1, TRAM2, POM121, GNPTAB, MACF1, NUP210, TAP2, STX17, DMD, SEC16A, TMED10, TRAM1, VPS39, MYO5B, FAM125B, RBM22, RGPD…
SP_PIR_KEYWORDS	protein transport	34	3.54536	0.0422038	XPO5, SNX7, ZFYVE20, RAB3IP, STXBP5L, CHMP2B, SFT2D1, TRAM2, POM121, TRIM3, NUP210, TAP2, GOPC, SEC16A, RHOB, TMED10, STAM, RANBP2, TRAM1, NSF, VPS39, MYO5B, FAM125B, STX6, SCAMP3, SNX27, RRBP1, IPO9, VPS41, VAMP7, ERC1, RAB10, KPNA3, SLC15A4
GOTERM_BP_FAT	GO:0006605~protein targeting	18	1.87696	0.0634733	RBM22, GRPEL1, XPO5, TP53, IPO9, YWHAG, LONP2, CRY2, MACF1, TRAK2, TOMM70A, TRAK1, AKAP6, NCKIPSD, RANBP2, KPNA3, TRAM1, RERE
GOTERM_BP_FAT	GO:0006886~intracellular protein transport	27	2.81543	0.0931011	GRPEL1, XPO5, CRY2, LONP2, MACF1, TRAK2, TAP2, STX17, TRAK1, STAM, NCKIPSD, RANBP2, TRAM1, STX6, RBM22, ERP29, TP53, GTF2A1L, IPO9, VPS41, ARFIP1, YWHAG, TOMM70A, SORT1, AKAP6, KPNA3, RERE
GOTERM_BP_FAT	GO:0034613~cellular protein localization	29	3.02398	0.100031	GRPEL1, XPO5, RAB3IP, LONP2, CRY2, MACF1, TRAK2, TAP2, STX17, TRAK1, STAM, NCKIPSD, RANBP2, TRAM1, STX6, RBM22, ERP29, TP53, GTF2A1L, IPO9, VPS41, ARFIP1, REEP1, YWHAG, TOMM70A, SORT1, AKAP6, KPNA3, RERE
GOTERM_BP_FAT	GO:0070727~cellular macromolecule localization	29	3.02398	0.107543	GRPEL1, XPO5, RAB3IP, LONP2, CRY2, MACF1, TRAK2, TAP2, STX17, TRAK1, STAM, NCKIPSD, RANBP2, TRAM1, STX6, RBM22, ERP29, TP53, GTF2A1L, IPO9, VPS41, ARFIP1, REEP1, YWHAG, TOMM70A, SORT1, AKAP6, KPNA3, RERE
GOTERM_BP_FAT	GO:0033365~protein localization in organelle	12	1.2513	0.150089	RBM22, GRPEL1, CRY2, MACF1, TOMM70A, TP53, IPO9, NCKIPSD, RANBP2, KPNA3, RAB3IP, RERE
GOTERM_BP_FAT	GO:0017038~protein import	10	1.04275	0.256456	RBM22, GRPEL1, CRY2, TOMM70A, TP53, IPO9, NCKIPSD, RANBP2, KPNA3, RERE
Annotation Cluster 24	Enrichment Score: 1.5265332448404778
Category	Term	Count	%	PValue	Genes
UP_SEQ_FEATURE	lipid moiety-binding region:S-palmitoyl cysteine	19	1.98123	0.00429605	SYT1, PLD1, GNAO1, PALM2-AKAP2, ADORA3, CCKBR, RFTN2, NPY1R, GRIA4, BAALC, AGTR1, NRAS, TFRC, GRIA1, SSTR1, RGS4, RHOB, ENTPD1, AKAP2, DLG2
SP_PIR_KEYWORDS	palmitate	19	1.98123	0.0198678	SYT1, PLD1, GNAO1, PALM2-AKAP2, ADORA3, CCKBR, RFTN2, NPY1R, GRIA4, BAALC, AGTR1, NRAS, TFRC, GRIA1, SSTR1, RGS4, RHOB, ENTPD1, AKAP2, DLG2
SP_PIR_KEYWORDS	lipoprotein	36	3.75391	0.308447	SYT1, ADORA3, OPCML, VTCN1, MRAS, GNG12, ZFYVE20, AGTR1, RHOB, SCARB1, PRKACB, ENTPD1, GPC1, NEGR1, DLG2, RAP2B, RAP2A, PLD1, GNAO1, PALM2-AKAP2, CCKBR, APOLD1, NTNG1, NPY1R, GRIA4, RFTN2, BAALC, LDLRAP1, NRAS, TFRC, SSTR1, GRIA1, RGS4, LRP12, RAB10, ABL2, AKAP2
Annotation Cluster 25	Enrichment Score: 1.504932839860966
Category	Term	Count	%	PValue	Genes
GOTERM_BP_FAT	GO:0051493~regulation of cytoskeleton organization	15	1.56413	0.012771	TRIOBP, MAP1B, RICTOR, MID1, NEBL, PFN2, MACF1, MAPT, ARPC5L, AMOT, TMSB4X, CLASP1, RASA1, SPTB, APC
GOTERM_BP_FAT	GO:0044087~regulation of cellular component biogenesis	14	1.45985	0.0376365	PRKCA, TRIOBP, MAP1B, OXTR, RICTOR, SRF, MAPT, ARPC5L, AMOT, CHRNB2, TMSB4X, RASA1, APC, SPTB
GOTERM_BP_FAT	GO:0033043~regulation of organelle organization	19	1.98123	0.0390887	TRIOBP, SNCA, MAP1B, CDC23, RICTOR, MID1, NEBL, UBE2N, PFN2, MACF1, MAPT, ARPC5L, AMOT, TMSB4X, CLASP1, INSR, RASA1, SPTB, APC
GOTERM_BP_FAT	GO:0032535~regulation of cellular component size	22	2.29406	0.0508606	FGFR2, TRIOBP, FHL1, MAP1B, TP53, SOCS5, RICTOR, CAPRIN2, NEBL, PPP1R9B, NOTCH2, PFN2, ARHGAP5, PTK2B, MAPT, ARPC5L, AMOT, TMSB4X, NRG1, RASA1, DCLK1, SPTB
Annotation Cluster 26	Enrichment Score: 1.4464849598634364
Category	Term	Count	%	PValue	Genes
GOTERM_BP_FAT	GO:0019226~transmission of nerve impulse	33	3.44108	0.00179051	SYT1, SCN1A, GABRB2, SNCA, OXTR, CNP, KCNMB1, ACSBG1, SLC1A2, DMD, SNPH, QKI, PAFAH1B1, CHRNA3, PRKCA, SCN2B, NRXN3, GABRA5, GRIA4, HOMER1, PDYN, PCLO, CTNNA2, ATXN1, SLC17A7, PSEN1, SBF2, GRIA1, GRM7, NAB1, ABAT, CHRNB2, HTR2A
GOTERM_BP_FAT	GO:0007268~synaptic transmission	28	2.91971	0.00445685	SYT1, GABRB2, SNCA, OXTR, CNP, KCNMB1, SLC1A2, DMD, SNPH, PAFAH1B1, CHRNA3, PRKCA, SCN2B, NRXN3, GABRA5, GRIA4, HOMER1, PDYN, PCLO, CTNNA2, ATXN1, SLC17A7, PSEN1, GRIA1, GRM7, ABAT, CHRNB2, HTR2A
GOTERM_BP_FAT	GO:0007267~cell-cell signaling	37	3.85819	0.234812	SYT1, INSL3, CCL3, GABRB2, NDP, SNCA, OXTR, CNP, KCNMB1, ADCYAP1, LNPEP, SLC1A2, ECE2, DMD, SNPH, PAFAH1B1, CHRNA3, PRKCA, SCN2B, NRXN3, FADS1, GABRA5, GRIA4, HOMER1, PDYN, PCLO, CTNNA2, ATXN1, SLC17A7, CD86, PSEN1, SSTR1, GRIA1, GRM7, ABAT, CHRNB2, HTR2A
GOTERM_BP_FAT	GO:0050877~neurological system process	57	5.94369	0.873643	SYT1, ADCY1, GABRB2, SLC6A3, PITPNA, SNCA, SOBP, CNP, GRIN3A, SLC1A2, SNPH, QKI, CHRNA3, PRKCA, OPA3, CCKBR, SCN2B, NRXN3, PDYN, PCLO, CTNNA2, EML2, PSEN1, PPEF2, SBF2, GRM7, NAB1, PDCL, ABAT, IL12B, SCN1A, SHROOM4, NDP, ABI2, OXTR, ABCA4, KCNMB1, GCH1, ACSBG1, DMD, PAFAH1B1, NMU, CNNM4, GABRA5, EFEMP1, NLGN2, NPY1R, GRIA4, HOMER1, FOXP2, ATXN1, SLC17A7, NRAS, GRIA1, CHRNB2, MYH10, HTR2A
Annotation Cluster 27	Enrichment Score: 1.416945273047578
Category	Term	Count	%	PValue	Genes
GOTERM_BP_FAT	GO:0007611~learning or memory	14	1.45985	0.00568759	PRKCA, ADCY1, GABRA5, OXTR, ABI2, FOXP2, ATXN1, NRAS, PSEN1, GRIA1, GRM7, CHRNB2, PAFAH1B1, HTR2A
GOTERM_BP_FAT	GO:0007610~behavior	38	3.96246	0.00987501	SCN1A, ADCY1, CCL3, IL16, SLC6A3, LEPR, SNCA, SOBP, OXTR, ABI2, CNP, SLC1A2, HTRA2, CCL3L1, CCL3L3, PAFAH1B1, NMU, CHRNA3, PRKCA, PLD1, GNAO1, CCKBR, CREB3, GABRA5, NPY1R, ANKH, CCNL2, FOXP2, ATP7A, ATXN1, NRAS, PSEN1, GRIA1, GRM7, ABAT, AMOT, PDGFRB, CHRNB2, HTR2A
GOTERM_BP_FAT	GO:0050890~cognition	30	3.12826	0.999305	ADCY1, SHROOM4, SLC6A3, NDP, PITPNA, OXTR, SOBP, ABI2, ABCA4, PAFAH1B1, NMU, PRKCA, OPA3, CNNM4, CCKBR, EFEMP1, GABRA5, NPY1R, FOXP2, EML2, ATXN1, NRAS, PPEF2, PSEN1, GRIA1, GRM7, PDCL, CHRNB2, IL12B, HTR2A
Annotation Cluster 28	Enrichment Score: 1.3539290681239968
Category	Term	Count	%	PValue	Genes
GOTERM_MF_FAT	GO:0035091~phosphoinositide binding	13	1.35558	0.00890683	SYT1, WDFY1, PLD1, EPB41, SNX27, SNX7, PIGU, ZCCHC14, PLEKHA3, PFN2, SBF2, SCARB1, PIK3R1
GOTERM_MF_FAT	GO:0005543~phospholipid binding	18	1.87696	0.0185431	SYT1, WDFY1, PLD1, EPB41, SNX27, PITPNA, SYT11, SNX7, MAP1B, PIGU, PCLO, ZCCHC14, PLEKHA3, PFN2, SBF2, SYT16, SCARB1, PIK3R1
GOTERM_MF_FAT	GO:0008289~lipid binding	26	2.71116	0.525179	SYT1, PITPNA, SNCA, SNX7, S1PR3, PFN2, RASGRP1, SCARB1, PIK3R1, PRKCA, WDFY1, PLD1, EPB41, SNX27, SYT11, MAP1B, APOLD1, PIGU, ESRRG, PCLO, ZCCHC14, PLEKHA3, SBF2, FNBP1L, SYT16, PMP2
Annotation Cluster 29	Enrichment Score: 1.3310118775510427
Category	Term	Count	%	PValue	Genes
INTERPRO	IPR018029:C2 membrane targeting protein	12	1.2513	0.0275671	PRKCA, SYT1, PLCG1, SYT11, PLCH1, SYT12, SYT14, SYT16, SMURF2, PCLO, RASA1, RIMS3
INTERPRO	IPR000008:C2 calcium-dependent membrane targeting	14	1.45985	0.0337253	PRKCA, SYT1, SYT11, SYT12, PKN2, WWC2, PCLO, RIMS3, PLCG1, PLCH1, SYT14, SMURF2, SYT16, RASA1
SMART	SM00239:C2	14	1.45985	0.109299	PRKCA, SYT1, SYT11, SYT12, PKN2, WWC2, PCLO, RIMS3, PLCG1, PLCH1, SYT14, SMURF2, SYT16, RASA1
Annotation Cluster 30	Enrichment Score: 1.3186850790955644
Category	Term	Count	%	PValue	Genes
SP_PIR_KEYWORDS	rna-binding	42	4.37956	0.00475598	MRPS17, EIF4E3, RBM33, EIF2C2, RNMT, CPEB3, XPO5, SR140, SART3, RBM9, STAU2, ANKRD17, RAVER2, TARDBP, RAVER1, QKI, PTBP2, TNRC6B, NOVA2, RC3H1, CSDC2, KHDRBS1, RBM22, RBM23, G3BP1, ERAL1, ILF3, MBNL2, NXF1, MBNL1, SFRS1, FXR2, ATXN1, PA2G4, LARP4, RPL22, TIAL1, EIF4H, AKAP1, THOC3, AARS2, RBM16
INTERPRO	IPR000504:RNA recognition motif, RNP-1	19	1.98123	0.03663	RBM22, RBM33, RBM23, CPEB3, SR140, G3BP1, SFRS1, RBM9, SART3, MEF2D, LARP4, RAVER2, TIAL1, RAVER1, TARDBP, EIF4H, PTBP2, RBM16, SFRS12
INTERPRO	IPR012677:Nucleotide-binding, alpha-beta plait	19	1.98123	0.039617	RBM22, RBM23, CPEB3, SR140, G3BP1, NXF1, SFRS1, RBM9, SART3, MEF2D, RAVER2, RAVER1, TARDBP, EIF4H, TIAL1, PTBP2, TNRC6B, RBM16, SFRS12
SMART	SM00360:RRM	19	1.98123	0.144387	RBM22, RBM33, RBM23, CPEB3, SR140, G3BP1, SFRS1, RBM9, SART3, MEF2D, LARP4, RAVER2, TIAL1, RAVER1, TARDBP, EIF4H, PTBP2, RBM16, SFRS12
GOTERM_MF_FAT	GO:0003723~RNA binding	45	4.69239	0.25591	MRPS17, EIF4E3, RBM33, EIF2C2, RNMT, CPEB3, XPO5, SR140, SART3, RBM9, STAU2, ANKRD17, FUBP3, RAVER2, TARDBP, RAVER1, QKI, PTBP2, TNRC6B, NOVA2, RC3H1, CSDC2, KHDRBS1, RBM22, RBM23, G3BP1, MRPS6, ERAL1, ILF3, MBNL2, NXF1, MBNL1, SFRS1, FXR2, ETF1, ATXN1, PA2G4, HSP90B1, LARP4, RPL22, TIAL1, EIF4H, AKAP1, THOC3, RBM16
Annotation Cluster 31	Enrichment Score: 1.2901746345366374
Category	Term	Count	%	PValue	Genes
GOTERM_CC_FAT	GO:0005911~cell-cell junction	17	1.77268	0.0306065	F11R, SCN1A, MPDZ, TLN2, SCN2A, MPP5, ABI2, OXTR, AMOTL1, AMOTL2, CDH5, CTNNA2, EPB41L3, SORBS1, PKP4, AMOT, APC
GOTERM_CC_FAT	GO:0043296~apical junction complex	10	1.04275	0.0615431	F11R, SORBS1, MPDZ, PKP4, MPP5, AMOT, AMOTL1, AMOTL2, CDH5, APC
GOTERM_CC_FAT	GO:0016327~apicolateral plasma membrane	10	1.04275	0.071529	F11R, SORBS1, MPDZ, PKP4, MPP5, AMOT, AMOTL1, AMOTL2, CDH5, APC
Annotation Cluster 32	Enrichment Score: 1.2547737949676592
Category	Term	Count	%	PValue	Genes
GOTERM_BP_FAT	GO:0048878~chemical homeostasis	40	4.17101	0.013873	SRI, SLC9A8, SCN1A, CCL3, FGF7, ERBB4, IL6ST, SNCA, SLC7A8, PDE3B, OXTR, GCLM, ACSBG1, SLC11A2, S1PR3, AGTR1, PTK2B, SLC24A3, QKI, SCARB1, INSR, CHRNA3, PRKCA, IBTK, SLC8A1, AIFM3, CCKBR, TP53, NPY1R, LDLRAP1, CCNL2, ATP7A, ATXN1, NPC1, HSP90B1, TFRC, PSEN1, SBF2, NAB1, CHRNB2
GOTERM_BP_FAT	GO:0019725~cellular homeostasis	37	3.85819	0.0143351	SRI, SCN1A, CCL3, IL6ST, SNCA, OXTR, SRF, GCLM, ACSBG1, S1PR3, AGTR1, PTK2B, SLC24A3, DMD, QKI, CHRNA3, APC, PRKCA, IBTK, SLC12A7, SLC8A1, AIFM3, CCKBR, TP53, NPY1R, SELT, CCNL2, ATP7A, ATXN1, HSP90B1, TFRC, PSEN1, SBF2, NAB1, TXNRD1, CHRNB2, CLCN6
GOTERM_BP_FAT	GO:0050801~ion homeostasis	33	3.44108	0.0171075	SRI, SLC9A8, SCN1A, CCL3, IL6ST, SNCA, SLC7A8, OXTR, GCLM, ACSBG1, SLC11A2, S1PR3, AGTR1, PTK2B, SLC24A3, QKI, CHRNA3, IBTK, PRKCA, SLC8A1, AIFM3, CCKBR, TP53, NPY1R, CCNL2, ATXN1, ATP7A, HSP90B1, TFRC, PSEN1, SBF2, NAB1, CHRNB2
GOTERM_BP_FAT	GO:0042592~homeostatic process	54	5.63087	0.0187107	SLC9A8, FGF7, IL6ST, STAT5A, SNCA, SLC7A8, PDE3B, S1PR3, AGTR1, SLC24A3, QKI, INSR, CHRNA3, PRKCA, IBTK, SLC12A7, AIFM3, CCKBR, TP53, LDLRAP1, CCNL2, NPC1, PSEN1, SBF2, NAB1, PDGFRB, TXNRD1, SRI, CCL3, SCN1A, ERBB4, OXTR, SRF, GCLM, ACSBG1, SLC11A2, PTK2B, DMD, SCARB1, APC, SLC8A1, SMG6, NPY1R, SELT, ATXN1, ATP7A, HSP90B1, SP1, TFRC, SP3, CHRNB2, CLCN6, PARP1, HTR2A
GOTERM_BP_FAT	GO:0006873~cellular ion homeostasis	30	3.12826	0.0249852	SRI, SCN1A, CCL3, IL6ST, SNCA, OXTR, GCLM, ACSBG1, S1PR3, AGTR1, PTK2B, SLC24A3, QKI, CHRNA3, IBTK, PRKCA, SLC8A1, AIFM3, CCKBR, TP53, NPY1R, CCNL2, ATXN1, ATP7A, HSP90B1, TFRC, PSEN1, SBF2, NAB1, CHRNB2
GOTERM_BP_FAT	GO:0055082~cellular chemical homeostasis	30	3.12826	0.0299453	SRI, SCN1A, CCL3, IL6ST, SNCA, OXTR, GCLM, ACSBG1, S1PR3, AGTR1, PTK2B, SLC24A3, QKI, CHRNA3, IBTK, PRKCA, SLC8A1, AIFM3, CCKBR, TP53, NPY1R, CCNL2, ATXN1, ATP7A, HSP90B1, TFRC, PSEN1, SBF2, NAB1, CHRNB2
GOTERM_BP_FAT	GO:0042391~regulation of membrane potential	13	1.35558	0.0512897	SRI, SCN1A, AIFM3, SNCA, GCLM, ACSBG1, ATXN1, PSEN1, SBF2, NAB1, QKI, CHRNB2, CHRNA3
GOTERM_BP_FAT	GO:0055080~cation homeostasis	22	2.29406	0.0799292	PRKCA, IBTK, SRI, SLC9A8, CCL3, SLC8A1, CCKBR, IL6ST, SLC7A8, TP53, OXTR, NPY1R, CCNL2, SLC11A2, ATP7A, AGTR1, S1PR3, HSP90B1, PSEN1, TFRC, SLC24A3, PTK2B
GOTERM_BP_FAT	GO:0055066~di-, tri-valent inorganic cation homeostasis	19	1.98123	0.082759	PRKCA, SRI, IBTK, CCL3, SLC8A1, CCKBR, IL6ST, OXTR, NPY1R, CCNL2, ATP7A, SLC11A2, AGTR1, S1PR3, HSP90B1, PSEN1, TFRC, SLC24A3, PTK2B
GOTERM_BP_FAT	GO:0030005~cellular di-, tri-valent inorganic cation homeostasis	18	1.87696	0.0934502	PRKCA, SRI, IBTK, CCL3, SLC8A1, CCKBR, IL6ST, OXTR, NPY1R, CCNL2, ATP7A, AGTR1, S1PR3, HSP90B1, PSEN1, TFRC, SLC24A3, PTK2B
GOTERM_BP_FAT	GO:0006874~cellular calcium ion homeostasis	15	1.56413	0.10539	PRKCA, IBTK, CCL3, SLC8A1, CCKBR, IL6ST, OXTR, NPY1R, CCNL2, S1PR3, AGTR1, HSP90B1, PSEN1, PTK2B, SLC24A3
GOTERM_BP_FAT	GO:0055074~calcium ion homeostasis	15	1.56413	0.123414	PRKCA, IBTK, CCL3, SLC8A1, CCKBR, IL6ST, OXTR, NPY1R, CCNL2, S1PR3, AGTR1, HSP90B1, PSEN1, PTK2B, SLC24A3
GOTERM_BP_FAT	GO:0030003~cellular cation homeostasis	19	1.98123	0.126142	PRKCA, SRI, IBTK, CCL3, SLC8A1, CCKBR, IL6ST, TP53, OXTR, NPY1R, CCNL2, ATP7A, AGTR1, S1PR3, HSP90B1, PSEN1, TFRC, SLC24A3, PTK2B
GOTERM_BP_FAT	GO:0055065~metal ion homeostasis	16	1.6684	0.126522	PRKCA, IBTK, CCL3, SLC8A1, CCKBR, IL6ST, SLC7A8, OXTR, NPY1R, CCNL2, S1PR3, AGTR1, HSP90B1, PSEN1, SLC24A3, PTK2B
GOTERM_BP_FAT	GO:0006875~cellular metal ion homeostasis	15	1.56413	0.155695	PRKCA, IBTK, CCL3, SLC8A1, CCKBR, IL6ST, OXTR, NPY1R, CCNL2, S1PR3, AGTR1, HSP90B1, PSEN1, PTK2B, SLC24A3
GOTERM_BP_FAT	GO:0051480~cytosolic calcium ion homeostasis	10	1.04275	0.171856	IBTK, S1PR3, AGTR1, SLC8A1, CCKBR, PTK2B, IL6ST, OXTR, NPY1R, CCNL2
Annotation Cluster 33	Enrichment Score: 1.2333665044942628
Category	Term	Count	%	PValue	Genes
SP_PIR_KEYWORDS	membrane	364	37.9562	0.000152	SYT1, SLC9A8, TMEM19, ADCY1, ADORA3, SCN3A, IL6ST, SCN3B, VTCN1, SNCA, GRIN3A, KIAA1797, ZNRF3, HS2ST1, ATP2B1, AGTR1, S1PR3, GOLGA8B, FAM171B, HTRA2, PRRT1, ERAP1, STAM, GOLGA8A, CHRNA3, TBC1D9B, IBTK, F11R, SLC12A7, PLD1, SCN2B, VANGL1, ATRNL1, C6ORF35, GPER, PLD5, SCN2A, APOLD1, TMEM22, PTPRT, TMEM26, TMEM130, CTNNA2, CRHR1, NPC1, TMEM135, NAPEPLD, SSTR1, BACE1, ROR2, PDGFRB, ARL8B, RAB10, SLC…
UP_SEQ_FEATURE	topological domain:Cytoplasmic	198	20.6465	0.00895638	SYT1, ADCY1, ADORA3, IL6ST, VTCN1, SCN3B, GRIN3A, ZNRF3, HS2ST1, ATP2B1, S1PR3, AGTR1, FAM171B, ERAP1, CHRNA3, SLC12A7, F11R, ATRNL1, VANGL1, SCN2B, GPER, PTPRT, TMEM130, CRHR1, SSTR1, BACE1, PDGFRB, ROR2, SLC2A13, IL1R1, SLC2A11, ERBB4, KIAA1919, KCNMB1, SLC11A2, ALCAM, STX17, BAI3, TMED10, TRAM1, ATP11B, ATP11A, ATP11C, ABCG4, NOTCH2, SEMA6A, NLGN4Y, CHRNB2, CLCN6, CLCN7, GPR83, PCDHA6, PCDHA7,…
GOTERM_CC_FAT	GO:0031224~intrinsic to membrane	305	31.804	0.0134765	SYT1, SLC9A8, ADCY1, TMEM19, ADORA3, SCN3A, IL6ST, VTCN1, SCN3B, GRIN3A, KIAA1797, ZNRF3, HS2ST1, ATP2B1, AGTR1, S1PR3, FAM171B, HTRA2, PRRT1, ERAP1, CHRNA3, TBC1D9B, F11R, SLC12A7, SCN2B, VANGL1, ATRNL1, GPER, C6ORF35, PLD5, SCN2A, APOLD1, TMEM22, PTPRT, TMEM130, TMEM26, CRHR1, NPC1, TMEM135, SSTR1, BACE1, ROR2, PDGFRB, SLC2A13, IL1R1, SCN1A, SLC2A11, ERBB4, KIAA1919, TMCC1, KCNMB1, ALCAM, SLC11…
GOTERM_CC_FAT	GO:0016021~integral to membrane	295	30.7612	0.0146962	SYT1, SLC9A8, ADCY1, TMEM19, ADORA3, SCN3A, IL6ST, VTCN1, SCN3B, GRIN3A, KIAA1797, ZNRF3, HS2ST1, ATP2B1, AGTR1, S1PR3, FAM171B, HTRA2, PRRT1, ERAP1, CHRNA3, TBC1D9B, F11R, SLC12A7, SCN2B, VANGL1, ATRNL1, GPER, C6ORF35, PLD5, SCN2A, APOLD1, TMEM22, PTPRT, TMEM130, TMEM26, CRHR1, NPC1, TMEM135, SSTR1, BACE1, ROR2, PDGFRB, SLC2A13, SCN1A, IL1R1, SLC2A11, ERBB4, KIAA1919, TMCC1, KCNMB1, ALCAM, SLC11…
SP_PIR_KEYWORDS	transmembrane	277	28.8843	0.0162617	SYT1, SLC9A8, ADCY1, TMEM19, ADORA3, SCN3A, IL6ST, VTCN1, SCN3B, GRIN3A, KIAA1797, ZNRF3, HS2ST1, ATP2B1, AGTR1, S1PR3, FAM171B, HTRA2, PRRT1, ERAP1, CHRNA3, TBC1D9B, F11R, SLC12A7, SCN2B, VANGL1, ATRNL1, GPER, C6ORF35, PLD5, SCN2A, APOLD1, TMEM22, PTPRT, TMEM130, TMEM26, CRHR1, NPC1, TMEM135, SSTR1, BACE1, ROR2, PDGFRB, SLC2A13, SCN1A, IL1R1, SLC2A11, ERBB4, KIAA1919, KCNMB1, TMCC1, ALCAM, SLC11…
UP_SEQ_FEATURE	transmembrane region	275	28.6757	0.0177495	SYT1, SLC9A8, ADCY1, TMEM19, ADORA3, SCN3A, IL6ST, VTCN1, SCN3B, GRIN3A, KIAA1797, ZNRF3, HS2ST1, ATP2B1, AGTR1, S1PR3, FAM171B, HTRA2, PRRT1, ERAP1, CHRNA3, TBC1D9B, F11R, SLC12A7, SCN2B, VANGL1, ATRNL1, GPER, C6ORF35, PLD5, SCN2A, APOLD1, TMEM22, PTPRT, TMEM130, TMEM26, CRHR1, NPC1, TMEM135, SSTR1, BACE1, ROR2, PDGFRB, SLC2A13, SCN1A, IL1R1, SLC2A11, ERBB4, KIAA1919, KCNMB1, TMCC1, ALCAM, SLC11…
UP_SEQ_FEATURE	topological domain:Extracellular	160	16.684	0.0178603	ADORA3, PLXNA4, IL6ST, VTCN1, SCN3B, GABRB2, SLC6A3, TSPAN7, GRIN3A, CSPG5, ZNRF3, SLC2A8, ATP2B1, AGTR1, S1PR3, FAM171B, SLC4A4, INSR, ODZ3, CHRNA3, ODZ4, SLC4A5, PCDHGA12, F11R, PCDHGA10, PCDHGA11, SCN2B, ATRNL1, VANGL1, PLXNB1, GPER, PTPRT, TMEM130, CRHR1, SLITRK1, SSTR1, LRP12, IGSF3, BACE1, ROR2, PDGFRB, PTGFRN, SLITRK5, FGFR2, SLC2A13, IL1R1, SLC2A11, ERBB4, DSCAML1, KIAA1919, ABCA4, PCDHAC…
SP_PIR_KEYWORDS	glycoprotein	224	23.3577	0.270411	SYT1, ADCY1, ADORA3, LYPD6, SCN3A, IL6ST, VTCN1, SCN3B, FSTL4, GRIN3A, HS2ST1, S1PR3, AGTR1, FAM171B, TRAK2, TRAK1, ERAP1, CHRNA3, F11R, SLC12A7, SCN2B, ATRNL1, GPER, C11ORF30, PLD5, SCN2A, PTPRT, TMEM130, TMEM26, CRHR1, NPC1, SSTR1, BACE1, PDGFRB, ROR2, ADAMTS3, CTSL2, SLC2A13, SCN1A, IL1R1, SLC2A11, ERBB4, KIAA1919, KCNMB1, SLC11A2, ALCAM, TRAM2, BAI3, TMED10, LETMD1, OLFM3, TRAM1, GPR155, PCNX…
UP_SEQ_FEATURE	glycosylation site:N-linked (GlcNAc...)	207	21.585	0.530234	SYT1, ADCY1, ADORA3, LYPD6, SCN3A, IL6ST, VTCN1, SCN3B, FSTL4, GRIN3A, HS2ST1, S1PR3, AGTR1, FAM171B, ERAP1, CHRNA3, F11R, SLC12A7, SCN2B, ATRNL1, GPER, PLD5, SCN2A, PTPRT, TMEM130, TMEM26, CRHR1, NPC1, SSTR1, BACE1, PDGFRB, ROR2, ADAMTS3, CTSL2, SLC2A13, SCN1A, IL1R1, SLC2A11, ERBB4, KIAA1919, KCNMB1, SLC11A2, ALCAM, TRAM2, BAI3, TMED10, LETMD1, OLFM3, TRAM1, GPR155, PCNX, ABCG4, NOTCH2, SEMA6A,…
SP_PIR_KEYWORDS	signal	158	16.4755	0.669344	FGF19, SPATA20, PLXNA4, LYPD6, CNDP1, IL6ST, VTCN1, SCN3B, GABRB2, LMAN2L, FSTL4, GRIN3A, CSPG5, ZNRF3, FAM171B, LRRC55, NEGR1, INSR, CHRNA3, PCDHGA12, F11R, PCDHGA10, PCDHGA11, SCN2B, ATRNL1, PLXNB1, ERP29, PTPRT, PDYN, TMEM130, CRHR1, TNS4, SLITRK1, NPC1, LRP12, IGSF3, BACE1, ROR2, PDGFRB, PTGFRN, ADAMTS3, SLITRK5, FGFR2, CTSL2, CCL3, IL1R1, ERBB4, ADAMTSL3, DSCAML1, FAM19A1, PCDHAC2, ADCYAP1, …
UP_SEQ_FEATURE	signal peptide	158	16.4755	0.701577	FGF19, SPATA20, PLXNA4, LYPD6, CNDP1, IL6ST, VTCN1, SCN3B, GABRB2, LMAN2L, FSTL4, GRIN3A, CSPG5, ZNRF3, FAM171B, LRRC55, NEGR1, INSR, CHRNA3, PCDHGA12, F11R, PCDHGA10, PCDHGA11, SCN2B, ATRNL1, PLXNB1, ERP29, PTPRT, PDYN, TMEM130, CRHR1, TNS4, SLITRK1, NPC1, LRP12, IGSF3, BACE1, ROR2, PDGFRB, PTGFRN, ADAMTS3, SLITRK5, FGFR2, CTSL2, CCL3, IL1R1, ERBB4, ADAMTSL3, DSCAML1, FAM19A1, PCDHAC2, ADCYAP1, …
UP_SEQ_FEATURE	disulfide bond	116	12.0959	0.994398	FGF19, PLXNA4, ADORA3, IL6ST, VTCN1, SCN3B, GABRB2, SLC6A3, LMAN2L, FSTL4, CSPG5, CCT3, AGTR1, CYGB, INSR, NEGR1, ODZ3, CHRNA3, ODZ4, F11R, SCN2B, ATRNL1, GPER, PTPRT, CRHR1, SSTR1, LRP12, BACE1, IGSF3, PDGFRB, ROR2, PTGFRN, ADAMTS3, FGFR2, CTSL2, IL1R1, CCL3, ERBB4, ADAMTSL3, DSCAML1, ST8SIA3, ST8SIA2, ABCA4, CSMD2, ALCAM, P2RY6, ECE1, ITGB8, GPR26, HEG1, BAI3, MFAP3L, OLFM3, GABRA5, EFEMP1, AK2…
SP_PIR_KEYWORDS	disulfide bond	119	12.4088	0.995746	FGF19, PLXNA4, ADORA3, IL6ST, VTCN1, SCN3B, GABRB2, SLC6A3, LMAN2L, SLC7A8, FSTL4, CSPG5, CCT3, AGTR1, CYGB, INSR, NEGR1, ODZ3, CHRNA3, ODZ4, F11R, SCN2B, ATRNL1, GPER, PTPRT, PDYN, CRHR1, SSTR1, LRP12, BACE1, IGSF3, PDGFRB, ROR2, PTGFRN, ADAMTS3, FGFR2, CTSL2, IL1R1, CCL3, ERBB4, ADAMTSL3, DSCAML1, ST8SIA3, ST8SIA2, ABCA4, CSMD2, ALCAM, P2RY6, ECE1, ITGB8, GPR26, HEG1, BAI3, MFAP3L, OLFM3, ENTPD…
Annotation Cluster 34	Enrichment Score: 1.2063630808006927
Category	Term	Count	%	PValue	Genes
GOTERM_CC_FAT	GO:0031982~vesicle	48	5.00521	0.0128463	SRI, SYT1, MTSS1, KIAA0368, LMAN2L, CNP, CSPG5, GCH1, ACSBG1, SLC11A2, SLC2A8, PDPK1, ECE2, ECE1, GOPC, TMED10, SNTB2, STX6, PLD1, SYT11, SYT12, ERP29, UQCC, CASC5, VPS41, NPY1R, GRIA4, APPL1, LDLRAP1, PCLO, MARCH3, ATP7A, SLC17A7, MIB1, HSP90B1, CCT4, TFRC, PSEN1, FNBP1L, GRIA1, VAMP7, BACE1, AMOT, SORT1, SIAH1, CTSB, SLC18A1, ATP8A1
GOTERM_CC_FAT	GO:0031410~cytoplasmic vesicle	45	4.69239	0.0228442	SYT1, MTSS1, KIAA0368, LMAN2L, CNP, CSPG5, GCH1, ACSBG1, SLC11A2, SLC2A8, PDPK1, ECE2, ECE1, GOPC, TMED10, SNTB2, STX6, SYT11, SYT12, ERP29, UQCC, CASC5, VPS41, NPY1R, GRIA4, PCLO, LDLRAP1, MARCH3, ATP7A, SLC17A7, MIB1, HSP90B1, CCT4, TFRC, PSEN1, FNBP1L, GRIA1, VAMP7, BACE1, AMOT, SORT1, SIAH1, CTSB, SLC18A1, ATP8A1
GOTERM_CC_FAT	GO:0030135~coated vesicle	14	1.45985	0.058204	STX6, SYT1, KIAA0368, LMAN2L, SYT11, NPY1R, LDLRAP1, PCLO, SLC17A7, ATP7A, ECE1, GOPC, SORT1, SIAH1
GOTERM_CC_FAT	GO:0030136~clathrin-coated vesicle	12	1.2513	0.0693464	SLC17A7, ATP7A, STX6, SYT1, ECE1, SYT11, GOPC, SORT1, SIAH1, NPY1R, PCLO, LDLRAP1
GOTERM_CC_FAT	GO:0016023~cytoplasmic membrane-bounded vesicle	33	3.44108	0.220358	MTSS1, SYT1, KIAA0368, LMAN2L, CNP, CSPG5, ACSBG1, ECE2, PDPK1, ECE1, GOPC, TMED10, STX6, SYT11, ERP29, UQCC, CASC5, VPS41, NPY1R, GRIA4, PCLO, LDLRAP1, ATP7A, SLC17A7, HSP90B1, CCT4, TFRC, FNBP1L, GRIA1, VAMP7, SORT1, SIAH1, CTSB
GOTERM_CC_FAT	GO:0031988~membrane-bounded vesicle	34	3.54536	0.221392	MTSS1, SYT1, KIAA0368, LMAN2L, CNP, CSPG5, ACSBG1, ECE2, PDPK1, ECE1, GOPC, TMED10, STX6, SYT11, ERP29, UQCC, CASC5, VPS41, NPY1R, GRIA4, APPL1, PCLO, LDLRAP1, ATP7A, SLC17A7, HSP90B1, CCT4, TFRC, FNBP1L, GRIA1, VAMP7, SORT1, SIAH1, CTSB
Annotation Cluster 35	Enrichment Score: 1.1007023908027673
Category	Term	Count	%	PValue	Genes
SP_PIR_KEYWORDS	atp-binding	88	9.17623	0.00449815	ADCY1, PRPF4B, ZAK, ATP10A, PIP5K1C, ATP10D, CCT3, ACVR1C, ATP2B1, PAK7, PDPK1, LONP2, NUBP2, AAK1, STK39, PRKACB, INSR, TARSL2, NSF, CHUK, PRKCA, CDC7, NMNAT2, CSNK1G1, KIAA1804, G3BP1, KIF5C, PKN2, OLA1, PBK, NLRP3, HLTF, UBE2N, TRAP1, GLUL, MAPK4, TNNI3K, PDGFRB, ROR2, NAIP, AARS2, XYLB, FGFR2, KIF4A, ERBB4, PFKFB2, ADRBK2, WARS2, ULK4, ABCA4, ACSBG1, TTBK2, STK40, TTBK1, PTK2B, KIF6, MAP3K2, …
SP_PIR_KEYWORDS	nucleotide-binding	107	11.1575	0.00658553	ADCY1, SEPT2, PRPF4B, ZAK, CCT3, ATP2B1, ARL10, CRY2, AAK1, STK39, PRKACB, INSR, NMNAT2, CSNK1G1, KIAA1804, KIF5C, OLA1, GLUL, MAPK4, PDGFRB, ROR2, ARL8B, RAB10, FGFR2, KIF4A, ERBB4, MRAS, PFKFB2, ADRBK2, WARS2, ULK4, ABCA4, ACSBG1, TTBK2, TTBK1, ENTPD1, STK38L, MYO1B, ATP11B, ATP11A, SMG1, AK2, ABCB1, ATP11C, UBE2L3, SEPT10, KIF3C, ABCG4, SEPT11, ATP7A, CCT4, ULK2, SMC1A, CLCN6, FPGT, CLCN7, ABL…
SP_PIR_KEYWORDS	kinase	50	5.21376	0.00735633	PRPF4B, ZAK, PIP5K1C, ACVR1C, PAK7, PDPK1, AAK1, STK39, PRKACB, INSR, CHUK, CDC7, PRKCA, CSNK1G1, KIAA1804, PKN2, PBK, MAPK4, ROR2, AKAP6, PDGFRB, TNNI3K, AKAP2, XYLB, FGFR2, ERBB4, PFKFB2, ADRBK2, AKAP10, ULK4, STK40, TTBK2, MAP3K2, PTK2B, TTBK1, SGK269, UCK1, STK38L, DCLK1, CSNK1A1, PALM2-AKAP2, SMG1, AK2, KHK, WSB1, TP53RK, ULK2, CALM3, MAPK8IP1, ABL2, FPGT, PRKRIR
UP_SEQ_FEATURE	domain:Protein kinase	36	3.75391	0.0121313	FGFR2, PRPF4B, ERBB4, ZAK, ADRBK2, ULK4, ACVR1C, PAK7, PDPK1, TTBK2, STK40, MAP3K2, PTK2B, TTBK1, AAK1, SGK269, STK39, PRKACB, INSR, STK38L, CHUK, DCLK1, CDC7, CSNK1A1, PRKCA, CSNK1G1, KIAA1804, PKN2, PBK, TP53RK, ULK2, MAPK4, TNNI3K, PDGFRB, ROR2, ABL2, FPGT
UP_SEQ_FEATURE	binding site:ATP	40	4.17101	0.0146537	FGFR2, PRPF4B, ERBB4, ZAK, ADRBK2, ACVR1C, ACSBG1, PAK7, PDPK1, TTBK2, STK40, MAP3K2, PTK2B, TTBK1, AAK1, SGK269, STK39, UCK1, PRKACB, STK38L, INSR, CHUK, DCLK1, CDC7, CSNK1A1, PRKCA, CSNK1G1, KIAA1804, PKN2, PBK, TP53RK, KHK, TRAP1, HSP90B1, ULK2, MAPK4, ROR2, TNNI3K, PDGFRB, ABL2, FPGT
INTERPRO	IPR017441:Protein kinase, ATP binding site	36	3.75391	0.0219549	FGFR2, PRPF4B, ERBB4, ZAK, ADRBK2, ULK4, ACVR1C, PAK7, PDPK1, TTBK2, STK40, MAP3K2, PTK2B, TTBK1, AAK1, SGK269, STK39, PRKACB, INSR, STK38L, CHUK, DCLK1, CDC7, CSNK1A1, PRKCA, CSNK1G1, KIAA1804, PKN2, PBK, TP53RK, ULK2, MAPK4, TNNI3K, PDGFRB, ROR2, ABL2, FPGT
SP_PIR_KEYWORDS	serine/threonine-protein kinase	29	3.02398	0.0255759	PRPF4B, ZAK, ADRBK2, ULK4, ACVR1C, PAK7, PDPK1, TTBK2, STK40, MAP3K2, TTBK1, AAK1, STK39, PRKACB, STK38L, CHUK, DCLK1, CDC7, PRKCA, CSNK1A1, CSNK1G1, KIAA1804, PKN2, SMG1, PBK, TP53RK, ULK2, MAPK4, TNNI3K, FPGT
INTERPRO	IPR000719:Protein kinase, core	36	3.75391	0.0393866	FGFR2, PRPF4B, ERBB4, ZAK, ADRBK2, ULK4, ACVR1C, PAK7, PDPK1, TTBK2, STK40, MAP3K2, PTK2B, TTBK1, AAK1, SGK269, STK39, PRKACB, INSR, STK38L, CHUK, DCLK1, CDC7, CSNK1A1, PRKCA, CSNK1G1, KIAA1804, PKN2, PBK, TP53RK, ULK2, MAPK4, TNNI3K, PDGFRB, ROR2, ABL2, FPGT
UP_SEQ_FEATURE	nucleotide phosphate-binding region:ATP	61	6.36079	0.0445577	PRPF4B, ZAK, ATP10D, ACVR1C, PAK7, PDPK1, LONP2, NUBP2, AAK1, STK39, PRKACB, INSR, NSF, CHUK, PRKCA, CDC7, NMNAT2, CSNK1G1, KIAA1804, KIF5C, PKN2, OLA1, PBK, NLRP3, HLTF, MAPK4, ROR2, PDGFRB, TNNI3K, FGFR2, KIF4A, ERBB4, PFKFB2, ADRBK2, ACSBG1, STK40, TTBK2, KIF6, MAP3K2, PTK2B, TTBK1, TAP2, SGK269, UCK1, STK38L, MYO5B, DCLK1, CSNK1A1, AK2, ABCG4, KIF3C, SMC2, TP53RK, KHK, ULK2, SMC1A, CLCN6, ABL…
GOTERM_MF_FAT	GO:0000166~nucleotide binding	141	14.7028	0.0590473	GRPEL1, ADCY1, PRPF4B, SEPT2, ZAK, CCT3, SART3, RBM9, RNF213, ATP2B1, CRY2, ARL10, RAVER2, AAK1, RAVER1, TARDBP, STK39, PTBP2, PRKACB, INSR, NMNAT2, CSNK1G1, KIAA1804, KIF5C, OLA1, SFRS1, GLUL, TIAL1, MAPK4, PDGFRB, ROR2, ARL8B, RAB10, ZNF587, FGFR2, KIF4A, ERBB4, MRAS, PFKFB2, ADRBK2, WARS2, ULK4, ABCA4, ACSBG1, TTBK2, TTBK1, SRR, ENTPD1, STK38L, SFRS12, MYO1B, DOCK9, ATP11B, SACS, AK2, ATP11A, …
INTERPRO	IPR008271:Serine/threonine protein kinase, active site	27	2.81543	0.0687266	PRPF4B, ZAK, ADRBK2, ULK4, ACVR1C, PAK7, PDPK1, TTBK2, STK40, TTBK1, MAP3K2, AAK1, STK39, PRKACB, STK38L, CHUK, DCLK1, PRKCA, CSNK1A1, CDC7, CSNK1G1, KIAA1804, PKN2, PBK, ULK2, MAPK4, TNNI3K, FPGT
GOTERM_BP_FAT	GO:0006468~protein amino acid phosphorylation	45	4.69239	0.0754732	FGFR2, PRPF4B, ERBB4, ZAK, STAT5A, ADRBK2, ABI2, ULK4, ACVR1C, PAK7, PDPK1, TTBK2, STK40, MAP3K2, PTK2B, TTBK1, AAK1, SGK269, STK39, PRKACB, STK38L, INSR, CHUK, DCLK1, CDC7, CSNK1A1, PRKCA, TWF1, CSNK1G1, KIAA1804, PKN2, SMG1, PBK, STAT1, GMFB, TP53RK, PSEN1, ULK2, MAPK4, ROR2, PDGFRB, TNNI3K, MAPK8IP1, ERC1, ABL2, FPGT
GOTERM_MF_FAT	GO:0017076~purine nucleotide binding	120	12.513	0.0889044	ADCY1, GRPEL1, SEPT2, PRPF4B, ZAK, CCT3, ATP2B1, ARL10, AAK1, STK39, PRKACB, INSR, NMNAT2, CSNK1G1, KIAA1804, KIF5C, OLA1, GLUL, MAPK4, PDGFRB, ROR2, ARL8B, ZNF587, RAB10, FGFR2, KIF4A, ERBB4, MRAS, PFKFB2, ADRBK2, WARS2, ULK4, ABCA4, ACSBG1, TTBK2, TTBK1, SRR, ENTPD1, STK38L, MYO1B, DOCK9, ATP11B, SACS, ATP11A, SMG1, AK2, ABCB1, ATP11C, UBE2L3, SEPT10, KIF3C, ABCG4, SEPT11, ATP7A, CCT4, ULK2, SM…
GOTERM_MF_FAT	GO:0005524~ATP binding	94	9.80188	0.0940805	ADCY1, PRPF4B, ZAK, ATP10A, PIP5K1C, ATP10D, CCT3, ACVR1C, ATP2B1, PAK7, ANKRD17, PDPK1, LONP2, NUBP2, AAK1, STK39, PRKACB, INSR, TARSL2, CHUK, NSF, PRKCA, CDC7, NMNAT2, CSNK1G1, KIAA1804, G3BP1, KIF5C, TP53, PKN2, OLA1, PBK, NLRP3, HLTF, UBE2N, TRAP1, GLUL, MAPK4, TNNI3K, PDGFRB, ROR2, NAIP, ZNF587, AARS2, XYLB, FGFR2, KIF4A, ERBB4, PFKFB2, ADRBK2, WARS2, ULK4, ABCA4, ACSBG1, TTBK2, STK40, TTBK1…
GOTERM_MF_FAT	GO:0032553~ribonucleotide binding	115	11.9917	0.094398	ADCY1, SEPT2, PRPF4B, ZAK, CCT3, ATP2B1, ARL10, AAK1, STK39, PRKACB, INSR, NMNAT2, CSNK1G1, KIAA1804, KIF5C, OLA1, GLUL, MAPK4, PDGFRB, ROR2, ARL8B, ZNF587, RAB10, FGFR2, KIF4A, ERBB4, MRAS, PFKFB2, ADRBK2, WARS2, ULK4, ABCA4, ACSBG1, TTBK2, TTBK1, SRR, ENTPD1, STK38L, MYO1B, DOCK9, ATP11B, SACS, ATP11A, SMG1, AK2, ABCB1, ATP11C, UBE2L3, SEPT10, KIF3C, ABCG4, SEPT11, ATP7A, CCT4, ULK2, SMC1A, CLC…
GOTERM_MF_FAT	GO:0032555~purine ribonucleotide binding	115	11.9917	0.094398	ADCY1, SEPT2, PRPF4B, ZAK, CCT3, ATP2B1, ARL10, AAK1, STK39, PRKACB, INSR, NMNAT2, CSNK1G1, KIAA1804, KIF5C, OLA1, GLUL, MAPK4, PDGFRB, ROR2, ARL8B, ZNF587, RAB10, FGFR2, KIF4A, ERBB4, MRAS, PFKFB2, ADRBK2, WARS2, ULK4, ABCA4, ACSBG1, TTBK2, TTBK1, SRR, ENTPD1, STK38L, MYO1B, DOCK9, ATP11B, SACS, ATP11A, SMG1, AK2, ABCB1, ATP11C, UBE2L3, SEPT10, KIF3C, ABCG4, SEPT11, ATP7A, CCT4, ULK2, SMC1A, CLC…
GOTERM_MF_FAT	GO:0001883~purine nucleoside binding	101	10.5318	0.0992954	ADCY1, GRPEL1, PRPF4B, ZAK, CCT3, ATP2B1, AAK1, STK39, PRKACB, INSR, NMNAT2, CSNK1G1, KIAA1804, KIF5C, OLA1, GLUL, MAPK4, PDGFRB, ROR2, ARL8B, ZNF587, FGFR2, KIF4A, ERBB4, PFKFB2, ADRBK2, WARS2, ULK4, ABCA4, ACSBG1, TTBK2, TTBK1, SRR, ENTPD1, STK38L, MYO1B, ATP11B, SACS, ATP11A, SMG1, AK2, ABCB1, ATP11C, UBE2L3, KIF3C, ABCG4, ATP7A, CCT4, ULK2, SMC1A, CLCN6, FPGT, CLCN7, ABL2, MYH10, ATP10A, DUOX…
GOTERM_MF_FAT	GO:0030554~adenyl nucleotide binding	99	10.3233	0.11031	ADCY1, GRPEL1, PRPF4B, ZAK, CCT3, ATP2B1, AAK1, STK39, PRKACB, INSR, NMNAT2, CSNK1G1, KIAA1804, KIF5C, OLA1, GLUL, MAPK4, PDGFRB, ROR2, ZNF587, FGFR2, KIF4A, ERBB4, PFKFB2, ADRBK2, WARS2, ULK4, ABCA4, ACSBG1, TTBK2, TTBK1, SRR, ENTPD1, STK38L, MYO1B, ATP11B, SACS, ATP11A, SMG1, AK2, ABCB1, ATP11C, UBE2L3, KIF3C, ABCG4, ATP7A, CCT4, ULK2, SMC1A, CLCN6, FPGT, CLCN7, ABL2, MYH10, ATP10A, DUOX2, PIP5…
GOTERM_MF_FAT	GO:0001882~nucleoside binding	101	10.5318	0.113021	ADCY1, GRPEL1, PRPF4B, ZAK, CCT3, ATP2B1, AAK1, STK39, PRKACB, INSR, NMNAT2, CSNK1G1, KIAA1804, KIF5C, OLA1, GLUL, MAPK4, PDGFRB, ROR2, ARL8B, ZNF587, FGFR2, KIF4A, ERBB4, PFKFB2, ADRBK2, WARS2, ULK4, ABCA4, ACSBG1, TTBK2, TTBK1, SRR, ENTPD1, STK38L, MYO1B, ATP11B, SACS, ATP11A, SMG1, AK2, ABCB1, ATP11C, UBE2L3, KIF3C, ABCG4, ATP7A, CCT4, ULK2, SMC1A, CLCN6, FPGT, CLCN7, ABL2, MYH10, ATP10A, DUOX…
GOTERM_MF_FAT	GO:0032559~adenyl ribonucleotide binding	94	9.80188	0.119751	ADCY1, PRPF4B, ZAK, ATP10A, PIP5K1C, ATP10D, CCT3, ACVR1C, ATP2B1, PAK7, ANKRD17, PDPK1, LONP2, NUBP2, AAK1, STK39, PRKACB, INSR, TARSL2, CHUK, NSF, PRKCA, CDC7, NMNAT2, CSNK1G1, KIAA1804, G3BP1, KIF5C, TP53, PKN2, OLA1, PBK, NLRP3, HLTF, UBE2N, TRAP1, GLUL, MAPK4, TNNI3K, PDGFRB, ROR2, NAIP, ZNF587, AARS2, XYLB, FGFR2, KIF4A, ERBB4, PFKFB2, ADRBK2, WARS2, ULK4, ABCA4, ACSBG1, TTBK2, STK40, TTBK1…
INTERPRO	IPR017442:Serine/threonine protein kinase-related	25	2.60688	0.165588	PRPF4B, ADRBK2, ULK4, ACVR1C, PAK7, PDPK1, TTBK2, STK40, TTBK1, MAP3K2, AAK1, STK39, PRKACB, STK38L, DCLK1, CHUK, PRKCA, CSNK1A1, CDC7, CSNK1G1, KIAA1804, PKN2, PBK, MAPK4, ULK2
UP_SEQ_FEATURE	active site:Proton acceptor	39	4.06674	0.198057	FGFR2, PRPF4B, ERBB4, ZAK, CNDP1, ADRBK2, CNP, ACVR1C, PAK7, PDPK1, TTBK2, STK40, MAP3K2, PTK2B, TTBK1, AAK1, SGK269, STK39, PRKACB, INSR, STK38L, CHUK, DCLK1, CDC7, CSNK1A1, PRKCA, POLI, CSNK1G1, KIAA1804, PKN2, PBK, TP53RK, ULK2, MAPK4, TNNI3K, PDGFRB, ROR2, TXNRD1, ABL2, FPGT
GOTERM_MF_FAT	GO:0004674~protein serine/threonine kinase activity	29	3.02398	0.210089	PRPF4B, ZAK, ADRBK2, ULK4, ACVR1C, PAK7, PDPK1, TTBK2, STK40, MAP3K2, TTBK1, AAK1, STK39, PRKACB, STK38L, CHUK, DCLK1, CDC7, PRKCA, CSNK1A1, CSNK1G1, KIAA1804, PKN2, SMG1, PBK, TP53RK, ULK2, MAPK4, TNNI3K, FPGT
GOTERM_MF_FAT	GO:0004672~protein kinase activity	39	4.06674	0.225259	FGFR2, PRPF4B, ERBB4, ZAK, ADRBK2, ULK4, ACVR1C, PAK7, PDPK1, TTBK2, STK40, MAP3K2, PTK2B, TTBK1, AAK1, SGK269, STK39, PRKACB, STK38L, INSR, CHUK, CRIM1, DCLK1, CDC7, CSNK1A1, PRKCA, TWF1, CSNK1G1, KIAA1804, PKN2, SMG1, PBK, TP53RK, ULK2, MAPK4, TNNI3K, PDGFRB, ROR2, ABL2, FPGT
GOTERM_BP_FAT	GO:0016310~phosphorylation	48	5.00521	0.236714	PRPF4B, ZAK, STAT5A, SNCA, ACVR1C, PAK7, PDPK1, AAK1, STK39, PRKACB, INSR, CHUK, PRKCA, CDC7, TWF1, CSNK1G1, KIAA1804, PKN2, PBK, PSEN1, MAPK4, TNNI3K, PDGFRB, ROR2, ERC1, FGFR2, ERBB4, ABI2, ADRBK2, ULK4, STK40, GNPTAB, TTBK2, TTBK1, PTK2B, MAP3K2, SGK269, STK38L, DCLK1, PIK3R1, CSNK1A1, SMG1, STAT1, TP53RK, GMFB, ULK2, MAPK8IP1, FPGT, ABL2
GOTERM_BP_FAT	GO:0006793~phosphorus metabolic process	56	5.83942	0.326516	PRPF4B, ZAK, STAT5A, SNCA, ACVR1C, PAK7, PDPK1, AAK1, STK39, PRKACB, INSR, CHUK, PRKCA, CDC7, TWF1, CSNK1G1, KIAA1804, PKN2, PTPRT, PBK, PPM1E, PSEN1, PPEF2, SBF2, MAPK4, ROR2, PDGFRB, TNNI3K, ERC1, FGFR2, ERBB4, DUSP10, ADRBK2, ABI2, ULK4, MTMR2, MTMR3, GNPTAB, STK40, TTBK2, MAP3K2, PTK2B, TTBK1, SGK269, STK38L, PIK3R1, DCLK1, CSNK1A1, PTPN2, SMG1, STAT1, TP53RK, GMFB, ULK2, MAPK8IP1, ABL2, FPGT
GOTERM_BP_FAT	GO:0006796~phosphate metabolic process	56	5.83942	0.326516	PRPF4B, ZAK, STAT5A, SNCA, ACVR1C, PAK7, PDPK1, AAK1, STK39, PRKACB, INSR, CHUK, PRKCA, CDC7, TWF1, CSNK1G1, KIAA1804, PKN2, PTPRT, PBK, PPM1E, PSEN1, PPEF2, SBF2, MAPK4, ROR2, PDGFRB, TNNI3K, ERC1, FGFR2, ERBB4, DUSP10, ADRBK2, ABI2, ULK4, MTMR2, MTMR3, GNPTAB, STK40, TTBK2, MAP3K2, PTK2B, TTBK1, SGK269, STK38L, PIK3R1, DCLK1, CSNK1A1, PTPN2, SMG1, STAT1, TP53RK, GMFB, ULK2, MAPK8IP1, ABL2, FPGT
SP_PIR_KEYWORDS	transferase	74	7.71637	0.335736	PRPF4B, RNMT, ZAK, PIP5K1C, ACVR1C, HS2ST1, PAK7, PDPK1, GALNTL4, AAK1, STK39, PRKACB, MLL3, INSR, CHUK, PRKCA, CDC7, NMNAT2, POLI, SPTLC2, CSNK1G1, KIAA1804, PKN2, PBK, PGM2L1, ZDHHC16, MAPK4, PARP14, TNNI3K, PDGFRB, ROR2, ABAT, MTFMT, XYLB, FGFR2, FUT9, ERBB4, PFKFB2, HMGCS1, ADRBK2, ST8SIA3, ULK4, ST8SIA2, PPAT, ZDHHC22, ECE2, GNPTAB, HNMT, STK40, TTBK2, TTBK1, MAP3K2, PTK2B, PCMT1, UCK1, SGK2…
INTERPRO	IPR002290:Serine/threonine protein kinase	14	1.45985	0.64465	PRKCA, PRPF4B, PKN2, ADRBK2, PAK7, PDPK1, MAP3K2, ULK2, MAPK4, STK39, PRKACB, STK38L, DCLK1, CHUK
SMART	SM00220:S_TKc	14	1.45985	0.869858	PRKCA, PRPF4B, PKN2, ADRBK2, PAK7, PDPK1, MAP3K2, ULK2, MAPK4, STK39, PRKACB, STK38L, DCLK1, CHUK
Annotation Cluster 36	Enrichment Score: 1.0513520125740623
Category	Term	Count	%	PValue	Genes
SP_PIR_KEYWORDS	SH2 domain	11	1.14703	0.0495338	TNS4, TNS3, TNS1, PLCG1, STAT5A, SOCS5, STAT1, ABL2, RASA1, PIK3R1, SH3BP2
INTERPRO	IPR000980:SH2 motif	11	1.14703	0.076408	TNS4, TNS3, TNS1, PLCG1, STAT5A, SOCS5, STAT1, ABL2, RASA1, PIK3R1, SH3BP2
SMART	SM00252:SH2	11	1.14703	0.185312	TNS4, TNS3, TNS1, PLCG1, STAT5A, SOCS5, STAT1, ABL2, RASA1, PIK3R1, SH3BP2
Annotation Cluster 37	Enrichment Score: 1.0057827605269762
Category	Term	Count	%	PValue	Genes
GOTERM_CC_FAT	GO:0015630~microtubule cytoskeleton	38	3.96246	0.0442664	CEP72, KIF4A, SEPT2, KIAA0368, C13ORF15, NEDD9, CBX1, RAB3IP, STAU2, PCGF5, MACF1, EVI5, KIF6, NUBP2, KIFAP3, MAPT, SNTB2, CLASP1, PAFAH1B1, TUBA1B, APC, KIF5C, MAP1B, PDE4D, VPS41, SMEK1, MID1, KIF3C, EML4, EML2, EML1, SARM1, CEP68, CALM3, PLA2G6, ARL8B, STMN1, MYH10
GOTERM_CC_FAT	GO:0005874~microtubule	20	2.08551	0.0985658	KIF4A, KIF5C, MAP1B, VPS41, MID1, KIF3C, STAU2, EML4, EML2, SARM1, EML1, KIF6, MAPT, CALM3, SNTB2, CLASP1, PAFAH1B1, STMN1, TUBA1B, APC
GOTERM_BP_FAT	GO:0007017~microtubule-based process	19	1.98123	0.123061	CEP72, KIF4A, KIF5C, MAP1B, CNP, MID1, KIF3C, EML4, FMN2, MACF1, KIF6, KIFAP3, MAPT, NEFH, CLASP1, PAFAH1B1, STMN1, SMC1A, TUBA1B
SP_PIR_KEYWORDS	microtubule	16	1.6684	0.176584	KIF4A, KIF5C, MAP1B, MID1, KIF3C, STAU2, EML4, EML2, EML1, KIF6, MAPT, SNTB2, PAFAH1B1, CLASP1, STMN1, TUBA1B
Annotation Cluster 38	Enrichment Score: 0.991770916237196
Category	Term	Count	%	PValue	Genes
GOTERM_BP_FAT	GO:0044093~positive regulation of molecular function	40	4.17101	0.0813385	ADCY1, ADORA3, ZAK, BTRC, PFKFB2, GCLM, GCH1, ADCYAP1, SLC11A2, AGTR1, P2RY6, PDPK1, CASP9, MAP3K2, PTK2B, SCARB1, PRKACB, NRG1, INSR, CHRNA3, GNAO1, AIFM3, CCKBR, EPB41, KIAA1804, CYCS, TP53, CDC23, HOMER1, STAT1, NLRP3, UBE2N, ATP7A, CRHR1, HDAC4, PSEN1, CALM3, ERC1, ABL2, HTR2A
GOTERM_BP_FAT	GO:0043085~positive regulation of catalytic activity	36	3.75391	0.0850501	ADCY1, ADORA3, ZAK, BTRC, PFKFB2, GCLM, GCH1, ADCYAP1, SLC11A2, AGTR1, P2RY6, PDPK1, CASP9, MAP3K2, PTK2B, SCARB1, PRKACB, NRG1, INSR, CHRNA3, GNAO1, AIFM3, CCKBR, KIAA1804, CYCS, TP53, CDC23, HOMER1, STAT1, NLRP3, UBE2N, ATP7A, CRHR1, PSEN1, ABL2, HTR2A
GOTERM_BP_FAT	GO:0051345~positive regulation of hydrolase activity	14	1.45985	0.153009	AIFM3, GNAO1, CCKBR, CYCS, TP53, NLRP3, STAT1, HOMER1, SLC11A2, AGTR1, P2RY6, CASP9, PTK2B, HTR2A
Annotation Cluster 39	Enrichment Score: 0.983164168889443
Category	Term	Count	%	PValue	Genes
UP_SEQ_FEATURE	repeat:ANK 6	11	1.14703	0.0165364	ANKRD52, MIB1, NOTCH2, ANKS1B, ANKRD17, EHMT1, ANKRD50, PLA2G6, TNNI3K, ANKFY1, FPGT, ASB6
UP_SEQ_FEATURE	repeat:ANK 3	16	1.6684	0.0629196	IBTK, ANKS1B, CAMTA1, EHMT1, PPP1R12B, ANKRD10, ANKRD32, ANKRD52, NOTCH2, ANKRD17, MIB1, ANKRD50, PLA2G6, TNNI3K, ANKFY1, FPGT, ASB6
UP_SEQ_FEATURE	repeat:ANK 5	12	1.2513	0.0640902	ANKS1B, EHMT1, PPP1R12B, ANKRD52, ANKRD17, NOTCH2, MIB1, ANKRD50, TNNI3K, PLA2G6, FPGT, ANKFY1, ASB6
UP_SEQ_FEATURE	repeat:ANK 4	13	1.35558	0.0986085	ANKS1B, EHMT1, PPP1R12B, ANKRD10, ANKRD52, ANKRD17, MIB1, NOTCH2, ANKRD50, PLA2G6, TNNI3K, ANKFY1, FPGT, ASB6
UP_SEQ_FEATURE	repeat:ANK 1	17	1.77268	0.118116	IBTK, ANKS1B, CAMTA1, EHMT1, PPP1R12B, ANKRD10, ANKRD32, ANKRD52, NOTCH2, ANKRD17, MIB1, ANKRD50, PLA2G6, ANKIB1, TNNI3K, FPGT, ANKFY1, ASB6
UP_SEQ_FEATURE	repeat:ANK 2	17	1.77268	0.121333	IBTK, ANKS1B, CAMTA1, EHMT1, PPP1R12B, ANKRD10, ANKRD32, ANKRD52, NOTCH2, ANKRD17, MIB1, ANKRD50, PLA2G6, ANKIB1, TNNI3K, FPGT, ANKFY1, ASB6
SP_PIR_KEYWORDS	ank repeat	17	1.77268	0.1445	IBTK, ANKS1B, CAMTA1, EHMT1, PPP1R12B, ANKRD10, ANKRD32, ANKRD52, NOTCH2, ANKRD17, MIB1, ANKRD50, PLA2G6, ANKIB1, TNNI3K, FPGT, ANKFY1, ASB6
INTERPRO	IPR002110:Ankyrin	17	1.77268	0.214846	IBTK, ANKS1B, CAMTA1, EHMT1, PPP1R12B, ANKRD10, ANKRD32, ANKRD52, NOTCH2, ANKRD17, MIB1, ANKRD50, PLA2G6, ANKIB1, TNNI3K, FPGT, ANKFY1, ASB6
SMART	SM00248:ANK	17	1.77268	0.484516	IBTK, ANKS1B, CAMTA1, EHMT1, PPP1R12B, ANKRD10, ANKRD32, ANKRD52, NOTCH2, ANKRD17, MIB1, ANKRD50, PLA2G6, ANKIB1, TNNI3K, FPGT, ANKFY1, ASB6
Annotation Cluster 40	Enrichment Score: 0.9651946272444167
Category	Term	Count	%	PValue	Genes
SP_PIR_KEYWORDS	tpr repeat	14	1.45985	0.0559487	RGPD5, FKBP6, C6ORF35, TTC9, CDC23, TTC4, TTC19, TTC30A, TOMM70A, RANBP2, SH3TC2, LONRF2, FBXO9, TTC39A
INTERPRO	IPR011990:Tetratricopeptide-like helical	14	1.45985	0.0818953	RGPD5, FKBP6, C6ORF35, TTC9, CDC23, TTC4, TTC19, TTC30A, TOMM70A, RANBP2, SH3TC2, LONRF2, TTC39A, SEL1L
UP_SEQ_FEATURE	repeat:TPR 3	12	1.2513	0.0855812	RGPD5, FKBP6, C6ORF35, TOMM70A, TTC30A, TTC9, CDC23, SH3TC2, LONRF2, TTC39A, TTC19, TTC4
INTERPRO	IPR019734:Tetratricopeptide repeat	11	1.14703	0.0999628	RGPD5, C6ORF35, TOMM70A, TTC30A, TTC9, CDC23, RANBP2, SH3TC2, LONRF2, TTC39A, TTC4
INTERPRO	IPR013026:Tetratricopeptide region	11	1.14703	0.117777	RGPD5, FKBP6, C6ORF35, TOMM70A, TTC30A, TTC9, CDC23, RANBP2, LONRF2, TTC19, TTC4
UP_SEQ_FEATURE	repeat:TPR 1	12	1.2513	0.135938	RGPD5, FKBP6, C6ORF35, TOMM70A, TTC30A, TTC9, CDC23, SH3TC2, LONRF2, TTC39A, TTC19, TTC4
UP_SEQ_FEATURE	repeat:TPR 2	12	1.2513	0.135938	RGPD5, FKBP6, C6ORF35, TOMM70A, TTC30A, TTC9, CDC23, SH3TC2, LONRF2, TTC39A, TTC19, TTC4
SMART	SM00028:TPR	11	1.14703	0.222552	RGPD5, C6ORF35, TOMM70A, TTC30A, TTC9, CDC23, RANBP2, SH3TC2, LONRF2, TTC39A, TTC4
Annotation Cluster 41	Enrichment Score: 0.9577654191221083
Category	Term	Count	%	PValue	Genes
UP_SEQ_FEATURE	zinc finger region:C2H2-type 2	43	4.48384	0.0216609	TSHZ3, ZBTB10, ZXDC, ZNF200, ZXDB, ZNF250, ZKSCAN1, ZNF518A, ZKSCAN2, ZXDA, ZKSCAN5, ZNF680, ZNF681, ZNF772, ZNF107, ZNF594, ZNF528, KLF12, ZFP30, ZNF507, ZNF260, ZBTB41, ZBTB40, ZFP3, ZNF793, ZNF333, ZBTB26, ZFP28, ZNF585B, ZNF500, GZF1, SP1, ZNF238, ZNF714, ZNF211, ZNF317, SP3, RBAK, ZBTB4, ZNF431, KLF2, ZNF587, ZNF382
UP_SEQ_FEATURE	zinc finger region:C2H2-type 1	39	4.06674	0.0227811	GLIS3, TSHZ3, ZBTB10, ZXDC, ZNF200, ZXDB, ZNF250, ZKSCAN1, ZNF518A, ZKSCAN2, ZXDA, ZKSCAN5, ZNF680, ZNF772, ZNF594, ZNF528, ZBTB47, KLF12, ZFP30, ZNF507, ZNF260, ZBTB41, ZBTB40, ZFP3, ZNF793, ZNF333, ZBTB26, ZFP28, ZNF585B, ZNF500, GZF1, SP1, ZNF238, ZNF211, ZNF317, SP3, RBAK, ZNF587, KLF2
UP_SEQ_FEATURE	zinc finger region:C2H2-type 10	26	2.71116	0.0294703	ZXDC, ZNF250, ZXDB, ZKSCAN5, ZXDA, ZNF680, ZNF772, ZNF681, ZNF107, ZNF528, ZNF594, ZFP30, ZNF260, ZBTB41, ZBTB40, ZFP3, ZNF333, ZFP28, ZNF585B, GZF1, ZNF317, ZNF211, ZNF714, ZNF431, ZNF587, ZNF382
UP_SEQ_FEATURE	zinc finger region:C2H2-type 3	42	4.37956	0.0447935	GLIS3, ZXDC, ZNF200, ZXDB, ZNF250, ZKSCAN1, ZNF518A, ZKSCAN2, ZXDA, ZKSCAN5, ZNF680, ZNF772, ZNF107, ZNF594, ZNF528, ZBTB47, KLF12, ZFP30, ZNF507, ZNF260, ZBTB41, ZBTB40, ZFP3, ZNF793, ZNF333, ZBTB26, ZFP28, ZNF585B, ZNF500, GZF1, SP1, ZNF238, ZNF714, ZNF211, ZNF317, SP3, RBAK, ZBTB4, ZNF431, ZNF587, KLF2, ZNF382
UP_SEQ_FEATURE	zinc finger region:C2H2-type 13	17	1.77268	0.0452782	ZNF594, ZNF528, ZFP30, ZNF260, ZBTB41, ZNF250, ZFP3, ZFP28, ZKSCAN5, ZNF585B, ZNF317, ZNF714, ZNF681, RBAK, ZNF107, ZNF431, ZNF587
UP_SEQ_FEATURE	zinc finger region:C2H2-type 4	39	4.06674	0.0489469	GLIS3, TSHZ3, ZXDC, ZNF200, ZXDB, ZNF250, ZKSCAN1, ZNF518A, ZKSCAN2, ZXDA, ZKSCAN5, ZNF680, ZNF772, ZNF107, ZNF594, ZNF528, ZBTB47, ZFP30, ZNF507, ZNF260, ZBTB41, ZBTB40, ZFP3, ZNF793, ZNF333, ZBTB26, ZFP28, ZNF585B, ZNF500, GZF1, ZNF238, ZNF714, ZNF211, ZNF317, RBAK, ZBTB4, ZNF431, ZNF587, ZNF382
UP_SEQ_FEATURE	zinc finger region:C2H2-type 9	27	2.81543	0.0599029	ZXDC, ZNF250, ZXDB, ZKSCAN5, ZXDA, ZNF680, ZNF681, ZNF772, ZNF528, ZBTB47, ZNF507, ZFP30, ZNF260, ZBTB41, ZBTB40, ZFP3, ZNF333, ZFP28, ZNF585B, GZF1, ZNF317, ZNF211, ZNF714, RBAK, ZNF431, ZNF587, ZNF382
UP_SEQ_FEATURE	zinc finger region:C2H2-type 5	36	3.75391	0.0683559	TSHZ3, GLIS3, ZXDC, ZNF200, ZXDB, ZNF250, ZKSCAN1, ZNF518A, ZKSCAN2, ZXDA, ZKSCAN5, ZNF680, ZNF772, ZNF107, ZNF594, ZNF528, ZBTB47, ZNF507, ZNF260, ZBTB41, ZBTB40, ZFP3, ZNF793, ZNF333, ZFP28, ZNF585B, ZNF500, GZF1, ZNF714, ZNF211, ZNF317, RBAK, ZBTB4, ZNF431, ZNF587, ZNF382
UP_SEQ_FEATURE	zinc finger region:C2H2-type 12	19	1.98123	0.0822146	ZNF594, ZNF528, ZFP30, ZNF260, ZBTB41, ZBTB40, ZNF250, ZFP3, ZFP28, ZKSCAN5, ZNF585B, ZNF317, ZNF211, ZNF714, ZNF680, ZNF681, RBAK, ZNF431, ZNF587
UP_SEQ_FEATURE	zinc finger region:C2H2-type 8	28	2.91971	0.102849	ZXDC, ZNF250, ZXDB, ZKSCAN5, ZXDA, ZNF680, ZNF681, ZNF772, ZNF594, ZNF528, ZBTB47, ZNF507, ZFP30, ZNF260, ZBTB41, ZBTB40, ZFP3, ZNF333, ZFP28, ZNF585B, GZF1, ZNF317, ZNF211, ZNF714, RBAK, ZNF431, ZNF587, ZNF382
INTERPRO	IPR013087:Zinc finger, C2H2-type/integrase, DNA-binding	42	4.37956	0.105072	GLIS3, ZBTB10, ZXDC, ZNF200, ZXDB, ZNF250, ZKSCAN1, ZKSCAN2, ZXDA, ZKSCAN5, ZNF680, ZNF681, ZNF772, ZNF107, ZNF594, ZNF528, ZBTB47, KLF12, ZFP30, ZNF260, ZBTB41, ZBTB40, ZFP3, ZNF793, ZNF333, ZBTB26, ZFP28, ZNF585B, FOXP2, ZNF500, GZF1, SP1, ZNF238, ZNF714, ZNF211, ZNF317, SP3, RBAK, ZNF431, ZNF587, KLF2, ZNF382
INTERPRO	IPR015880:Zinc finger, C2H2-like	52	5.42231	0.113458	ZXDC, ZNF200, ZXDB, ZNF250, ZKSCAN1, ZFYVE20, ZNF518A, ZKSCAN2, ZXDA, ZKSCAN5, ZNF680, ZNF681, ZNF772, ZNF107, ZNF594, ZNF507, ZFP30, ZNF793, ZNF333, ZBTB26, ZFP28, ZNF500, GZF1, ZNF238, ZNF714, ZNF431, ZNF587, ZNF382, GLIS3, DPF3, TSHZ3, ZBTB10, ZNF365, ZNF706, ZNF704, ZNF609, ZNF528, ZBTB47, KLF12, ZNF260, ZBTB41, ZBTB40, ZFP3, ZNF585B, FOXP2, SP1, ZNF211, ZNF317, SP3, RBAK, ZBTB4, KLF2
INTERPRO	IPR007087:Zinc finger, C2H2-type	51	5.31804	0.121269	ZXDC, ZNF200, ZNF250, ZXDB, ZKSCAN1, ZFYVE20, ZNF518A, ZKSCAN2, ZXDA, ZKSCAN5, ZNF680, ZNF681, ZNF772, ZNF107, ZNF594, ZNF507, ZFP30, ZNF793, ZNF333, ZBTB26, ZFP28, ZNF500, GZF1, ZNF238, ZNF714, ZNF431, ZNF587, ZNF382, GLIS3, DPF3, TSHZ3, ZBTB10, ZNF706, ZNF704, ZNF609, ZNF528, ZBTB47, KLF12, ZNF260, ZBTB41, ZBTB40, ZFP3, ZNF585B, FOXP2, SP1, ZNF211, ZNF317, SP3, RBAK, ZBTB4, KLF2
UP_SEQ_FEATURE	zinc finger region:C2H2-type 7	29	3.02398	0.14024	ZXDC, ZNF250, ZXDB, ZXDA, ZKSCAN5, ZNF680, ZNF681, ZNF772, ZNF107, ZNF594, ZNF528, ZBTB47, ZNF507, ZFP30, ZNF260, ZBTB41, ZBTB40, ZFP3, ZNF333, ZFP28, ZNF585B, GZF1, ZNF317, ZNF211, ZNF714, RBAK, ZNF431, ZNF587, ZNF382
PIR_SUPERFAMILY	PIRSF005559:zinc finger protein ZFP-36	10	1.04275	0.16405	ZNF528, ZNF714, ZNF317, ZNF680, ZFP30, ZNF681, ZNF250, ZNF431, ZNF587, ZNF382
UP_SEQ_FEATURE	zinc finger region:C2H2-type 6	30	3.12826	0.191463	ZXDC, ZXDB, ZNF250, ZKSCAN1, ZKSCAN2, ZXDA, ZKSCAN5, ZNF680, ZNF772, ZNF594, ZNF528, ZBTB47, ZNF507, ZFP30, ZNF260, ZBTB41, ZBTB40, ZFP3, ZNF333, ZFP28, ZNF585B, GZF1, ZNF317, ZNF211, ZNF714, RBAK, ZBTB4, ZNF431, ZNF587, ZNF382
UP_SEQ_FEATURE	zinc finger region:C2H2-type 11	18	1.87696	0.298497	ZNF594, ZNF528, ZFP30, ZNF260, ZBTB41, ZNF250, ZFP3, ZFP28, ZNF585B, ZNF317, ZNF211, ZNF714, ZNF680, ZNF681, RBAK, ZNF107, ZNF431, ZNF587
UP_SEQ_FEATURE	domain:KRAB	19	1.98123	0.396364	ZNF528, ZFP30, ZNF250, ZKSCAN1, ZNF793, ZKSCAN2, ZKSCAN5, ZNF585B, ZNF500, POGK, ZNF317, ZNF211, ZNF714, ZNF680, ZNF772, RBAK, ZNF431, ZNF587, ZNF382
INTERPRO	IPR001909:Krueppel-associated box	21	2.18978	0.454427	ZNF528, ZFP30, ZNF250, ZKSCAN1, ZNF793, ZNF333, ZFP28, ZKSCAN2, ZKSCAN5, ZNF585B, ZNF500, POGK, ZNF317, ZNF211, ZNF714, ZNF680, ZNF772, RBAK, ZNF431, ZNF587, ZNF382
SMART	SM00355:ZnF_C2H2	52	5.42231	0.575448	ZXDC, ZNF200, ZXDB, ZNF250, ZKSCAN1, ZFYVE20, ZNF518A, ZKSCAN2, ZXDA, ZKSCAN5, ZNF680, ZNF681, ZNF772, ZNF107, ZNF594, ZNF507, ZFP30, ZNF793, ZNF333, ZBTB26, ZFP28, ZNF500, GZF1, ZNF238, ZNF714, ZNF431, ZNF587, ZNF382, GLIS3, DPF3, TSHZ3, ZBTB10, ZNF365, ZNF706, ZNF704, ZNF609, ZNF528, ZBTB47, KLF12, ZNF260, ZBTB41, ZBTB40, ZFP3, ZNF585B, FOXP2, SP1, ZNF211, ZNF317, SP3, RBAK, ZBTB4, KLF2
SMART	SM00349:KRAB	21	2.18978	0.782675	ZNF528, ZFP30, ZNF250, ZKSCAN1, ZNF793, ZNF333, ZFP28, ZKSCAN2, ZKSCAN5, ZNF585B, ZNF500, POGK, ZNF317, ZNF211, ZNF714, ZNF680, ZNF772, RBAK, ZNF431, ZNF587, ZNF382
Annotation Cluster 42	Enrichment Score: 0.904143634519762
Category	Term	Count	%	PValue	Genes
GOTERM_BP_FAT	GO:0006928~cell motion	34	3.54536	0.0656731	FGF19, MTSS1, CCL3, IL16, ABI2, SPOCK1, SRF, ALCAM, MACF1, PTK2B, SCARB1, PAFAH1B1, DCLK1, APC, PRKCA, PLXNB1, NRXN3, VHL, KIF5C, NFASC, CCNL2, CTNNA2, TNS3, SEMA6A, TNS1, PSEN1, AAMP, AMOT, PDGFRB, SIAH1, WASL, IL12B, FEZ2, MYH10
GOTERM_BP_FAT	GO:0016477~cell migration	21	2.18978	0.0948884	PRKCA, FGF19, IL16, PLXNB1, VHL, ABI2, SRF, CTNNA2, TNS3, TNS1, PSEN1, PTK2B, AAMP, PDGFRB, AMOT, SCARB1, PAFAH1B1, IL12B, DCLK1, MYH10, APC
GOTERM_BP_FAT	GO:0051674~localization of cell	21	2.18978	0.196976	PRKCA, FGF19, IL16, PLXNB1, VHL, ABI2, SRF, CTNNA2, TNS3, TNS1, PSEN1, PTK2B, AAMP, PDGFRB, AMOT, SCARB1, PAFAH1B1, IL12B, DCLK1, MYH10, APC
GOTERM_BP_FAT	GO:0048870~cell motility	21	2.18978	0.196976	PRKCA, FGF19, IL16, PLXNB1, VHL, ABI2, SRF, CTNNA2, TNS3, TNS1, PSEN1, PTK2B, AAMP, PDGFRB, AMOT, SCARB1, PAFAH1B1, IL12B, DCLK1, MYH10, APC
Annotation Cluster 43	Enrichment Score: 0.8837711263766715
Category	Term	Count	%	PValue	Genes
INTERPRO	IPR019782:WD40 repeat 2	19	1.98123	0.0634487	CDRT1, WDFY1, STRAP, TAF5, BTRC, EML4, STXBP5L, WSB1, EML2, WDR48, FBXW7, WDR37, EML1, FBXW8, AAMP, FBXW2, PAFAH1B1, WDR35, THOC3
UP_SEQ_FEATURE	repeat:WD 4	19	1.98123	0.080005	CDRT1, WDFY1, STRAP, TAF5, BTRC, EML4, STXBP5L, WSB1, EML2, WDR48, FBXW7, WDR37, EML1, FBXW8, AAMP, FBXW2, PAFAH1B1, WDR35, THOC3
INTERPRO	IPR015943:WD40/YVTN repeat-like	23	2.39833	0.0891832	CDRT1, WDFY1, PLXNA4, PLXNB1, STRAP, TAF5, BTRC, EML4, STXBP5L, WSB1, EML2, WDR48, SEMA6A, FBXW7, WDR37, EML1, FBXW8, AAMP, FBXW2, PAFAH1B1, PLXND1, WDR35, THOC3
INTERPRO	IPR017986:WD40 repeat, region	19	1.98123	0.0928376	CDRT1, WDFY1, STRAP, TAF5, BTRC, EML4, STXBP5L, WSB1, EML2, WDR48, FBXW7, WDR37, EML1, FBXW8, AAMP, FBXW2, PAFAH1B1, WDR35, THOC3
UP_SEQ_FEATURE	repeat:WD 6	15	1.56413	0.101683	WDFY1, STRAP, TAF5, BTRC, EML4, STXBP5L, WSB1, EML2, WDR48, FBXW7, WDR37, EML1, AAMP, PAFAH1B1, THOC3
INTERPRO	IPR019781:WD40 repeat, subgroup	19	1.98123	0.104758	CDRT1, WDFY1, STRAP, TAF5, BTRC, EML4, STXBP5L, WSB1, EML2, WDR48, FBXW7, WDR37, EML1, FBXW8, AAMP, FBXW2, PAFAH1B1, WDR35, THOC3
UP_SEQ_FEATURE	repeat:WD 3	19	1.98123	0.117003	CDRT1, WDFY1, STRAP, TAF5, BTRC, EML4, STXBP5L, WSB1, EML2, WDR48, FBXW7, WDR37, EML1, FBXW8, AAMP, FBXW2, PAFAH1B1, WDR35, THOC3
UP_SEQ_FEATURE	repeat:WD 5	17	1.77268	0.124601	WDFY1, STRAP, TAF5, BTRC, EML4, STXBP5L, WSB1, EML2, WDR48, FBXW7, WDR37, EML1, FBXW8, AAMP, PAFAH1B1, WDR35, THOC3
UP_SEQ_FEATURE	repeat:WD 7	12	1.2513	0.131592	EML2, WDR48, FBXW7, WDFY1, WDR37, EML1, STRAP, BTRC, AAMP, PAFAH1B1, STXBP5L, EML4
UP_SEQ_FEATURE	repeat:WD 1	19	1.98123	0.144733	CDRT1, WDFY1, STRAP, TAF5, BTRC, EML4, STXBP5L, WSB1, EML2, WDR48, FBXW7, WDR37, EML1, FBXW8, AAMP, FBXW2, PAFAH1B1, WDR35, THOC3
UP_SEQ_FEATURE	repeat:WD 2	19	1.98123	0.144733	CDRT1, WDFY1, STRAP, TAF5, BTRC, EML4, STXBP5L, WSB1, EML2, WDR48, FBXW7, WDR37, EML1, FBXW8, AAMP, FBXW2, PAFAH1B1, WDR35, THOC3
SP_PIR_KEYWORDS	wd repeat	19	1.98123	0.146098	CDRT1, WDFY1, STRAP, TAF5, BTRC, EML4, STXBP5L, WSB1, EML2, WDR48, FBXW7, WDR37, EML1, FBXW8, AAMP, FBXW2, PAFAH1B1, WDR35, THOC3
INTERPRO	IPR001680:WD40 repeat	19	1.98123	0.191184	CDRT1, WDFY1, STRAP, TAF5, BTRC, EML4, STXBP5L, WSB1, EML2, WDR48, FBXW7, WDR37, EML1, FBXW8, AAMP, FBXW2, PAFAH1B1, WDR35, THOC3
INTERPRO	IPR019775:WD40 repeat, conserved site	19	1.98123	0.240119	CDRT1, WDFY1, STRAP, TAF5, BTRC, EML4, STXBP5L, WSB1, EML2, WDR48, FBXW7, WDR37, EML1, FBXW8, AAMP, FBXW2, PAFAH1B1, WDR35, THOC3
SMART	SM00320:WD40	19	1.98123	0.459027	CDRT1, WDFY1, STRAP, TAF5, BTRC, EML4, STXBP5L, WSB1, EML2, WDR48, FBXW7, WDR37, EML1, FBXW8, AAMP, FBXW2, PAFAH1B1, WDR35, THOC3
Annotation Cluster 44	Enrichment Score: 0.8836144381661815
Category	Term	Count	%	PValue	Genes
SP_PIR_KEYWORDS	ubl conjugation pathway	38	3.96246	0.0135269	UBE3B, TRIM17, BTRC, USP9X, VPRBP, KLHL3, TRIM5, FBXW7, FBXW8, TRIM68, CACYBP, RNF11, FBXW2, RANBP2, USP16, RNF34, FBXO9, VCPIP1, UFD1L, VHL, CDC23, TRIM25, GAN, UBR1, SOCS5, MID1, UBE2L3, HLTF, MARCH3, UBE2N, WDR48, TRIM37, WSB1, MIB1, SIAH1, SMURF2, USP24, ASB6
GOTERM_BP_FAT	GO:0051603~proteolysis involved in cellular protein catabolic process	41	4.27529	0.0761602	KIAA0368, UBE3B, BTRC, USP9X, VPRBP, KLHL3, TRIM5, USP53, FBXW7, FBXW8, CACYBP, RNF11, FBXW2, ERAP1, RANBP2, USP16, RNF34, FBXO9, FBXO8, VCPIP1, VHL, UFD1L, CDC23, GAN, UBR1, SOCS5, MID1, UBE2L3, HLTF, MARCH3, UBE2N, WDR48, WSB1, MIB1, HSP90B1, PSEN1, BACE1, SIAH1, SMURF2, USP24, ASB6
GOTERM_BP_FAT	GO:0044257~cellular protein catabolic process	41	4.27529	0.0809453	KIAA0368, UBE3B, BTRC, USP9X, VPRBP, KLHL3, TRIM5, USP53, FBXW7, FBXW8, CACYBP, RNF11, FBXW2, ERAP1, RANBP2, USP16, RNF34, FBXO9, FBXO8, VCPIP1, VHL, UFD1L, CDC23, GAN, UBR1, SOCS5, MID1, UBE2L3, HLTF, MARCH3, UBE2N, WDR48, WSB1, MIB1, HSP90B1, PSEN1, BACE1, SIAH1, SMURF2, USP24, ASB6
GOTERM_BP_FAT	GO:0030163~protein catabolic process	41	4.27529	0.112473	KIAA0368, UBE3B, BTRC, USP9X, VPRBP, KLHL3, TRIM5, USP53, FBXW7, FBXW8, CACYBP, RNF11, FBXW2, ERAP1, RANBP2, USP16, RNF34, FBXO9, FBXO8, VCPIP1, VHL, UFD1L, CDC23, GAN, UBR1, SOCS5, MID1, UBE2L3, HLTF, MARCH3, UBE2N, WDR48, WSB1, MIB1, HSP90B1, PSEN1, BACE1, SIAH1, SMURF2, USP24, ASB6
GOTERM_BP_FAT	GO:0043632~modification-dependent macromolecule catabolic process	38	3.96246	0.121926	KIAA0368, UBE3B, BTRC, USP9X, VPRBP, KLHL3, TRIM5, USP53, FBXW7, FBXW8, CACYBP, RNF11, FBXW2, RANBP2, USP16, RNF34, FBXO9, FBXO8, VCPIP1, UFD1L, VHL, CDC23, GAN, UBR1, SOCS5, MID1, UBE2L3, HLTF, MARCH3, UBE2N, WDR48, WSB1, MIB1, HSP90B1, SIAH1, SMURF2, USP24, ASB6
GOTERM_BP_FAT	GO:0019941~modification-dependent protein catabolic process	38	3.96246	0.121926	KIAA0368, UBE3B, BTRC, USP9X, VPRBP, KLHL3, TRIM5, USP53, FBXW7, FBXW8, CACYBP, RNF11, FBXW2, RANBP2, USP16, RNF34, FBXO9, FBXO8, VCPIP1, UFD1L, VHL, CDC23, GAN, UBR1, SOCS5, MID1, UBE2L3, HLTF, MARCH3, UBE2N, WDR48, WSB1, MIB1, HSP90B1, SIAH1, SMURF2, USP24, ASB6
GOTERM_BP_FAT	GO:0044265~cellular macromolecule catabolic process	45	4.69239	0.191439	KIAA0368, UBE3B, USP9X, BTRC, VPRBP, KLHL3, TRIM5, FBXW7, USP53, FBXW8, CACYBP, RNF11, FBXW2, ERAP1, RANBP2, USP16, RNF34, FBXO9, FBXO8, VCPIP1, SMG6, VHL, UFD1L, CYCS, CECR2, SMG1, CDC23, GAN, UBR1, SOCS5, MID1, UBE2L3, HLTF, MARCH3, UBE2N, WDR48, WSB1, MIB1, HSP90B1, PSEN1, BACE1, SIAH1, SMURF2, USP24, ASB6
GOTERM_BP_FAT	GO:0009057~macromolecule catabolic process	45	4.69239	0.349306	KIAA0368, UBE3B, USP9X, BTRC, VPRBP, KLHL3, TRIM5, FBXW7, USP53, FBXW8, CACYBP, RNF11, FBXW2, ERAP1, RANBP2, USP16, RNF34, FBXO9, FBXO8, VCPIP1, SMG6, VHL, UFD1L, CYCS, CECR2, SMG1, CDC23, GAN, UBR1, SOCS5, MID1, UBE2L3, HLTF, MARCH3, UBE2N, WDR48, WSB1, MIB1, HSP90B1, PSEN1, BACE1, SIAH1, SMURF2, USP24, ASB6
GOTERM_BP_FAT	GO:0006508~proteolysis	59	6.15224	0.388433	KIAA0368, CNDP1, BTRC, VPRBP, KLHL3, LNPEP, TRIM5, USP53, PGPEP1, LONP2, CASP9, HTRA2, ERAP1, RANBP2, USP16, RNF34, LONRF2, NSF, VCPIP1, UFD1L, GAN, MMP16, UBR1, SOCS5, HLTF, UBE2N, WDR48, EML2, MIB1, PSEN1, BACE1, SIAH1, CTSB, ADAMTS3, USP24, ASB6, CTSL2, UBE3B, USP9X, ECE2, FBXW7, FBXW8, ECE1, CACYBP, RNF11, FBXW2, FBXO9, FBXO8, VHL, CDC23, MID1, UBE2L3, C9ORF3, MARCH3, WSB1, CASP10, HSP90B1, S…
GOTERM_BP_FAT	GO:0006511~ubiquitin-dependent protein catabolic process	15	1.56413	0.402667	KIAA0368, UFD1L, USP9X, BTRC, CDC23, UBR1, UBE2L3, USP53, HSP90B1, RNF11, SMURF2, SIAH1, USP16, USP24, FBXO8
Annotation Cluster 45	Enrichment Score: 0.8714662769902822
Category	Term	Count	%	PValue	Genes
SP_PIR_KEYWORDS	Transcription	130	13.5558	0.00386502	EIF2C2, IL16, STAT5A, ZXDC, ZNF250, ZXDB, CNOT1, CBFB, ZXDA, CRY2, MED29, TARDBP, ZNF772, PSIP1, ZNF107, MLL3, ZNF594, C11ORF30, ZNF507, MECP2, ARID1A, ZNF793, C14ORF43, ELL2, ZNF500, FOXN4, PA2G4, ZNF238, PARP14, MGA, ZZZ3, ZNF431, ZNF587, SUDS3, ZNF382, CAMTA1, TSHZ3, SRF, TFEC, ZNF528, ZBTB47, KLF12, CREBZF, MAFB, TAF5, ZBTB41, RYBP, ESRRG, NEUROG1, ZBTB40, GTF2A1L, ZNF585B, FOXP2, HDAC4, NOTC…
SP_PIR_KEYWORDS	transcription regulation	126	13.1387	0.00602865	EIF2C2, IL16, STAT5A, ZXDC, ZNF250, ZXDB, CNOT1, ZXDA, CRY2, MED29, TARDBP, ZNF772, PSIP1, ZNF107, MLL3, ZNF594, C11ORF30, ZNF507, MECP2, ARID1A, ZNF793, C14ORF43, ELL2, ZNF500, FOXN4, PA2G4, ZNF238, PARP14, MGA, ZZZ3, ZNF431, ZNF587, SUDS3, ZNF382, CAMTA1, TSHZ3, SRF, TFEC, ZNF528, ZBTB47, CREBZF, KLF12, MAFB, TAF5, ZBTB41, RYBP, ESRRG, NEUROG1, ZBTB40, GTF2A1L, ZNF585B, FOXP2, NOTCH2, HDAC4, HD…
GOTERM_BP_FAT	GO:0006350~transcription	132	13.7643	0.0208985	EIF2C2, IL16, STAT5A, ZXDC, ZNF250, ZXDB, CNOT1, ZXDA, CBFB, CRY2, MED29, TARDBP, ZNF772, PSIP1, ZNF107, MLL3, ZNF594, C11ORF30, ZNF507, MECP2, ARID1A, ZNF793, C14ORF43, ELL2, ZNF500, FOXN4, PA2G4, ZNF238, PARP14, MGA, ZZZ3, ZNF431, ZNF587, SUDS3, ZNF382, CAMTA1, TSHZ3, SRF, DIDO1, TFEC, ZNF528, ZBTB47, KLF12, CREBZF, MAFB, TAF5, ZBTB41, RYBP, ESRRG, NEUROG1, ZBTB40, GTF2A1L, ZNF585B, FOXP2, HDAC…
SP_PIR_KEYWORDS	nucleus	239	24.9218	0.0265144	EIF2C2, STAT5A, SNCA, ZNF250, SART3, CRY2, MED29, RAVER2, RAVER1, TRAK1, ZNF772, ZNF107, PTBP2, IBTK, POLI, C11ORF30, ZNF507, MECP2, ZNF793, SFRS1, C14ORF43, ZNF500, ZNF238, PARP14, TBRG1, ZZZ3, ZNF382, KIF4A, DUSP10, DIDO1, CACYBP, SFRS12, ZNF528, ZBTB47, KLF12, ZBTB41, RYBP, ESRRG, ZBTB40, YTHDC1, NXF1, ZNF585B, NOTCH2, DMRTC2, RNF4, ZNF211, SMURF2, KLF2, PARP1, RERE, CCNT2, HLF, COPS2, BACH2, …
GOTERM_BP_FAT	GO:0045449~regulation of transcription	150	15.6413	0.143182	EIF2C2, IL16, STAT5A, ZXDC, ZNF250, ZXDB, CNOT1, RBM9, ZXDA, CBFB, CRY2, TRAK2, MED29, TARDBP, ZNF772, TRAK1, PSIP1, ZNF107, MLL3, INSR, ZNF594, C11ORF30, ZNF507, MECP2, ARID1A, ZNF793, C14ORF43, ELL2, ZNF500, FOXN4, PA2G4, ZNF238, TIAL1, PARP14, ZZZ3, MGA, ZNF431, ERC1, ZNF587, SUDS3, ZNF382, CAMTA1, TSHZ3, SRF, TFEC, DMD, ZNF528, ZBTB47, EHMT1, KLF12, CREBZF, MAFB, TAF5, ZBTB41, RYBP, ESRRG, NE…
SP_PIR_KEYWORDS	dna-binding	92	9.59333	0.598571	E2F1, HLF, BACH2, STAT5A, ZNF250, ZKSCAN1, ZNF518A, ZKSCAN2, ZKSCAN5, TMF1, FUBP3, TARDBP, ZNF680, ZNF772, ZNF681, HOMEZ, PSIP1, ZNF107, MLL3, LBR, ZNF594, POLI, ZFP30, ZNF507, G3BP1, MECP2, TP53, ARID1A, ZNF793, FOXJ3, ZNF333, ZBTB26, ZFP28, HLTF, C14ORF43, PURA, GZF1, ZNF500, FOXN4, ZNF238, ZNF714, MGA, ZZZ3, ZNF431, LIN54, ZNF587, LCOR, ZNF382, TSHZ3, GLIS3, KIF4A, ETV7, LCORL, ZBTB10, SRF, TF…
GOTERM_MF_FAT	GO:0030528~transcription regulator activity	81	8.4463	0.680365	E2F1, HLF, COPS2, BACH2, STAT5A, ZXDC, ZKSCAN1, RBM9, ZKSCAN2, ZKSCAN5, CBFB, ZXDA, TMF1, FUBP3, TARDBP, HOMEZ, MKL2, USP16, NRG1, KHDRBS1, MECP2, TP53, ARID1A, FOXJ3, HLTF, ELL2, PURA, ZNF500, FOXN4, PA2G4, CD86, ZNF238, TIAL1, NAB1, MED9, MGA, LCOR, ZNF382, CAMTA1, TSHZ3, GLIS3, ETV7, LCORL, SRF, GRAMD4, TSC22D1, TFEC, GATAD2A, ETV1, LIMD1, GTF3C1, NFATC1, CREB3, CREBZF, KLF12, TAF5, MAFB, ESRR…
GOTERM_BP_FAT	GO:0006355~regulation of transcription, DNA-dependent	90	9.38478	0.720706	E2F1, HLF, BACH2, STAT5A, ZNF250, ZKSCAN1, ZKSCAN2, ZKSCAN5, CBFB, TMF1, TRAK2, ZNF680, ZNF772, TRAK1, HOMEZ, MKL2, MLL3, USP16, INSR, CSDC2, ZFP30, MECP2, TP53, ARID1A, ZNF793, FOXJ3, ZNF333, ZFP28, HLTF, PURA, GZF1, ZNF500, FOXN4, PA2G4, ZNF238, POGK, ZNF714, TIAL1, NAB1, MED9, MGA, ZNF431, JMJD1C, ZNF587, LCOR, ERC1, ZNF382, TSHZ3, GLIS3, ETV7, ABLIM3, SRF, GRAMD4, TSC22D1, GATAD2A, ETV1, LIMD…
GOTERM_BP_FAT	GO:0051252~regulation of RNA metabolic process	92	9.59333	0.723238	E2F1, HLF, BACH2, STAT5A, ZNF250, ZKSCAN1, ZKSCAN2, ZKSCAN5, CBFB, TMF1, TRAK2, ZNF680, ZNF772, TRAK1, HOMEZ, MKL2, MLL3, USP16, INSR, CSDC2, ZFP30, MECP2, TP53, ARID1A, ZNF793, FOXJ3, MBNL1, ZNF333, ZFP28, HLTF, PURA, GZF1, ZNF500, FOXN4, PA2G4, ZNF238, POGK, ZNF714, TIAL1, NAB1, MED9, MGA, ZNF431, JMJD1C, ERC1, ZNF587, LCOR, ZNF382, TSHZ3, GLIS3, ETV7, ABLIM3, SRF, GRAMD4, TSC22D1, GATAD2A, ETV…
GOTERM_MF_FAT	GO:0003700~transcription factor activity	50	5.21376	0.779976	E2F1, HLF, BACH2, STAT5A, ZXDC, ZKSCAN1, ZKSCAN2, ZXDA, CBFB, ZKSCAN5, TARDBP, HOMEZ, TP53, FOXJ3, FOXN4, ZNF500, PURA, PA2G4, ZNF238, MGA, LCOR, GLIS3, TSHZ3, ETV7, SRF, GRAMD4, TSC22D1, TFEC, GATAD2A, ETV1, NFATC1, KLF12, CREB3, CREBZF, TAF5, MAFB, ESRRG, NEUROG1, TRIM25, STAT1, FOXP2, MEF2D, HDAC2, SP1, DMRTC2, RNF4, ZNF211, KLF2, RERE, NFIA
GOTERM_MF_FAT	GO:0003677~DNA binding	120	12.513	0.847298	LMO2, STAT5A, ZXDC, ZNF250, CBFB, ZXDA, FAM171B, TARDBP, ZNF772, PSIP1, ZNF107, MLL3, ZNF594, POLI, ZNF507, MECP2, ARID1A, ZNF793, C14ORF43, ZNF500, FOXN4, PA2G4, ZNF238, TBRG1, MGA, ZZZ3, ZNF431, ZNF587, ZNF382, TSHZ3, KIF4A, TNRC18, SRF, TFEC, RNF11, ZNF528, ZBTB47, CREBZF, KLF12, SMG6, MAFB, TAF5, ZBTB41, RYBP, ESRRG, NEUROG1, ZBTB40, GTF2A1L, FOXP2, HDAC4, HDAC2, RNF4, DMRTC2, ZNF317, ZNF211,…
Annotation Cluster 46	Enrichment Score: 0.8662609352052962
Category	Term	Count	%	PValue	Genes
GOTERM_BP_FAT	GO:0006366~transcription from RNA polymerase II promoter	18	1.87696	0.114508	CCNT2, COPS2, HLF, ETV7, LCORL, TAF5, GTF2A1L, STAT1, CBFB, ELL2, TMF1, TSC22D1, TARDBP, ETV1, PARP1, LCOR, RBM16, NFATC1
GOTERM_BP_FAT	GO:0006351~transcription, DNA-dependent	21	2.18978	0.141722	CCNT2, COPS2, HLF, ETV7, LCORL, TAF5, TP53, GTF2A1L, STAT1, CBFB, TMF1, ELL2, TSC22D1, TARDBP, RTF1, ETV1, PARP1, LCOR, GTF3C1, RBM16, NFATC1
GOTERM_BP_FAT	GO:0032774~RNA biosynthetic process	21	2.18978	0.155218	CCNT2, COPS2, HLF, ETV7, LCORL, TAF5, TP53, GTF2A1L, STAT1, CBFB, TMF1, ELL2, TSC22D1, TARDBP, RTF1, ETV1, PARP1, LCOR, GTF3C1, RBM16, NFATC1
Annotation Cluster 47	Enrichment Score: 0.8622996337021619
Category	Term	Count	%	PValue	Genes
GOTERM_BP_FAT	GO:0001568~blood vessel development	19	1.98123	0.0981396	LMO2, VHL, LEPR, APOLD1, WARS2, SRF, CDH5, ATP7A, MIB1, PSEN1, PTK2B, AAMP, ERAP1, QKI, RHOB, AMOT, MKL2, PLXND1, RASA1
GOTERM_BP_FAT	GO:0001944~vasculature development	19	1.98123	0.116367	LMO2, VHL, LEPR, APOLD1, WARS2, SRF, CDH5, ATP7A, MIB1, PSEN1, PTK2B, AAMP, ERAP1, QKI, RHOB, AMOT, MKL2, PLXND1, RASA1
GOTERM_BP_FAT	GO:0048514~blood vessel morphogenesis	15	1.56413	0.226687	VHL, LEPR, APOLD1, WARS2, SRF, ATP7A, PTK2B, AAMP, QKI, RHOB, AMOT, ERAP1, MKL2, PLXND1, RASA1
Annotation Cluster 48	Enrichment Score: 0.8503914476812675
Category	Term	Count	%	PValue	Genes
GOTERM_MF_FAT	GO:0015405~P-P-bond-hydrolysis-driven transmembrane transporter activity	12	1.2513	0.0741664	ATP7A, ATP2B1, TAP2, SNCA, ATP10A, ATP11B, ATP11A, ABCB1, ATP10D, ATP11C, ABCA4, ATP8A1
GOTERM_MF_FAT	GO:0015399~primary active transmembrane transporter activity	12	1.2513	0.0741664	ATP7A, ATP2B1, TAP2, SNCA, ATP10A, ATP11B, ATP11A, ABCB1, ATP10D, ATP11C, ABCA4, ATP8A1
GOTERM_MF_FAT	GO:0042626~ATPase activity, coupled to transmembrane movement of substances	11	1.14703	0.078536	ATP7A, ATP2B1, TAP2, ATP10A, ATP11B, ATP11A, ABCB1, ATP10D, ATP11C, ABCA4, ATP8A1
GOTERM_MF_FAT	GO:0043492~ATPase activity, coupled to movement of substances	11	1.14703	0.0823553	ATP7A, ATP2B1, TAP2, ATP10A, ATP11B, ATP11A, ABCB1, ATP10D, ATP11C, ABCA4, ATP8A1
GOTERM_MF_FAT	GO:0016820~hydrolase activity, acting on acid anhydrides, catalyzing transmembrane movement of substances	11	1.14703	0.0862864	ATP7A, ATP2B1, TAP2, ATP10A, ATP11B, ATP11A, ABCB1, ATP10D, ATP11C, ABCA4, ATP8A1
GOTERM_MF_FAT	GO:0042623~ATPase activity, coupled	16	1.6684	0.540605	G3BP1, ATP10A, ATP11B, ATP11A, ABCB1, ATP10D, ATP11C, ABCA4, ATP2B1, ATP7A, LONP2, TAP2, LONRF2, NSF, MYH10, ATP8A1
GOTERM_MF_FAT	GO:0016887~ATPase activity	18	1.87696	0.671835	G3BP1, ATP10A, ATP11B, ATP11A, ABCB1, ATP10D, ATP11C, HLTF, ABCA4, ABCG4, ATP2B1, ATP7A, LONP2, TAP2, LONRF2, NSF, MYH10, ATP8A1
Annotation Cluster 49	Enrichment Score: 0.7913176706799947
Category	Term	Count	%	PValue	Genes
GOTERM_CC_FAT	GO:0015630~microtubule cytoskeleton	38	3.96246	0.0442664	CEP72, KIF4A, SEPT2, KIAA0368, C13ORF15, NEDD9, CBX1, RAB3IP, STAU2, PCGF5, MACF1, EVI5, KIF6, NUBP2, KIFAP3, MAPT, SNTB2, CLASP1, PAFAH1B1, TUBA1B, APC, KIF5C, MAP1B, PDE4D, VPS41, SMEK1, MID1, KIF3C, EML4, EML2, EML1, SARM1, CEP68, CALM3, PLA2G6, ARL8B, STMN1, MYH10
GOTERM_CC_FAT	GO:0005813~centrosome	15	1.56413	0.239922	CEP72, KIAA0368, C13ORF15, PDE4D, SMEK1, RAB3IP, PCGF5, EVI5, NUBP2, CEP68, CALM3, PLA2G6, PAFAH1B1, CLASP1, APC
GOTERM_CC_FAT	GO:0005815~microtubule organizing center	15	1.56413	0.398018	CEP72, KIAA0368, C13ORF15, PDE4D, SMEK1, RAB3IP, PCGF5, EVI5, NUBP2, CEP68, CALM3, PLA2G6, PAFAH1B1, CLASP1, APC
Annotation Cluster 50	Enrichment Score: 0.7798064768875783
Category	Term	Count	%	PValue	Genes
SP_PIR_KEYWORDS	cell cycle	33	3.44108	0.0359187	E2F1, CCNT2, SEPT2, ZAK, C13ORF15, USP9X, NEDD9, PRR5, EVI5, PAFAH1B1, CLASP1, USP16, CABLES1, KHDRBS1, CDC7, CSNK1A1, PDS5B, PDS5A, CCPG1, TP53, DBC1, CDC23, CASC5, APPL1, SEPT10, SMC2, SEPT11, MAPK4, TBRG1, SIAH1, LIN54, ARL8B, SMC1A
SP_PIR_KEYWORDS	cell division	20	2.08551	0.0687476	CCNT2, CDC7, CSNK1A1, SEPT2, PDS5B, PDS5A, USP9X, CDC23, NEDD9, CASC5, SEPT10, SMC2, SEPT11, EVI5, CLASP1, PAFAH1B1, ARL8B, USP16, SMC1A, CABLES1
GOTERM_BP_FAT	GO:0051301~cell division	22	2.29406	0.10185	CCNT2, CDC7, PDS5B, SEPT2, PDS5A, USP9X, CDC23, NEDD9, CECR2, SEPT10, SMC2, SEPT11, FMN2, EVI5, CLASP1, PAFAH1B1, USP16, SMC1A, CABLES1, RASA1, MYH10, APC
GOTERM_BP_FAT	GO:0007049~cell cycle	49	5.10949	0.138188	CCNT2, E2F1, CEP72, SEPT2, ZAK, BTRC, C13ORF15, EVI5, TARDBP, USP16, CABLES1, VCPIP1, CDC7, KHDRBS1, TP53, PBK, RAD52, EML4, FMN2, PA2G4, MAPK4, TBRG1, SIAH1, STMN1, IL12B, USP9X, NEDD9, SESN2, PRR5, MACF1, CLASP1, PAFAH1B1, NFATC1, APC, PDS5B, PDS5A, CCPG1, CDC23, DBC1, ILF3, APPL1, SMC2, SEPT10, SEPT11, NOTCH2, PPP1R9B, CALM3, SMC1A, MYH10
GOTERM_BP_FAT	GO:0022402~cell cycle process	37	3.85819	0.140359	E2F1, CEP72, SEPT2, ZAK, BTRC, USP9X, NEDD9, SESN2, MACF1, TARDBP, CLASP1, PAFAH1B1, USP16, NFATC1, VCPIP1, APC, KHDRBS1, CDC7, PDS5B, PDS5A, TP53, CDC23, DBC1, ILF3, PBK, RAD52, SMC2, EML4, PPP1R9B, NOTCH2, FMN2, PA2G4, TBRG1, IL12B, STMN1, SMC1A, MYH10
GOTERM_BP_FAT	GO:0048285~organelle fission	17	1.77268	0.1554	DNM1L, SEPT2, PDS5B, PDS5A, USP9X, CDC23, NEDD9, PBK, SMC2, EML4, TARDBP, CLASP1, PAFAH1B1, USP16, SMC1A, APC, VCPIP1
GOTERM_BP_FAT	GO:0000280~nuclear division	16	1.6684	0.188181	SEPT2, PDS5B, PDS5A, USP9X, CDC23, NEDD9, PBK, SMC2, EML4, TARDBP, CLASP1, PAFAH1B1, USP16, SMC1A, APC, VCPIP1
GOTERM_BP_FAT	GO:0007067~mitosis	16	1.6684	0.188181	SEPT2, PDS5B, PDS5A, USP9X, CDC23, NEDD9, PBK, SMC2, EML4, TARDBP, CLASP1, PAFAH1B1, USP16, SMC1A, APC, VCPIP1
SP_PIR_KEYWORDS	mitosis	13	1.35558	0.200523	CSNK1A1, SEPT2, PDS5B, PDS5A, USP9X, NEDD9, CASC5, CDC23, SMC2, PAFAH1B1, CLASP1, USP16, SMC1A
GOTERM_BP_FAT	GO:0000087~M phase of mitotic cell cycle	16	1.6684	0.206735	SEPT2, PDS5B, PDS5A, USP9X, CDC23, NEDD9, PBK, SMC2, EML4, TARDBP, CLASP1, PAFAH1B1, USP16, SMC1A, APC, VCPIP1
GOTERM_BP_FAT	GO:0000279~M phase	20	2.08551	0.378614	SEPT2, PDS5B, PDS5A, USP9X, CDC23, NEDD9, ILF3, PBK, RAD52, SMC2, EML4, FMN2, TARDBP, CLASP1, PAFAH1B1, STMN1, USP16, SMC1A, APC, VCPIP1
GOTERM_BP_FAT	GO:0000278~mitotic cell cycle	22	2.29406	0.399834	E2F1, KHDRBS1, CDC7, SEPT2, PDS5B, PDS5A, BTRC, USP9X, CDC23, NEDD9, PBK, SMC2, EML4, TARDBP, CLASP1, PAFAH1B1, STMN1, USP16, SMC1A, APC, VCPIP1, NFATC1
GOTERM_BP_FAT	GO:0022403~cell cycle phase	24	2.50261	0.432525	E2F1, KHDRBS1, CDC7, SEPT2, PDS5B, PDS5A, USP9X, CDC23, NEDD9, ILF3, PBK, RAD52, SMC2, EML4, FMN2, TARDBP, CLASP1, PAFAH1B1, STMN1, USP16, SMC1A, NFATC1, APC, VCPIP1
Annotation Cluster 51	Enrichment Score: 0.7626927742138946
Category	Term	Count	%	PValue	Genes
UP_SEQ_FEATURE	metal ion-binding site:Magnesium	12	1.2513	0.0307484	ATP7A, ATP2B1, POLI, ATP10A, ATP11B, SRR, ATP11A, ATP10D, ATP11C, NSF, PPAT, ATP8A1
GOTERM_BP_FAT	GO:0009141~nucleoside triphosphate metabolic process	12	1.2513	0.0864396	ATP7A, ATP2B1, ATP10A, ATP11B, OLA1, ATP11A, ATP10D, RRM2B, ATP11C, ENTPD1, GCH1, ATP8A1
GOTERM_BP_FAT	GO:0009205~purine ribonucleoside triphosphate metabolic process	11	1.14703	0.0904836	ATP7A, ATP2B1, ATP10A, ATP11B, OLA1, ATP11A, ATP10D, ATP11C, ENTPD1, GCH1, ATP8A1
GOTERM_BP_FAT	GO:0009199~ribonucleoside triphosphate metabolic process	11	1.14703	0.0944565	ATP7A, ATP2B1, ATP10A, ATP11B, OLA1, ATP11A, ATP10D, ATP11C, ENTPD1, GCH1, ATP8A1
GOTERM_BP_FAT	GO:0046034~ATP metabolic process	10	1.04275	0.10326	ATP7A, ATP2B1, ATP10A, ATP11B, OLA1, ATP11A, ATP10D, ATP11C, ENTPD1, ATP8A1
GOTERM_BP_FAT	GO:0009144~purine nucleoside triphosphate metabolic process	11	1.14703	0.111364	ATP7A, ATP2B1, ATP10A, ATP11B, OLA1, ATP11A, ATP10D, ATP11C, ENTPD1, GCH1, ATP8A1
GOTERM_BP_FAT	GO:0009150~purine ribonucleotide metabolic process	12	1.2513	0.11366	ATP7A, ATP2B1, ATP10A, ATP11B, OLA1, ATP11A, ATP10D, ATP11C, ENTPD1, PPAT, GCH1, ATP8A1
GOTERM_BP_FAT	GO:0006163~purine nucleotide metabolic process	15	1.56413	0.116003	ADCY1, ATP10A, ATP11B, ATP11A, PDE3B, OLA1, ATP10D, PDE4D, ATP11C, PPAT, GCH1, ATP2B1, ATP7A, ENTPD1, ATP8A1
GOTERM_BP_FAT	GO:0009259~ribonucleotide metabolic process	12	1.2513	0.155025	ATP7A, ATP2B1, ATP10A, ATP11B, OLA1, ATP11A, ATP10D, ATP11C, ENTPD1, PPAT, GCH1, ATP8A1
SP_PIR_KEYWORDS	magnesium	28	2.91971	0.15874	FGFR2, ADCY1, ZAK, ATP10A, ADRBK2, ATP10D, GRIN3A, PPAT, ACVR1C, ATP2B1, MAP3K2, SRR, PRKACB, ENTPD1, STK38L, NSF, PPTC7, CDC7, NMNAT2, POLI, ATP11B, ATP11A, ATP11C, ATP7A, PPM1E, TNNI3K, ABL2, FPGT, ATP8A1
GOTERM_BP_FAT	GO:0006164~purine nucleotide biosynthetic process	10	1.04275	0.381764	ATP7A, ATP2B1, ADCY1, ATP10A, ATP11B, ATP11A, ATP10D, ATP11C, PPAT, ATP8A1
GOTERM_BP_FAT	GO:0009165~nucleotide biosynthetic process	12	1.2513	0.394979	ATP7A, ATP2B1, NMNAT2, ADCY1, ATP10A, ATP11B, ATP11A, ATP10D, RRM2B, ATP11C, PPAT, ATP8A1
GOTERM_BP_FAT	GO:0034654~nucleobase, nucleoside, nucleotide and nucleic acid biosynthetic process	12	1.2513	0.442847	ATP7A, ATP2B1, NMNAT2, ADCY1, ATP10A, ATP11B, ATP11A, ATP10D, RRM2B, ATP11C, PPAT, ATP8A1
GOTERM_BP_FAT	GO:0034404~nucleobase, nucleoside and nucleotide biosynthetic process	12	1.2513	0.442847	ATP7A, ATP2B1, NMNAT2, ADCY1, ATP10A, ATP11B, ATP11A, ATP10D, RRM2B, ATP11C, PPAT, ATP8A1
GOTERM_MF_FAT	GO:0000287~magnesium ion binding	27	2.81543	0.451474	ADCY1, ZAK, ATP10A, SNCA, ATP10D, GRIN3A, PPAT, ACVR1C, ATP2B1, MAP3K2, SRR, PRKACB, ENTPD1, STK38L, NSF, PPTC7, CDC7, NMNAT2, POLI, ATP11B, ATP11A, ATP11C, ATP7A, PPM1E, TNNI3K, ABL2, FPGT, ATP8A1
GOTERM_BP_FAT	GO:0044271~nitrogen compound biosynthetic process	18	1.87696	0.553642	NMNAT2, ADCY1, SLC6A3, SNCA, ATP10A, ATP11B, ATP11A, ATP10D, RRM2B, ATP11C, PPAT, GCH1, ATP2B1, ATP7A, GLUL, ARG2, SRR, ATP8A1
Annotation Cluster 52	Enrichment Score: 0.7271842362578663
Category	Term	Count	%	PValue	Genes
GOTERM_BP_FAT	GO:0070647~protein modification by small protein conjugation or removal	13	1.35558	0.140488	VHL, USP9X, UBE2L3, WDR48, UBE2N, MIB1, FBXW7, RNF11, SIAH1, USP16, ZNF587, FBXO9, VCPIP1
GOTERM_BP_FAT	GO:0016567~protein ubiquitination	10	1.04275	0.177855	UBE2N, MIB1, FBXW7, VHL, RNF11, SIAH1, ZNF587, UBE2L3, FBXO9, VCPIP1
GOTERM_BP_FAT	GO:0032446~protein modification by small protein conjugation	10	1.04275	0.263476	UBE2N, MIB1, FBXW7, VHL, RNF11, SIAH1, ZNF587, UBE2L3, FBXO9, VCPIP1
Annotation Cluster 53	Enrichment Score: 0.7100356599150097
Category	Term	Count	%	PValue	Genes
GOTERM_MF_FAT	GO:0042802~identical protein binding	45	4.69239	0.077471	CEP72, SCHIP1, SYT1, GRPEL1, ZAK, STRAP, IL6ST, SNCA, ZXDC, DSCAML1, GRIN3A, AMOTL1, SRF, AMOTL2, ZXDA, GCH1, MTMR2, TRIM5, ECE1, TAP2, MAPT, SRR, PCMT1, PAFAH1B1, MKL2, CHUK, PDS5B, PDS5A, CREB3, KIAA1804, ABCG4, FOXP2, INHBB, ATXN1, CASP10, GLUL, SP1, SBF2, BNIP3L, ABAT, SMURF2, SYT16, IL12B, PARP1, SUDS3
GOTERM_MF_FAT	GO:0042803~protein homodimerization activity	22	2.29406	0.304494	GRPEL1, CREB3, IL6ST, KIAA1804, DSCAML1, SRF, ABCG4, FOXP2, GCH1, INHBB, MTMR2, TRIM5, ECE1, SP1, SBF2, TAP2, BNIP3L, SRR, ABAT, SYT16, PAFAH1B1, IL12B
GOTERM_MF_FAT	GO:0046983~protein dimerization activity	34	3.54536	0.314178	HLF, GRPEL1, BACH2, CNDP1, IL6ST, DSCAML1, SRF, GCLM, GCH1, MTMR2, AGTR1, TRIM5, ECE1, NUP210, TAP2, SRR, PAFAH1B1, CREB3, TAF5, KIAA1804, TP53, ABCG4, SMC2, FOXP2, INHBB, NOTCH2, SP1, SBF2, BNIP3L, ABAT, SYT16, IL12B, SMC1A, PRKRIR
Annotation Cluster 54	Enrichment Score: 0.6788155018444278
Category	Term	Count	%	PValue	Genes
GOTERM_BP_FAT	GO:0002521~leukocyte differentiation	12	1.2513	0.0864396	ATP7A, HDAC4, PSEN1, RPL22, SP3, STAT5A, TP53, IL12B, CHUK, CBFB, PIK3R1, APC
GOTERM_BP_FAT	GO:0030098~lymphocyte differentiation	10	1.04275	0.0943704	ATP7A, HDAC4, RPL22, SP3, STAT5A, TP53, IL12B, CBFB, PIK3R1, APC
GOTERM_BP_FAT	GO:0042110~T cell activation	11	1.14703	0.129872	ATP7A, CD86, PSEN1, RPL22, SP3, STAT5A, TP53, IL12B, ICOSLG, IFNAR1, APC
GOTERM_BP_FAT	GO:0046649~lymphocyte activation	15	1.56413	0.16885	STAT5A, TP53, CBFB, IFNAR1, ATP7A, HDAC4, CD86, PSEN1, RPL22, SP3, CHRNB2, IL12B, PIK3R1, ICOSLG, APC
GOTERM_BP_FAT	GO:0001775~cell activation	20	2.08551	0.182489	STAT5A, SNCA, APOLD1, TP53, CBFB, IFNAR1, P2RY12, ATP7A, HDAC4, CD86, PSEN1, RPL22, SP3, VAMP7, CHRNB2, IL12B, ENTPD1, ICOSLG, PIK3R1, APC
GOTERM_BP_FAT	GO:0045321~leukocyte activation	17	1.77268	0.211031	STAT5A, SNCA, TP53, CBFB, IFNAR1, ATP7A, HDAC4, CD86, PSEN1, RPL22, SP3, VAMP7, CHRNB2, IL12B, ICOSLG, PIK3R1, APC
GOTERM_BP_FAT	GO:0030097~hemopoiesis	15	1.56413	0.367095	LMO2, STAT5A, TP53, CBFB, ATP7A, HDAC4, NOTCH2, SP1, PSEN1, RPL22, SP3, IL12B, CHUK, PIK3R1, APC
GOTERM_BP_FAT	GO:0048534~hemopoietic or lymphoid organ development	15	1.56413	0.510412	LMO2, STAT5A, TP53, CBFB, ATP7A, HDAC4, NOTCH2, SP1, PSEN1, RPL22, SP3, IL12B, CHUK, PIK3R1, APC
GOTERM_BP_FAT	GO:0002520~immune system development	15	1.56413	0.602301	LMO2, STAT5A, TP53, CBFB, ATP7A, HDAC4, NOTCH2, SP1, PSEN1, RPL22, SP3, IL12B, CHUK, PIK3R1, APC
Annotation Cluster 55	Enrichment Score: 0.6627199629845411
Category	Term	Count	%	PValue	Genes
GOTERM_BP_FAT	GO:0006887~exocytosis	10	1.04275	0.154442	CCL3, PSEN1, VAMP7, SNPH, TMED10, ARFGEF1, PCLO, MYH10, STXBP5L, RIMS3
GOTERM_BP_FAT	GO:0032940~secretion by cell	15	1.56413	0.206535	SYT1, CCL3, NRXN3, ERP29, NLRP3, PCLO, ARFGEF1, STXBP5L, RIMS3, GNPTAB, PSEN1, VAMP7, SNPH, TMED10, MYH10
GOTERM_BP_FAT	GO:0046903~secretion	19	1.98123	0.322167	SYT1, CCL3, NRXN3, ERP29, OXTR, NLRP3, PCLO, ARFGEF1, RIMS3, STXBP5L, PSEN1, GNPTAB, VAMP7, SNPH, TMED10, CHRNB2, NMU, CHRNA3, MYH10
Annotation Cluster 56	Enrichment Score: 0.6423123157656264
Category	Term	Count	%	PValue	Genes
SP_PIR_KEYWORDS	Apoptosis	25	2.60688	0.139492	E2F1, DIDO1, GRAMD4, ACVR1C, HTRA2, CASP9, TNFRSF19, RHOB, RNF34, API5, AIFM3, CYCS, TP53, RYBP, NLRP3, DDIT4, TNS4, MEF2D, CASP10, ZDHHC16, PSEN1, TIAL1, BNIP3L, SIAH1, NAIP
GOTERM_BP_FAT	GO:0008219~cell death	45	4.69239	0.168778	E2F1, ZAK, GRAMD4, DIDO1, ACVR1C, SLC11A2, ECE1, CASP9, HTRA2, TTBK2, PTK2B, SOS1, TARDBP, RHOB, TNFRSF19, NEFH, RNF34, API5, DNM1L, AIFM3, SCN2A, CYCS, RYBP, TP53, CECR2, DBC1, GAN, REEP1, STAT1, NLRP3, DDIT4, ATXN1, TNS4, CASP10, NRAS, MEF2D, SEMA6A, ZDHHC16, PSEN1, TIAL1, BNIP3L, PLA2G6, NAIP, SIAH1, HTR2A
GOTERM_BP_FAT	GO:0016265~death	45	4.69239	0.182077	E2F1, ZAK, GRAMD4, DIDO1, ACVR1C, SLC11A2, ECE1, CASP9, HTRA2, TTBK2, PTK2B, SOS1, TARDBP, RHOB, TNFRSF19, NEFH, RNF34, API5, DNM1L, AIFM3, SCN2A, CYCS, RYBP, TP53, CECR2, DBC1, GAN, REEP1, STAT1, NLRP3, DDIT4, ATXN1, TNS4, CASP10, NRAS, MEF2D, SEMA6A, ZDHHC16, PSEN1, TIAL1, BNIP3L, PLA2G6, NAIP, SIAH1, HTR2A
GOTERM_BP_FAT	GO:0006915~apoptosis	35	3.64964	0.361188	E2F1, DIDO1, GRAMD4, ACVR1C, SLC11A2, ECE1, HTRA2, CASP9, PTK2B, SOS1, RHOB, TNFRSF19, RNF34, API5, DNM1L, AIFM3, CYCS, SCN2A, RYBP, TP53, CECR2, STAT1, NLRP3, DDIT4, TNS4, CASP10, SEMA6A, MEF2D, NRAS, ZDHHC16, PSEN1, TIAL1, BNIP3L, NAIP, SIAH1
GOTERM_BP_FAT	GO:0012501~programmed cell death	35	3.64964	0.396813	E2F1, DIDO1, GRAMD4, ACVR1C, SLC11A2, ECE1, HTRA2, CASP9, PTK2B, SOS1, RHOB, TNFRSF19, RNF34, API5, DNM1L, AIFM3, CYCS, SCN2A, RYBP, TP53, CECR2, STAT1, NLRP3, DDIT4, TNS4, CASP10, SEMA6A, MEF2D, NRAS, ZDHHC16, PSEN1, TIAL1, BNIP3L, NAIP, SIAH1
Annotation Cluster 57	Enrichment Score: 0.6231856351624262
Category	Term	Count	%	PValue	Genes
SP_PIR_KEYWORDS	Sodium	14	1.45985	0.00502878	SLC9A8, SCN1A, SLC8A1, SLC5A5, SCN3A, SCN2B, SCN3B, SCN2A, KIAA1919, SLC17A7, SLC23A2, SLC24A3, SLC4A4, SLC4A5
SP_PIR_KEYWORDS	Sodium transport	14	1.45985	0.00502878	SLC9A8, SCN1A, SLC8A1, SLC5A5, SCN3A, SCN2B, SCN3B, SCN2A, KIAA1919, SLC17A7, SLC23A2, SLC24A3, SLC4A4, SLC4A5
GOTERM_BP_FAT	GO:0006814~sodium ion transport	15	1.56413	0.00876268	SLC12A7, SLC9A8, SCN1A, SLC8A1, SLC5A5, SCN3A, SCN2B, SCN3B, SCN2A, KIAA1919, SLC17A7, SLC23A2, SLC24A3, SLC4A4, SLC4A5
GOTERM_MF_FAT	GO:0031402~sodium ion binding	14	1.45985	0.0123802	SLC9A8, SCN1A, SLC8A1, SLC5A5, SCN3A, SCN2B, SCN3B, SCN2A, KIAA1919, SLC17A7, SLC23A2, SLC24A3, SLC4A4, SLC4A5
GOTERM_MF_FAT	GO:0031420~alkali metal ion binding	16	1.6684	0.278597	SLC12A7, SLC9A8, SCN1A, SLC8A1, SLC5A5, SCN3A, SCN2B, SCN3B, SCN2A, KIAA1919, SLC17A7, HDAC4, SLC23A2, SLC24A3, SLC4A4, SLC4A5
SP_PIR_KEYWORDS	ion transport	32	3.33681	0.348777	SLC9A8, SCN1A, SLC5A5, SCN3A, GABRB2, SCN3B, SLC39A13, GLRA2, GRIN3A, KIAA1919, KCNMB1, ATP2B1, SLC11A2, SLCO1A2, SLC23A2, SLC24A3, SLC4A4, CHRNA3, SLC4A5, SLC12A7, CNNM4, SLC8A1, SCN2B, GABRA5, SCN2A, GRIA4, ATP7A, SLC17A7, GRIA1, CHRNB2, CLCN6, CLCN7
GOTERM_BP_FAT	GO:0030001~metal ion transport	27	2.81543	0.421666	SRI, SLC9A8, SCN1A, SLC5A5, SCN3A, SCN3B, SLC39A13, KIAA1919, GRIN3A, KCNMB1, SLC11A2, ATP2B1, SLC23A2, SLC24A3, SLC4A4, NSF, NFATC1, SLC4A5, IBTK, SLC12A7, SLC8A1, SCN2B, SCN2A, ATP7A, SLC17A7, KCTD10, CHRNB2
GOTERM_BP_FAT	GO:0006811~ion transport	43	4.48384	0.436791	SRI, SLC9A8, SCN1A, SLC5A5, SCN3A, GABRB2, SCN3B, SLC39A13, GLRA2, ATP10D, GRIN3A, KIAA1919, KCNMB1, ATP2B1, SLC11A2, P2RY6, SLC1A2, SLCO1A2, SLC23A2, SLC24A3, SLC4A4, NSF, CHRNA3, SLC4A5, NFATC1, IBTK, SLC12A7, CNNM4, SLC8A1, SCN2B, GABRA5, SCN2A, ATP11B, GRIA4, ANKH, SLC17A7, ATP7A, KCTD10, PSEN1, GRIA1, CHRNB2, CLCN6, CLCN7
GOTERM_CC_FAT	GO:0034702~ion channel complex	12	1.2513	0.459327	KCTD10, SCN1A, SCN3A, SCN2B, GABRB2, SCN2A, GLRA2, GABRA5, AKAP6, CHRNB2, KCNMB1, CHRNA3
GOTERM_BP_FAT	GO:0015672~monovalent inorganic cation transport	18	1.87696	0.518377	SLC12A7, SLC9A8, SLC5A5, SCN1A, SLC8A1, SCN3A, SCN2B, SCN3B, SCN2A, KIAA1919, KCNMB1, SLC17A7, KCTD10, SLC24A3, SLC23A2, SLC4A4, NSF, SLC4A5
GOTERM_MF_FAT	GO:0022836~gated channel activity	18	1.87696	0.548105	SCN1A, SCN3A, SCN2B, SCN3B, GABRB2, GLRA2, SCN2A, GABRA5, GRIN3A, GRIA4, KCNMB1, KCTD10, GRIA1, GRM7, CHRNB2, CLCN6, CLCN7, CHRNA3
GOTERM_BP_FAT	GO:0006812~cation transport	29	3.02398	0.622246	SRI, SLC9A8, SCN1A, SLC5A5, SCN3A, SCN3B, SLC39A13, ATP10D, GRIN3A, KIAA1919, KCNMB1, SLC11A2, ATP2B1, SLC23A2, SLC24A3, SLC4A4, NSF, SLC4A5, NFATC1, IBTK, SLC12A7, SLC8A1, SCN2B, SCN2A, ATP7A, SLC17A7, KCTD10, PSEN1, CHRNB2
GOTERM_MF_FAT	GO:0046873~metal ion transmembrane transporter activity	17	1.77268	0.732145	SCN1A, SLC8A1, SCN3A, SCN2B, SCN3B, SLC39A13, SCN2A, SNCA, GRIN3A, KCNMB1, SLC11A2, ATP2B1, ATP7A, KCTD10, GRM7, CHRNB2, CHRNA3
SP_PIR_KEYWORDS	ionic channel	14	1.45985	0.802567	SCN1A, SCN3A, SCN2B, SCN3B, GABRB2, GLRA2, SCN2A, GABRA5, GRIA4, GRIN3A, KCNMB1, GRIA1, CHRNB2, CHRNA3
GOTERM_MF_FAT	GO:0005216~ion channel activity	18	1.87696	0.863891	SCN1A, SCN3A, SCN2B, SCN3B, GABRB2, GLRA2, SCN2A, GABRA5, GRIN3A, GRIA4, KCNMB1, KCTD10, GRIA1, GRM7, CHRNB2, CLCN6, CLCN7, CHRNA3
GOTERM_MF_FAT	GO:0022838~substrate specific channel activity	18	1.87696	0.892589	SCN1A, SCN3A, SCN2B, SCN3B, GABRB2, GLRA2, SCN2A, GABRA5, GRIN3A, GRIA4, KCNMB1, KCTD10, GRIA1, GRM7, CHRNB2, CLCN6, CLCN7, CHRNA3
GOTERM_MF_FAT	GO:0015267~channel activity	18	1.87696	0.919714	SCN1A, SCN3A, SCN2B, SCN3B, GABRB2, GLRA2, SCN2A, GABRA5, GRIN3A, GRIA4, KCNMB1, KCTD10, GRIA1, GRM7, CHRNB2, CLCN6, CLCN7, CHRNA3
GOTERM_MF_FAT	GO:0022803~passive transmembrane transporter activity	18	1.87696	0.921413	SCN1A, SCN3A, SCN2B, SCN3B, GABRB2, GLRA2, SCN2A, GABRA5, GRIN3A, GRIA4, KCNMB1, KCTD10, GRIA1, GRM7, CHRNB2, CLCN6, CLCN7, CHRNA3
GOTERM_MF_FAT	GO:0005261~cation channel activity	11	1.14703	0.94303	KCTD10, SCN1A, SCN3A, SCN2B, SCN3B, GRM7, SCN2A, CHRNB2, GRIN3A, KCNMB1, CHRNA3
Annotation Cluster 58	Enrichment Score: 0.622030991438553
Category	Term	Count	%	PValue	Genes
GOTERM_BP_FAT	GO:0006650~glycerophospholipid metabolic process	10	1.04275	0.171856	PLD1, FGF7, PIGU, SMG1, PLA2G6, DPM2, PIP5K1C, PAFAH1B1, PCYT1B, PIK3R1
GOTERM_BP_FAT	GO:0006644~phospholipid metabolic process	14	1.45985	0.20592	PLD1, FGF7, FADS1, SNCA, PIGU, SMG1, PIP5K1C, NAPEPLD, PLCG1, PLA2G6, DPM2, PAFAH1B1, PCYT1B, PIK3R1
GOTERM_BP_FAT	GO:0019637~organophosphate metabolic process	14	1.45985	0.260069	PLD1, FGF7, FADS1, SNCA, PIGU, SMG1, PIP5K1C, NAPEPLD, PLCG1, PLA2G6, DPM2, PAFAH1B1, PCYT1B, PIK3R1
GOTERM_BP_FAT	GO:0046486~glycerolipid metabolic process	11	1.14703	0.353122	PLD1, FGF7, IL6ST, PIGU, SMG1, PLA2G6, DPM2, PIP5K1C, PAFAH1B1, PCYT1B, PIK3R1
Annotation Cluster 59	Enrichment Score: 0.604218583915415
Category	Term	Count	%	PValue	Genes
INTERPRO	IPR018247:EF-HAND 1	16	1.6684	0.194432	SRI, DUOX2, FSTL4, EML4, RAB11FIP4, PLCG1, GNPTAB, PPEF2, MACF1, SMOC1, RASGRP1, PLCH1, CALM3, CALN1, FKBP10, TBC1D8B
INTERPRO	IPR018249:EF-HAND 2	15	1.56413	0.270954	SRI, DUOX2, FSTL4, RAB11FIP4, PLCG1, GNPTAB, PPEF2, MACF1, RASGRP1, PLCH1, CALM3, CALN1, FKBP10, TBC1D8B, TBC1D9B
INTERPRO	IPR011992:EF-Hand type	16	1.6684	0.292201	SRI, STAT5A, DUOX2, SPOCK1, STAT1, RAB11FIP4, MACF1, PPEF2, SMOC1, RASGRP1, DMD, DRP2, PLCH1, CALM3, CALN1, TBC1D9B
Annotation Cluster 60	Enrichment Score: 0.5526527177539727
Category	Term	Count	%	PValue	Genes
UP_SEQ_FEATURE	domain:Ig-like C2-type 3	13	1.35558	0.0191651	FGFR2, IL1R1, OPCML, ADAMTSL3, NFASC, DSCAML1, MXRA5, ALCAM, IGSF3, IL1RAP, PDGFRB, PTGFRN, NEGR1
INTERPRO	IPR013151:Immunoglobulin	16	1.6684	0.130514	FGFR2, F11R, IL1R1, OPCML, ADAMTSL3, NFASC, FSTL4, DSCAML1, MXRA5, ALCAM, CD83, IGSF3, PDGFRB, PTGFRN, NRG1, NEGR1
INTERPRO	IPR003598:Immunoglobulin subtype 2	15	1.56413	0.217102	FGFR2, F11R, HAPLN4, OPCML, ADAMTSL3, NFASC, FSTL4, DSCAML1, MXRA5, ROR2, PDGFRB, IL12B, MFAP3L, NRG1, NEGR1
SP_PIR_KEYWORDS	Immunoglobulin domain	28	2.91971	0.242252	FGFR2, IL1R1, OPCML, VTCN1, SCN3B, IL6ST, LEPR, FSTL4, DSCAML1, ALCAM, IL1RAP, MFAP3L, NRG1, NEGR1, HAPLN2, F11R, HAPLN4, SCN2B, NFASC, PTPRT, CD83, CD86, IGSF3, PDGFRB, ROR2, PTGFRN, IL12B, ICOSLG
UP_SEQ_FEATURE	domain:Ig-like C2-type 1	13	1.35558	0.243374	FGFR2, IL1R1, OPCML, ADAMTSL3, NFASC, DSCAML1, MXRA5, ALCAM, IGSF3, IL1RAP, PDGFRB, PTGFRN, NEGR1
UP_SEQ_FEATURE	domain:Ig-like C2-type 2	13	1.35558	0.248855	FGFR2, IL1R1, OPCML, ADAMTSL3, NFASC, DSCAML1, MXRA5, ALCAM, IGSF3, IL1RAP, PDGFRB, PTGFRN, NEGR1
INTERPRO	IPR013098:Immunoglobulin I-set	10	1.04275	0.327102	FGFR2, OPCML, ADAMTSL3, NFASC, FSTL4, ROR2, DSCAML1, MFAP3L, NEGR1, MXRA5
INTERPRO	IPR003599:Immunoglobulin subtype	20	2.08551	0.41981	HAPLN2, F11R, IL1R1, OPCML, SCN2B, SCN3B, VTCN1, ADAMTSL3, NFASC, DSCAML1, PTPRT, MXRA5, ALCAM, CD83, IL1RAP, IGSF3, PDGFRB, PTGFRN, NEGR1, ICOSLG
INTERPRO	IPR013783:Immunoglobulin-like fold	32	3.33681	0.442741	FGFR2, IL1R1, ADORA3, OPCML, VTCN1, SCN3B, ADAMTSL3, IL6ST, FSTL4, DSCAML1, ALCAM, TRIM3, IL1RAP, MFAP3L, NRG1, NEGR1, NFATC1, HAPLN2, F11R, HAPLN4, SCN2B, NFASC, MXRA5, CD83, CD86, EBF2, IGSF3, PDGFRB, ROR2, IL12B, PTGFRN, ICOSLG
INTERPRO	IPR007110:Immunoglobulin-like	29	3.02398	0.44657	FGFR2, IL1R1, OPCML, VTCN1, SCN3B, ADAMTSL3, LEPR, FSTL4, DSCAML1, ALCAM, IL1RAP, MFAP3L, NRG1, NEGR1, HAPLN2, F11R, HAPLN4, SCN2B, NFASC, PTPRT, MXRA5, CD83, CD86, IGSF3, PDGFRB, ROR2, PTGFRN, IL12B, ICOSLG
SMART	SM00408:IGc2	15	1.56413	0.466386	FGFR2, F11R, HAPLN4, OPCML, ADAMTSL3, NFASC, FSTL4, DSCAML1, MXRA5, ROR2, PDGFRB, IL12B, MFAP3L, NRG1, NEGR1
SMART	SM00409:IG	20	2.08551	0.74568	HAPLN2, F11R, IL1R1, OPCML, SCN2B, SCN3B, VTCN1, ADAMTSL3, NFASC, DSCAML1, PTPRT, MXRA5, ALCAM, CD83, IL1RAP, IGSF3, PDGFRB, PTGFRN, NEGR1, ICOSLG
INTERPRO	IPR013106:Immunoglobulin V-set	11	1.14703	0.8692	HAPLN2, F11R, CD86, HAPLN4, SCN2B, SCN3B, VTCN1, IGSF3, PTGFRN, NEGR1, ICOSLG
Annotation Cluster 61	Enrichment Score: 0.5080712212560096
Category	Term	Count	%	PValue	Genes
SP_PIR_KEYWORDS	chromatin regulator	15	1.56413	0.175456	DPF3, EHMT1, C11ORF30, CECR2, ARID1A, HLTF, HDAC4, HDAC2, BRPF3, PHF21A, SETD7, JMJD1C, USP16, MLL3, SUDS3
GOTERM_BP_FAT	GO:0016568~chromatin modification	19	1.98123	0.20111	DPF3, EHMT1, C11ORF30, TAF5, CECR2, ARID1A, HLTF, UBE2N, HDAC4, HDAC2, BRPF3, RTF1, PHF21A, SETD7, JMJD1C, MLL3, USP16, SUDS3, RERE
GOTERM_BP_FAT	GO:0051276~chromosome organization	28	2.91971	0.421821	DPF3, CBX1, BRPF3, RTF1, MLL3, USP16, APC, PDS5B, EHMT1, SMG6, C11ORF30, TAF5, TP53, CECR2, CDC23, ARID1A, HLTF, SMC2, UBE2N, HDAC4, HDAC2, SETD7, PHF21A, JMJD1C, SMC1A, PARP1, SUDS3, RERE
GOTERM_BP_FAT	GO:0006325~chromatin organization	20	2.08551	0.623712	DPF3, EHMT1, C11ORF30, TAF5, CECR2, ARID1A, CBX1, HLTF, UBE2N, HDAC4, HDAC2, BRPF3, RTF1, PHF21A, SETD7, JMJD1C, MLL3, USP16, SUDS3, RERE
Annotation Cluster 62	Enrichment Score: 0.48776902304231323
Category	Term	Count	%	PValue	Genes
GOTERM_BP_FAT	GO:0009628~response to abiotic stimulus	23	2.39833	0.30505	PRKCA, ZAK, MAP1B, TP53, XRRA1, ABCA4, STAT1, FOXP2, ATXN1, NRAS, SNN, SLC1A2, PDPK1, HDAC2, PLEKHB1, CASP9, PTK2B, TFEC, CHRNB2, IL12B, SMC1A, ICOSLG, NMU
GOTERM_BP_FAT	GO:0009416~response to light stimulus	10	1.04275	0.306733	ATXN1, NRAS, SLC1A2, PLEKHB1, CASP9, TP53, CHRNB2, IL12B, ABCA4, NMU
GOTERM_BP_FAT	GO:0009314~response to radiation	13	1.35558	0.367758	ZAK, TP53, ABCA4, XRRA1, ATXN1, NRAS, SLC1A2, PLEKHB1, CASP9, CHRNB2, IL12B, SMC1A, NMU
Annotation Cluster 63	Enrichment Score: 0.47038927132127756
Category	Term	Count	%	PValue	Genes
GOTERM_BP_FAT	GO:0010629~negative regulation of gene expression	35	3.64964	0.085396	E2F1, GLIS3, COPS2, EIF2C2, XPO5, RBM9, GATAD2A, TNRC6B, NRG1, INSR, KHDRBS1, EHMT1, KLF12, CREBZF, VHL, RYBP, MECP2, TP53, ILF3, FOXP2, GZF1, PURA, ATXN1, HDAC4, PA2G4, HDAC2, ZNF238, YAF2, BNIP3L, NAB1, PHF21A, SMURF2, LCOR, SUDS3, ZNF382
GOTERM_BP_FAT	GO:0016481~negative regulation of transcription	30	3.12826	0.184263	E2F1, COPS2, GLIS3, RBM9, GATAD2A, NRG1, KHDRBS1, EHMT1, KLF12, CREBZF, VHL, RYBP, TP53, MECP2, ILF3, FOXP2, GZF1, PURA, ATXN1, HDAC4, PA2G4, HDAC2, ZNF238, YAF2, NAB1, PHF21A, SMURF2, LCOR, SUDS3, ZNF382
GOTERM_BP_FAT	GO:0031327~negative regulation of cellular biosynthetic process	35	3.64964	0.226097	FGF19, E2F1, GLIS3, COPS2, EIF2C2, RBM9, GATAD2A, NRG1, KHDRBS1, PRKCA, EHMT1, KLF12, CREBZF, VHL, RYBP, MECP2, TP53, ILF3, FOXP2, GZF1, PURA, INHBB, ATXN1, HDAC4, PA2G4, HDAC2, ZNF238, YAF2, GRM7, NAB1, PHF21A, SMURF2, LCOR, SUDS3, ZNF382
GOTERM_BP_FAT	GO:0009890~negative regulation of biosynthetic process	35	3.64964	0.265215	FGF19, E2F1, GLIS3, COPS2, EIF2C2, RBM9, GATAD2A, NRG1, KHDRBS1, PRKCA, EHMT1, KLF12, CREBZF, VHL, RYBP, MECP2, TP53, ILF3, FOXP2, GZF1, PURA, INHBB, ATXN1, HDAC4, PA2G4, HDAC2, ZNF238, YAF2, GRM7, NAB1, PHF21A, SMURF2, LCOR, SUDS3, ZNF382
GOTERM_MF_FAT	GO:0016564~transcription repressor activity	21	2.18978	0.292859	E2F1, KHDRBS1, COPS2, KLF12, CREBZF, MECP2, RYBP, ILF3, RBM9, FOXP2, ATXN1, HDAC4, HDAC2, YAF2, SP3, TFEC, NAB1, RBAK, GATAD2A, LIMD1, ZNF382
GOTERM_BP_FAT	GO:0010558~negative regulation of macromolecule biosynthetic process	33	3.44108	0.300867	E2F1, COPS2, GLIS3, EIF2C2, RBM9, GATAD2A, NRG1, KHDRBS1, PRKCA, EHMT1, KLF12, CREBZF, VHL, RYBP, TP53, MECP2, ILF3, FOXP2, GZF1, PURA, INHBB, ATXN1, HDAC4, PA2G4, HDAC2, ZNF238, YAF2, NAB1, PHF21A, SMURF2, LCOR, SUDS3, ZNF382
GOTERM_BP_FAT	GO:0045934~negative regulation of nucleobase, nucleoside, nucleotide and nucleic acid metabolic process	31	3.23253	0.307157	E2F1, COPS2, GLIS3, RBM9, GATAD2A, NRG1, KHDRBS1, EHMT1, KLF12, CREBZF, VHL, RYBP, TP53, MECP2, ILF3, FOXP2, GZF1, PURA, ATXN1, HDAC4, PA2G4, HDAC2, ZNF238, YAF2, GRM7, NAB1, PHF21A, SMURF2, LCOR, SUDS3, ZNF382
GOTERM_BP_FAT	GO:0051172~negative regulation of nitrogen compound metabolic process	31	3.23253	0.332055	E2F1, COPS2, GLIS3, RBM9, GATAD2A, NRG1, KHDRBS1, EHMT1, KLF12, CREBZF, VHL, RYBP, TP53, MECP2, ILF3, FOXP2, GZF1, PURA, ATXN1, HDAC4, PA2G4, HDAC2, ZNF238, YAF2, GRM7, NAB1, PHF21A, SMURF2, LCOR, SUDS3, ZNF382
GOTERM_BP_FAT	GO:0010605~negative regulation of macromolecule metabolic process	41	4.27529	0.440839	E2F1, GLIS3, COPS2, EIF2C2, XPO5, SNCA, RBM9, GATAD2A, TNRC6B, NRG1, INSR, KHDRBS1, IBTK, PRKCA, EHMT1, KLF12, CREBZF, VHL, RYBP, MECP2, TP53, CDC23, ILF3, PURA, FOXP2, GZF1, INHBB, ATXN1, HDAC4, PA2G4, HDAC2, ZNF238, PSEN1, YAF2, BNIP3L, NAB1, PHF21A, SMURF2, LCOR, SUDS3, ZNF382
GOTERM_BP_FAT	GO:0000122~negative regulation of transcription from RNA polymerase II promoter	15	1.56413	0.545924	E2F1, GLIS3, EHMT1, KLF12, VHL, TP53, MECP2, RYBP, GZF1, FOXP2, HDAC4, HDAC2, ZNF238, PHF21A, LCOR
GOTERM_BP_FAT	GO:0045892~negative regulation of transcription, DNA-dependent	19	1.98123	0.612075	E2F1, GLIS3, EHMT1, KLF12, VHL, RYBP, TP53, MECP2, ILF3, GZF1, PURA, FOXP2, HDAC4, PA2G4, HDAC2, ZNF238, GATAD2A, PHF21A, LCOR
GOTERM_BP_FAT	GO:0051253~negative regulation of RNA metabolic process	19	1.98123	0.640455	E2F1, GLIS3, EHMT1, KLF12, VHL, RYBP, TP53, MECP2, ILF3, GZF1, PURA, FOXP2, HDAC4, PA2G4, HDAC2, ZNF238, GATAD2A, PHF21A, LCOR
GOTERM_BP_FAT	GO:0006357~regulation of transcription from RNA polymerase II promoter	30	3.12826	0.959095	E2F1, GLIS3, STAT5A, ABLIM3, SRF, CBFB, TRAK2, TRAK1, MKL2, EHMT1, KLF12, MAFB, VHL, RYBP, TP53, MECP2, NEUROG1, HLTF, GZF1, FOXP2, ATXN1, HDAC4, HDAC2, ZNF238, RNF4, SP1, TIAL1, MED9, PHF21A, LCOR
Annotation Cluster 64	Enrichment Score: 0.4630470560371132
Category	Term	Count	%	PValue	Genes
GOTERM_CC_FAT	GO:0005773~vacuole	16	1.6684	0.29002	CTSL2, VPS41, SLC11A2, MTMR2, WDR48, NPC1, PSEN1, SBF2, VAMP7, TIAL1, SORT1, ARL8B, CTSB, SLC15A4, CLCN7, VPS39
GOTERM_CC_FAT	GO:0005764~lysosome	13	1.35558	0.375159	CTSL2, WDR48, SLC11A2, NPC1, PSEN1, VAMP7, TIAL1, SORT1, CTSB, ARL8B, SLC15A4, CLCN7, VPS39
GOTERM_CC_FAT	GO:0000323~lytic vacuole	13	1.35558	0.375159	CTSL2, WDR48, SLC11A2, NPC1, PSEN1, VAMP7, TIAL1, SORT1, CTSB, ARL8B, SLC15A4, CLCN7, VPS39
Annotation Cluster 65	Enrichment Score: 0.4325306202356493
Category	Term	Count	%	PValue	Genes
GOTERM_BP_FAT	GO:0016192~vesicle-mediated transport	37	3.85819	0.165764	CCL3, LMAN2L, SNCA, ZFYVE20, ARFGEF1, RAB3IP, STXBP5L, RIMS3, STX17, GOPC, SEC16A, SNPH, RHOB, DNAJC6, TMED10, SCARB1, DCLK1, STX6, SCAMP3, CECR2, GTF2A1L, VPS41, PCLO, LDLRAP1, MARCH3, NRAS, NPC1, TFRC, PSEN1, FNBP1L, GRIA1, LRP12, VAMP7, SORT1, MAPK8IP1, ERC1, MYH10
GOTERM_BP_FAT	GO:0016044~membrane organization	22	2.29406	0.453177	STX6, DNM1L, SNCA, TP53, GTF2A1L, REEP1, ABCA4, LDLRAP1, MARCH3, NRAS, NPC1, TFRC, GRIA1, FNBP1L, VAMP7, LRP12, SORT1, DNAJC6, SCARB1, PAFAH1B1, MYH10, VCPIP1
GOTERM_BP_FAT	GO:0006897~endocytosis	13	1.35558	0.497805	SNCA, GTF2A1L, LDLRAP1, MARCH3, NRAS, NPC1, TFRC, GRIA1, FNBP1L, LRP12, VAMP7, SORT1, SCARB1
GOTERM_BP_FAT	GO:0010324~membrane invagination	13	1.35558	0.497805	SNCA, GTF2A1L, LDLRAP1, MARCH3, NRAS, NPC1, TFRC, GRIA1, FNBP1L, LRP12, VAMP7, SORT1, SCARB1
Annotation Cluster 66	Enrichment Score: 0.41333059137565853
Category	Term	Count	%	PValue	Genes
GOTERM_MF_FAT	GO:0005539~glycosaminoglycan binding	11	1.14703	0.245423	HAPLN2, FGFR2, HAPLN4, FGF7, LAYN, RPL22, AAMP, SUSD5, PAFAH1B1, ADAMTS3, NLRP3
GOTERM_MF_FAT	GO:0030247~polysaccharide binding	11	1.14703	0.345321	HAPLN2, FGFR2, HAPLN4, FGF7, LAYN, RPL22, AAMP, SUSD5, PAFAH1B1, ADAMTS3, NLRP3
GOTERM_MF_FAT	GO:0001871~pattern binding	11	1.14703	0.345321	HAPLN2, FGFR2, HAPLN4, FGF7, LAYN, RPL22, AAMP, SUSD5, PAFAH1B1, ADAMTS3, NLRP3
GOTERM_MF_FAT	GO:0030246~carbohydrate binding	18	1.87696	0.75913	FGFR2, HAPLN2, HAPLN4, FGF7, ATRNL1, LMAN2L, LGALS8, NLRP3, SLC2A8, LAYN, RPL22, GALNTL4, AAMP, SUSD5, PAFAH1B1, ADAMTS3, GALNT13, CLEC14A
Annotation Cluster 67	Enrichment Score: 0.41034170049452723
Category	Term	Count	%	PValue	Genes
GOTERM_BP_FAT	GO:0000165~MAPKKK cascade	14	1.45985	0.176104	PRKCA, ZAK, KIAA1804, DUSP10, OXTR, PSEN1, PTK2B, MAP3K2, RGS4, ROR2, TNFRSF19, SPRED1, MAPK8IP1, INSR
GOTERM_BP_FAT	GO:0001932~regulation of protein amino acid phosphorylation	13	1.35558	0.20478	IBTK, PRKCA, ZAK, IL6ST, KIAA1804, RICTOR, PPP1R9B, PSEN1, PTK2B, MAP3K2, PDGFRB, MAPK8IP1, INSR
GOTERM_BP_FAT	GO:0043405~regulation of MAP kinase activity	11	1.14703	0.212353	PRKCA, PSEN1, ZAK, MAP3K2, PTK2B, KIAA1804, RGS4, SPRED1, MAPK8IP1, INSR, HTR2A
GOTERM_BP_FAT	GO:0007243~protein kinase cascade	24	2.50261	0.23855	PRKCA, ZAK, IL6ST, KIAA1804, STAT5A, DUSP10, OXTR, STAT1, IFNAR1, P2RY12, PSEN1, PTK2B, MAP3K2, RGS4, TNFRSF19, ROR2, MAPK8IP1, SPRED1, PRKACB, ERC1, INSR, STK38L, CHUK, PIK3R1
GOTERM_BP_FAT	GO:0042325~regulation of phosphorylation	28	2.91971	0.337212	CCNT2, ADCY1, ZAK, IL6ST, C13ORF15, PFKFB2, PDPK1, MAP3K2, PTK2B, PRKACB, SPRED1, NRG1, INSR, CHRNA3, APC, IBTK, PRKCA, KIAA1804, RICTOR, ATXN1, ATP7A, PPP1R9B, YWHAG, PSEN1, RGS4, PDGFRB, MAPK8IP1, HTR2A
GOTERM_BP_FAT	GO:0051174~regulation of phosphorus metabolic process	29	3.02398	0.343863	CCNT2, ADCY1, ZAK, IL6ST, C13ORF15, PFKFB2, PDPK1, MAP3K2, PTK2B, PRKACB, SPRED1, NRG1, INSR, CHRNA3, APC, IBTK, PRKCA, SMG6, KIAA1804, RICTOR, ATXN1, ATP7A, PPP1R9B, YWHAG, PSEN1, RGS4, PDGFRB, MAPK8IP1, HTR2A
GOTERM_BP_FAT	GO:0019220~regulation of phosphate metabolic process	29	3.02398	0.343863	CCNT2, ADCY1, ZAK, IL6ST, C13ORF15, PFKFB2, PDPK1, MAP3K2, PTK2B, PRKACB, SPRED1, NRG1, INSR, CHRNA3, APC, IBTK, PRKCA, SMG6, KIAA1804, RICTOR, ATXN1, ATP7A, PPP1R9B, YWHAG, PSEN1, RGS4, PDGFRB, MAPK8IP1, HTR2A
GOTERM_BP_FAT	GO:0032268~regulation of cellular protein metabolic process	28	2.91971	0.371088	EIF4E3, EIF2C2, ZAK, IL6ST, BTRC, SNCA, AGTR1, MAP3K2, PTK2B, QKI, TNRC6B, INSR, IBTK, PRKCA, KIAA1804, CDC23, RICTOR, ETF1, SELT, UBE2N, HDAC4, PPP1R9B, PA2G4, HDAC2, PSEN1, EIF4H, PDGFRB, MAPK8IP1
GOTERM_BP_FAT	GO:0031399~regulation of protein modification process	18	1.87696	0.392431	PRKCA, IBTK, ZAK, IL6ST, KIAA1804, BTRC, SNCA, CDC23, RICTOR, UBE2N, HDAC4, PPP1R9B, PSEN1, PTK2B, MAP3K2, PDGFRB, MAPK8IP1, INSR
GOTERM_BP_FAT	GO:0043549~regulation of kinase activity	21	2.18978	0.428553	PRKCA, CCNT2, ADCY1, ZAK, C13ORF15, KIAA1804, PFKFB2, YWHAG, PDPK1, PSEN1, PTK2B, MAP3K2, RGS4, SPRED1, PRKACB, MAPK8IP1, NRG1, INSR, CHRNA3, APC, HTR2A
GOTERM_BP_FAT	GO:0045859~regulation of protein kinase activity	20	2.08551	0.468518	PRKCA, CCNT2, ADCY1, ZAK, C13ORF15, KIAA1804, YWHAG, PDPK1, PSEN1, PTK2B, MAP3K2, RGS4, SPRED1, PRKACB, MAPK8IP1, NRG1, INSR, CHRNA3, APC, HTR2A
GOTERM_BP_FAT	GO:0051338~regulation of transferase activity	21	2.18978	0.501223	PRKCA, CCNT2, ADCY1, ZAK, C13ORF15, KIAA1804, PFKFB2, YWHAG, PDPK1, PSEN1, PTK2B, MAP3K2, RGS4, SPRED1, PRKACB, MAPK8IP1, NRG1, INSR, CHRNA3, APC, HTR2A
GOTERM_BP_FAT	GO:0033674~positive regulation of kinase activity	13	1.35558	0.56695	ADCY1, ZAK, PFKFB2, KIAA1804, PDPK1, PSEN1, PTK2B, MAP3K2, PRKACB, NRG1, INSR, CHRNA3, HTR2A
GOTERM_BP_FAT	GO:0051347~positive regulation of transferase activity	13	1.35558	0.620571	ADCY1, ZAK, PFKFB2, KIAA1804, PDPK1, PSEN1, PTK2B, MAP3K2, PRKACB, NRG1, INSR, CHRNA3, HTR2A
GOTERM_BP_FAT	GO:0045860~positive regulation of protein kinase activity	12	1.2513	0.636864	PDPK1, ADCY1, PSEN1, ZAK, MAP3K2, PTK2B, KIAA1804, PRKACB, NRG1, INSR, CHRNA3, HTR2A
GOTERM_BP_FAT	GO:0051247~positive regulation of protein metabolic process	13	1.35558	0.637705	PRKCA, IL6ST, BTRC, CDC23, RICTOR, UBE2N, HDAC4, AGTR1, HDAC2, PSEN1, PTK2B, INSR, APC
GOTERM_BP_FAT	GO:0032270~positive regulation of cellular protein metabolic process	12	1.2513	0.693133	PRKCA, UBE2N, HDAC4, AGTR1, HDAC2, PSEN1, PTK2B, IL6ST, BTRC, CDC23, RICTOR, INSR
Annotation Cluster 68	Enrichment Score: 0.4037889634355022
Category	Term	Count	%	PValue	Genes
INTERPRO	IPR018247:EF-HAND 1	16	1.6684	0.194432	SRI, DUOX2, FSTL4, EML4, RAB11FIP4, PLCG1, GNPTAB, PPEF2, MACF1, SMOC1, RASGRP1, PLCH1, CALM3, CALN1, FKBP10, TBC1D8B
UP_SEQ_FEATURE	domain:EF-hand 2	10	1.04275	0.562255	SRI, PPEF2, MACF1, RASGRP1, SMOC1, PLCH1, DUOX2, CALM3, CALN1, FKBP10
UP_SEQ_FEATURE	domain:EF-hand 1	10	1.04275	0.562255	SRI, PPEF2, MACF1, RASGRP1, SMOC1, PLCH1, DUOX2, CALM3, CALN1, FKBP10
Annotation Cluster 69	Enrichment Score: 0.39557511733877465
Category	Term	Count	%	PValue	Genes
GOTERM_MF_FAT	GO:0005525~GTP binding	24	2.50261	0.322004	SEPT2, MRAS, GCH1, ARHGAP5, ARL10, RHOB, GUF1, TUBA1B, INSR, RAP2B, RAP2A, GNAO1, DNM1L, DOCK9, OLA1, ERAL1, SEPT10, SEPT11, RNF112, NRAS, TNNI3K, ARL8B, RAB10, FPGT, ARL13B
GOTERM_MF_FAT	GO:0019001~guanyl nucleotide binding	24	2.50261	0.368415	SEPT2, MRAS, GCH1, ARHGAP5, ARL10, RHOB, GUF1, TUBA1B, INSR, RAP2B, RAP2A, GNAO1, DNM1L, DOCK9, OLA1, ERAL1, SEPT10, SEPT11, RNF112, NRAS, TNNI3K, ARL8B, RAB10, FPGT, ARL13B
GOTERM_MF_FAT	GO:0032561~guanyl ribonucleotide binding	24	2.50261	0.368415	SEPT2, MRAS, GCH1, ARHGAP5, ARL10, RHOB, GUF1, TUBA1B, INSR, RAP2B, RAP2A, GNAO1, DNM1L, DOCK9, OLA1, ERAL1, SEPT10, SEPT11, RNF112, NRAS, TNNI3K, ARL8B, RAB10, FPGT, ARL13B
SP_PIR_KEYWORDS	gtp-binding	19	1.98123	0.373638	RAP2B, RAP2A, DNM1L, SEPT2, GNAO1, MRAS, ERAL1, SEPT10, SEPT11, GCH1, NRAS, ARL10, RHOB, TNNI3K, ARL8B, GUF1, RAB10, FPGT, TUBA1B, ARL13B
UP_SEQ_FEATURE	nucleotide phosphate-binding region:GTP	17	1.77268	0.405898	RAP2B, RAP2A, DNM1L, SEPT2, GNAO1, MRAS, ERAL1, SEPT10, SEPT11, NRAS, ARL10, RHOB, GUF1, ARL8B, RAB10, TUBA1B, ARL13B
INTERPRO	IPR005225:Small GTP-binding protein	11	1.14703	0.412806	RAP2B, RAP2A, NRAS, ARL10, MRAS, RHOB, ERAL1, ARL8B, GUF1, RAB10, ARL13B
GOTERM_MF_FAT	GO:0003924~GTPase activity	12	1.2513	0.622048	RNF112, RAP2B, RAP2A, NRAS, DNM1L, GNAO1, ARHGAP5, MRAS, RHOB, ARL8B, GUF1, TUBA1B
Annotation Cluster 70	Enrichment Score: 0.38283687071730516
Category	Term	Count	%	PValue	Genes
GOTERM_BP_FAT	GO:0006397~mRNA processing	21	2.18978	0.254398	KHDRBS1, RBM22, EIF2C2, RBM23, RNMT, PRPF4B, STRAP, YTHDC1, MBNL1, SFRS1, RBM9, TARDBP, QKI, PTBP2, SMC1A, THOC3, RBM16, ZCCHC8, SFRS12, PRPF38A, CSDC2
GOTERM_BP_FAT	GO:0016071~mRNA metabolic process	23	2.39833	0.314191	KHDRBS1, RBM22, EIF2C2, RBM23, RNMT, PRPF4B, SMG6, STRAP, YTHDC1, SMG1, MBNL1, SFRS1, RBM9, TARDBP, QKI, PTBP2, SMC1A, THOC3, RBM16, ZCCHC8, SFRS12, PRPF38A, CSDC2
SP_PIR_KEYWORDS	mrna splicing	13	1.35558	0.345725	RBM22, PRPF4B, STRAP, YTHDC1, RBM9, SFRS1, TARDBP, QKI, PTBP2, THOC3, PRPF38A, SFRS12, ZCCHC8
SP_PIR_KEYWORDS	mrna processing	15	1.56413	0.421471	RBM22, RNMT, PRPF4B, STRAP, YTHDC1, SFRS1, RBM9, TARDBP, QKI, PTBP2, THOC3, ZCCHC8, PRPF38A, CSDC2, SFRS12
GOTERM_BP_FAT	GO:0008380~RNA splicing	16	1.6684	0.539296	RBM22, PRPF4B, STRAP, YTHDC1, MBNL1, SFRS1, RBM9, PPP1R9B, TARDBP, QKI, PTBP2, SMC1A, THOC3, ZCCHC8, PRPF38A, SFRS12
GOTERM_BP_FAT	GO:0006396~RNA processing	26	2.71116	0.803427	EIF2C2, RNMT, PRPF4B, STRAP, SR140, RBM9, SART3, TARDBP, QKI, PTBP2, SFRS12, ZCCHC8, CSDC2, KHDRBS1, RBM22, RBM23, YTHDC1, MBNL1, SFRS1, ATXN1, PPP1R9B, PA2G4, SMC1A, THOC3, RBM16, PRPF38A
Annotation Cluster 71	Enrichment Score: 0.38273547528087165
Category	Term	Count	%	PValue	Genes
GOTERM_BP_FAT	GO:0051259~protein oligomerization	14	1.45985	0.131621	SYT1, VHL, TP53, NLRP3, SEPT11, GCH1, MTMR2, TRIM5, SBF2, GOPC, SRR, USP16, INSR, PARVA
GOTERM_BP_FAT	GO:0070271~protein complex biogenesis	29	3.02398	0.418273	SYT1, COX11, GCH1, MTMR2, TRIM5, PTK2B, TAP2, KIFAP3, IL1RAP, GOPC, RTF1, SRR, NRG1, USP16, INSR, TUBA1B, CHRNA3, APC, TAF5, VHL, TP53, GTF2A1L, IPO9, NLRP3, SEPT11, SBF2, WASL, KPNA3, PARVA
GOTERM_BP_FAT	GO:0006461~protein complex assembly	29	3.02398	0.418273	SYT1, COX11, GCH1, MTMR2, TRIM5, PTK2B, TAP2, KIFAP3, IL1RAP, GOPC, RTF1, SRR, NRG1, USP16, INSR, TUBA1B, CHRNA3, APC, TAF5, VHL, TP53, GTF2A1L, IPO9, NLRP3, SEPT11, SBF2, WASL, KPNA3, PARVA
GOTERM_BP_FAT	GO:0043933~macromolecular complex subunit organization	37	3.85819	0.628782	SYT1, COX11, ABI2, GCH1, MTMR2, TRIM5, AGTR1, PTK2B, KIFAP3, TAP2, IL1RAP, GOPC, RTF1, SRR, SCARB1, NRG1, USP16, TUBA1B, INSR, CHRNA3, APC, VHL, TAF5, TP53, GTF2A1L, ARID1A, IPO9, MBNL1, SFRS1, ETF1, NLRP3, SEPT11, SBF2, WASL, STMN1, KPNA3, PARVA
GOTERM_BP_FAT	GO:0065003~macromolecular complex assembly	31	3.23253	0.842514	SYT1, COX11, GCH1, MTMR2, TRIM5, PTK2B, TAP2, KIFAP3, IL1RAP, GOPC, RTF1, SRR, NRG1, USP16, INSR, TUBA1B, CHRNA3, APC, TAF5, VHL, TP53, GTF2A1L, IPO9, MBNL1, SFRS1, NLRP3, SEPT11, SBF2, WASL, KPNA3, PARVA
Annotation Cluster 72	Enrichment Score: 0.2677778029996551
Category	Term	Count	%	PValue	Genes
GOTERM_MF_FAT	GO:0004842~ubiquitin-protein ligase activity	10	1.04275	0.42444	UBE2N, MIB1, CDC23, FBXW2, SIAH1, SMURF2, UBR1, ZNF587, UBE2L3, FBXO9
GOTERM_MF_FAT	GO:0016881~acid-amino acid ligase activity	12	1.2513	0.556751	UBE2N, MIB1, UBE3B, CDC23, FBXW2, SIAH1, SMURF2, UBR1, ZNF587, UBE2L3, FBXO9, GCLM
GOTERM_MF_FAT	GO:0019787~small conjugating protein ligase activity	10	1.04275	0.571459	UBE2N, MIB1, CDC23, FBXW2, SIAH1, SMURF2, UBR1, ZNF587, UBE2L3, FBXO9
GOTERM_MF_FAT	GO:0016879~ligase activity, forming carbon-nitrogen bonds	13	1.35558	0.628675	UBE3B, CDC23, UBR1, UBE2L3, GCLM, UBE2N, MIB1, GLUL, FBXW2, SMURF2, SIAH1, ZNF587, FBXO9
Annotation Cluster 73	Enrichment Score: 0.26152616771278026
Category	Term	Count	%	PValue	Genes
GOTERM_BP_FAT	GO:0001701~in utero embryonic development	12	1.2513	0.327395	MIB1, INSL3, PLCG1, SP1, SP3, TP53, PDGFRB, AMOT, MKL2, MBNL1, SRF, MYH10
GOTERM_BP_FAT	GO:0048598~embryonic morphogenesis	18	1.87696	0.459977	MAFB, TP53, SOBP, DSCAML1, NEUROG1, MBNL1, NOTCH2, MIB1, DKK1, ECE1, PSEN1, MACF1, SP1, SP3, ROR2, AMOT, TXNRD1, ODZ4
GOTERM_BP_FAT	GO:0043009~chordate embryonic development	16	1.6684	0.767024	INSL3, TP53, DSCAML1, MBNL1, SRF, MIB1, ECE1, SP1, PLCG1, PSEN1, SP3, ROR2, PDGFRB, AMOT, MKL2, MYH10
GOTERM_BP_FAT	GO:0009792~embryonic development ending in birth or egg hatching	16	1.6684	0.778536	INSL3, TP53, DSCAML1, MBNL1, SRF, MIB1, ECE1, SP1, PLCG1, PSEN1, SP3, ROR2, PDGFRB, AMOT, MKL2, MYH10
Annotation Cluster 74	Enrichment Score: 0.2002101448562327
Category	Term	Count	%	PValue	Genes
GOTERM_MF_FAT	GO:0008234~cysteine-type peptidase activity	10	1.04275	0.376627	CASP10, CTSL2, PGPEP1, CASP9, UFD1L, USP9X, CTSB, USP16, USP24, VCPIP1
GOTERM_BP_FAT	GO:0006508~proteolysis	59	6.15224	0.388433	KIAA0368, CNDP1, BTRC, VPRBP, KLHL3, LNPEP, TRIM5, USP53, PGPEP1, LONP2, CASP9, HTRA2, ERAP1, RANBP2, USP16, RNF34, LONRF2, NSF, VCPIP1, UFD1L, GAN, MMP16, UBR1, SOCS5, HLTF, UBE2N, WDR48, EML2, MIB1, PSEN1, BACE1, SIAH1, CTSB, ADAMTS3, USP24, ASB6, CTSL2, UBE3B, USP9X, ECE2, FBXW7, FBXW8, ECE1, CACYBP, RNF11, FBXW2, FBXO9, FBXO8, VHL, CDC23, MID1, UBE2L3, C9ORF3, MARCH3, WSB1, CASP10, HSP90B1, S…
GOTERM_MF_FAT	GO:0008237~metallopeptidase activity	10	1.04275	0.687284	LNPEP, ECE2, ECE1, CNDP1, ADAMTSL3, ERAP1, PAPPA2, MMP16, ADAMTS3, C9ORF3
SP_PIR_KEYWORDS	Protease	23	2.39833	0.698311	CTSL2, CNDP1, USP9X, SPPL2B, MMP16, C9ORF3, LNPEP, CASP10, PGPEP1, ECE2, LONP2, ECE1, PSEN1, HTRA2, CASP9, BACE1, ERAP1, PAPPA2, CTSB, ADAMTS3, USP16, USP24, VCPIP1
GOTERM_MF_FAT	GO:0070011~peptidase activity, acting on L-amino acid peptides	28	2.91971	0.76331	CTSL2, CNDP1, ADAMTSL3, USP9X, LNPEP, PGPEP1, ECE2, LONP2, ECE1, HTRA2, CASP9, ERAP1, USP16, LONRF2, NSF, VCPIP1, UFD1L, SPPL2B, MMP16, C9ORF3, EML2, CASP10, PSEN1, BACE1, PAPPA2, CTSB, ADAMTS3, USP24
GOTERM_MF_FAT	GO:0008233~peptidase activity	28	2.91971	0.834296	CTSL2, CNDP1, ADAMTSL3, USP9X, LNPEP, PGPEP1, ECE2, LONP2, ECE1, HTRA2, CASP9, ERAP1, USP16, LONRF2, NSF, VCPIP1, UFD1L, SPPL2B, MMP16, C9ORF3, EML2, CASP10, PSEN1, BACE1, PAPPA2, CTSB, ADAMTS3, USP24
GOTERM_MF_FAT	GO:0004175~endopeptidase activity	17	1.77268	0.88735	CTSL2, USP9X, SPPL2B, MMP16, EML2, CASP10, ECE2, LONP2, ECE1, PSEN1, HTRA2, CASP9, BACE1, CTSB, ADAMTS3, USP16, NSF
Annotation Cluster 75	Enrichment Score: 0.1764836808415718
Category	Term	Count	%	PValue	Genes
GOTERM_CC_FAT	GO:0005635~nuclear envelope	17	1.77268	0.0547747	RGPD5, HAX1, ATP11B, IPO9, NXF1, NPC1, POM121, PSEN1, NUP210, BNIP3L, CACYBP, AKAP6, PAFAH1B1, RANBP2, KPNA3, PARP1, LBR
GOTERM_CC_FAT	GO:0031967~organelle envelope	31	3.23253	0.619432	COX11, HAX1, POM121, CISD1, HTRA2, NUP210, CACYBP, SLC25A3, PAFAH1B1, RANBP2, LBR, SLC25A43, RGPD5, DNM1L, AIFM3, CYCS, ATP11B, AK2, IPO9, NXF1, NPC1, SARM1, PSEN1, TOMM70A, SDHC, BNIP3L, AKAP6, SLC25A16, AKAP1, PARP1, KPNA3
GOTERM_CC_FAT	GO:0031975~envelope	31	3.23253	0.62657	COX11, HAX1, POM121, CISD1, HTRA2, NUP210, CACYBP, SLC25A3, PAFAH1B1, RANBP2, LBR, SLC25A43, RGPD5, DNM1L, AIFM3, CYCS, ATP11B, AK2, IPO9, NXF1, NPC1, SARM1, PSEN1, TOMM70A, SDHC, BNIP3L, AKAP6, SLC25A16, AKAP1, PARP1, KPNA3
GOTERM_CC_FAT	GO:0005739~mitochondrion	46	4.79666	0.934861	E2F1, MRPS17, COX11, GRPEL1, HAX1, AKAP10, ZKSCAN1, WARS2, GRAMD4, PAK7, CISD1, HTRA2, ARG2, TRAK1, SLC25A3, TNFRSF19, NEFH, SLC25A43, ETFB, PRKCA, OPA3, DNM1L, AIFM3, VHL, CYCS, TP53, AK2, MRPS6, ILF3, REEP1, CAPRIN2, TRAP1, GLUL, SARM1, KIAA1279, TFRC, PSEN1, TOMM70A, SDHC, BNIP3L, ABAT, CTSB, SLC25A16, AKAP1, MTFMT, AARS2
GOTERM_CC_FAT	GO:0005740~mitochondrial envelope	16	1.6684	0.939452	COX11, DNM1L, AIFM3, CYCS, AK2, SARM1, CISD1, PSEN1, HTRA2, TOMM70A, SDHC, BNIP3L, SLC25A3, AKAP1, SLC25A16, SLC25A43
GOTERM_CC_FAT	GO:0044429~mitochondrial part	22	2.29406	0.970731	MRPS17, GRPEL1, COX11, DNM1L, AIFM3, CYCS, AK2, WARS2, CISD1, SARM1, PSEN1, HTRA2, TOMM70A, SDHC, BNIP3L, SLC25A3, ABAT, AKAP1, SLC25A16, AARS2, SLC25A43, ETFB
SP_PIR_KEYWORDS	mitochondrion	31	3.23253	0.9775	MRPS17, COX11, GRPEL1, HAX1, AKAP10, WARS2, GRAMD4, SNN, CISD1, HTRA2, ARG2, SLC25A3, SLC25A43, ETFB, OPA3, AIFM3, CYCS, AK2, MRPS6, REEP1, CAPRIN2, TRAP1, KIAA1279, TOMM70A, SDHC, BNIP3L, ABAT, SLC25A16, AKAP1, MTFMT, AARS2
GOTERM_CC_FAT	GO:0031966~mitochondrial membrane	13	1.35558	0.980887	COX11, AIFM3, DNM1L, AK2, SARM1, CISD1, PSEN1, TOMM70A, SDHC, SLC25A3, AKAP1, SLC25A16, SLC25A43
UP_SEQ_FEATURE	transit peptide:Mitochondrion	14	1.45985	0.993989	MRPS17, GRPEL1, COX11, WARS2, AKAP10, TRAP1, HTRA2, SDHC, ARG2, SLC25A3, ABAT, AKAP1, MTFMT, AARS2
SP_PIR_KEYWORDS	transit peptide	14	1.45985	0.994905	MRPS17, GRPEL1, COX11, WARS2, AKAP10, TRAP1, HTRA2, SDHC, ARG2, SLC25A3, ABAT, AKAP1, MTFMT, AARS2
Annotation Cluster 76	Enrichment Score: 0.17090361613808008
Category	Term	Count	%	PValue	Genes
INTERPRO	IPR003961:Fibronectin, type III	11	1.14703	0.577011	IL6ST, LEPR, NFASC, DSCAML1, PAPPA2, PTPRT, IL12B, MID1, FNDC7, INSR, IFNAR1
INTERPRO	IPR008957:Fibronectin, type III-like fold	10	1.04275	0.665246	IL6ST, LEPR, NFASC, DSCAML1, PTPRT, IL12B, MID1, FNDC7, INSR, IFNAR1
SMART	SM00060:FN3	11	1.14703	0.80006	IL6ST, LEPR, NFASC, DSCAML1, PAPPA2, PTPRT, IL12B, MID1, FNDC7, INSR, IFNAR1
Annotation Cluster 77	Enrichment Score: 0.16387801694214027
Category	Term	Count	%	PValue	Genes
INTERPRO	IPR006210:EGF-like	12	1.2513	0.523654	NOTCH2, ATRNL1, FAT3, NRXN3, ITGB8, FAM5C, NTNG1, CSPG5, NRG1, CLEC14A, ODZ3, ODZ4
SMART	SM00181:EGF	12	1.2513	0.76711	NOTCH2, ATRNL1, FAT3, NRXN3, ITGB8, FAM5C, NTNG1, CSPG5, NRG1, CLEC14A, ODZ3, ODZ4
INTERPRO	IPR013032:EGF-like region, conserved site	14	1.45985	0.802535	ATRNL1, NRXN3, EFEMP1, NTNG1, CSPG5, NOTCH2, FAT3, PHF13, ITGB8, HEG1, NRG1, ODZ3, CLEC14A, ODZ4
Annotation Cluster 78	Enrichment Score: 0.15679621990002904
Category	Term	Count	%	PValue	Genes
KEGG_PATHWAY	hsa04080:Neuroactive ligand-receptor interaction	19	1.98123	0.0799659	GPR83, ADORA3, CCKBR, GABRB2, LEPR, GLRA2, GABRA5, OXTR, GRIN3A, NPY1R, GRIA4, CRHR1, AGTR1, S1PR3, P2RY6, GRIA1, SSTR1, GRM7, HTR2A
GOTERM_BP_FAT	GO:0007186~G-protein coupled receptor protein signaling pathway	39	4.06674	0.999354	GPR83, ADCY1, CCL3, GPR85, ADORA3, GABRB2, GPR161, GLRA2, LANCL1, OXTR, GNG12, ADCYAP1, S1PR3, AGTR1, P2RY6, GPR26, BAI3, PRKACB, ENTPD1, INSR, NMU, GNAO1, CCKBR, ATRNL1, GPER, GABRA5, NPY1R, HOMER1, PDYN, CCNL2, CRHR1, P2RY12, SSTR1, GRM7, CALM3, SORT1, ADM2, GPR17, HTR2A
PIR_SUPERFAMILY	PIRSF800006:rhodopsin-like G protein-coupled receptors	16	1.6684	0.99973	GPR83, GPR85, ADORA3, CCKBR, GPER, GPR161, OXTR, CCNL2, P2RY12, AGTR1, S1PR3, P2RY6, SSTR1, GPR26, GPR17, HTR2A
SP_PIR_KEYWORDS	transducer	24	2.50261	0.999854	GPR83, GPR85, GNAO1, ADORA3, CCKBR, GPER, GPR161, OXTR, GNG12, NPY1R, CCNL2, P2RY12, CRHR1, AGTR1, S1PR3, P2RY6, PLCG1, SSTR1, GPR26, GRM7, PLCH1, BAI3, GPR17, HTR2A
SP_PIR_KEYWORDS	g-protein coupled receptor	20	2.08551	0.999969	GPR83, GPR85, ADORA3, CCKBR, GPER, GPR161, OXTR, NPY1R, CCNL2, P2RY12, CRHR1, AGTR1, S1PR3, P2RY6, SSTR1, GRM7, GPR26, BAI3, GPR17, HTR2A
INTERPRO	IPR017452:GPCR, rhodopsin-like superfamily	17	1.77268	0.999996	GPR83, GPR85, ADORA3, CCKBR, GPER, GPR161, OXTR, NPY1R, CCNL2, P2RY12, AGTR1, S1PR3, P2RY6, SSTR1, GPR26, GPR17, HTR2A
INTERPRO	IPR000276:7TM GPCR, rhodopsin-like	17	1.77268	0.999996	GPR83, GPR85, ADORA3, CCKBR, GPER, GPR161, OXTR, NPY1R, CCNL2, P2RY12, AGTR1, S1PR3, P2RY6, SSTR1, GPR26, GPR17, HTR2A
Annotation Cluster 79	Enrichment Score: 0.14645301270532193
Category	Term	Count	%	PValue	Genes
GOTERM_BP_FAT	GO:0006916~anti-apoptosis	12	1.2513	0.530358	NOTCH2, PAK7, HSP90B1, PSEN1, VHL, STAT5A, SNCA, BNIP3L, NAIP, MAPK8IP1, NRG1, API5
GOTERM_BP_FAT	GO:0006917~induction of apoptosis	17	1.77268	0.627505	PRKCA, SH3RF1, AIFM3, TP53, RRM2B, NLRP3, STAT1, GCH1, CASP10, NOTCH2, PSEN1, HTRA2, SOS1, TIAL1, BNIP3L, TNFRSF19, SORT1
GOTERM_BP_FAT	GO:0012502~induction of programmed cell death	17	1.77268	0.632484	PRKCA, SH3RF1, AIFM3, TP53, RRM2B, NLRP3, STAT1, GCH1, CASP10, NOTCH2, PSEN1, HTRA2, SOS1, TIAL1, BNIP3L, TNFRSF19, SORT1
GOTERM_BP_FAT	GO:0043066~negative regulation of apoptosis	18	1.87696	0.693942	VHL, STAT5A, SNCA, TP53, GCLM, NOTCH2, PAK7, NRAS, HSP90B1, PSEN1, BNIP3L, SORT1, NAIP, MAPK8IP1, NRG1, RASA1, API5, APC
GOTERM_BP_FAT	GO:0043069~negative regulation of programmed cell death	18	1.87696	0.715378	VHL, STAT5A, SNCA, TP53, GCLM, NOTCH2, PAK7, NRAS, HSP90B1, PSEN1, BNIP3L, SORT1, NAIP, MAPK8IP1, NRG1, RASA1, API5, APC
GOTERM_BP_FAT	GO:0060548~negative regulation of cell death	18	1.87696	0.719555	VHL, STAT5A, SNCA, TP53, GCLM, NOTCH2, PAK7, NRAS, HSP90B1, PSEN1, BNIP3L, SORT1, NAIP, MAPK8IP1, NRG1, RASA1, API5, APC
GOTERM_BP_FAT	GO:0043065~positive regulation of apoptosis	21	2.18978	0.755353	PRKCA, SH3RF1, AIFM3, ZAK, TP53, RRM2B, NLRP3, STAT1, GCH1, CASP10, NOTCH2, PSEN1, HTRA2, CASP9, SOS1, TIAL1, BNIP3L, TNFRSF19, SORT1, IL12B, APC
GOTERM_BP_FAT	GO:0043068~positive regulation of programmed cell death	21	2.18978	0.765852	PRKCA, SH3RF1, AIFM3, ZAK, TP53, RRM2B, NLRP3, STAT1, GCH1, CASP10, NOTCH2, PSEN1, HTRA2, CASP9, SOS1, TIAL1, BNIP3L, TNFRSF19, SORT1, IL12B, APC
GOTERM_BP_FAT	GO:0010942~positive regulation of cell death	21	2.18978	0.772686	PRKCA, SH3RF1, AIFM3, ZAK, TP53, RRM2B, NLRP3, STAT1, GCH1, CASP10, NOTCH2, PSEN1, HTRA2, CASP9, SOS1, TIAL1, BNIP3L, TNFRSF19, SORT1, IL12B, APC
GOTERM_BP_FAT	GO:0042981~regulation of apoptosis	39	4.06674	0.789456	SH3RF1, ZAK, STAT5A, SNCA, RRM2B, GCLM, GCH1, ACVR1C, SLC11A2, PAK7, CASP9, HTRA2, SOS1, TNFRSF19, NRG1, API5, RASA1, APC, PRKCA, AIFM3, VHL, CYCS, TP53, STAT1, NLRP3, ATP7A, CASP10, NOTCH2, NRAS, HSP90B1, SARM1, PSEN1, TIAL1, BNIP3L, SORT1, NAIP, IL12B, CTSB, MAPK8IP1
GOTERM_BP_FAT	GO:0043067~regulation of programmed cell death	39	4.06674	0.808313	SH3RF1, ZAK, STAT5A, SNCA, RRM2B, GCLM, GCH1, ACVR1C, SLC11A2, PAK7, CASP9, HTRA2, SOS1, TNFRSF19, NRG1, API5, RASA1, APC, PRKCA, AIFM3, VHL, CYCS, TP53, STAT1, NLRP3, ATP7A, CASP10, NOTCH2, NRAS, HSP90B1, SARM1, PSEN1, TIAL1, BNIP3L, SORT1, NAIP, IL12B, CTSB, MAPK8IP1
GOTERM_BP_FAT	GO:0010941~regulation of cell death	39	4.06674	0.81508	SH3RF1, ZAK, STAT5A, SNCA, RRM2B, GCLM, GCH1, ACVR1C, SLC11A2, PAK7, CASP9, HTRA2, SOS1, TNFRSF19, NRG1, API5, RASA1, APC, PRKCA, AIFM3, VHL, CYCS, TP53, STAT1, NLRP3, ATP7A, CASP10, NOTCH2, NRAS, HSP90B1, SARM1, PSEN1, TIAL1, BNIP3L, SORT1, NAIP, IL12B, CTSB, MAPK8IP1
Annotation Cluster 80	Enrichment Score: 0.10734866302724846
Category	Term	Count	%	PValue	Genes
GOTERM_CC_FAT	GO:0044432~endoplasmic reticulum part	16	1.6684	0.766198	SPTLC2, RRBP1, LMAN2L, ORMDL1, ERP29, PIGU, TRAM2, HSP90B1, HTRA2, TAP2, VAMP7, FMO3, ERAP1, DPM2, FKBP10, TRAM1
GOTERM_CC_FAT	GO:0042175~nuclear envelope-endoplasmic reticulum network	13	1.35558	0.774802	SPTLC2, RRBP1, LMAN2L, ORMDL1, PIGU, TRAM2, HSP90B1, HTRA2, PSEN1, VAMP7, FMO3, DPM2, TRAM1
GOTERM_CC_FAT	GO:0005789~endoplasmic reticulum membrane	12	1.2513	0.802458	TRAM2, HSP90B1, HTRA2, SPTLC2, RRBP1, VAMP7, LMAN2L, ORMDL1, FMO3, PIGU, DPM2, TRAM1
Annotation Cluster 81	Enrichment Score: 0.10292451435312054
Category	Term	Count	%	PValue	Genes
GOTERM_BP_FAT	GO:0033554~cellular response to stress	31	3.23253	0.521299	ZAK, DUOX2, SNCA, DUSP10, RRM2B, KIAA0652, SLC11A2, ANKRD17, CRY2, CASP9, MAP3K2, TFEC, TNFRSF19, APC, SSRP1, POLI, C11ORF30, FADS1, KIAA1804, MAP1B, TP53, SMG1, RAD52, UBE2N, ATP7A, HDAC2, PSEN1, ROR2, MAPK8IP1, SMC1A, PARP1
GOTERM_BP_FAT	GO:0006281~DNA repair	12	1.2513	0.891058	UBE2N, ANKRD17, SSRP1, POLI, CRY2, C11ORF30, TP53, SMG1, RRM2B, RAD52, PARP1, SMC1A
GOTERM_BP_FAT	GO:0006974~response to DNA damage stimulus	16	1.6684	0.893328	SSRP1, POLI, ZAK, C11ORF30, TP53, SMG1, RRM2B, RAD52, UBE2N, ANKRD17, CRY2, PSEN1, CASP9, PARP1, SMC1A, APC
GOTERM_BP_FAT	GO:0006259~DNA metabolic process	21	2.18978	0.933895	CDC7, SSRP1, POLI, SMG6, C11ORF30, CYCS, TP53, SMG1, CECR2, RRM2B, RAD52, PURA, UBE2N, ANKRD17, CRY2, TBRG1, GATAD2A, PSIP1, PARP1, SMC1A, NFIA
Annotation Cluster 82	Enrichment Score: 0.06341686206182384
Category	Term	Count	%	PValue	Genes
GOTERM_MF_FAT	GO:0016563~transcription activator activity	23	2.39833	0.587847	E2F1, CREB3, ZXDC, ESRRG, GTF2A1L, ARID1A, ILF3, HLTF, CBFB, HDAC4, MEF2D, FUBP3, CD86, HDAC2, RNF4, SP1, YAF2, SP3, TFEC, MKL2, KLF2, USP16, NFATC1
GOTERM_BP_FAT	GO:0010604~positive regulation of macromolecule metabolic process	41	4.27529	0.818909	E2F1, GLIS3, IL6ST, STAT5A, ABLIM3, BTRC, SNCA, ZXDC, SRF, ZXDA, CBFB, AGTR1, ECE1, SORBS1, PTK2B, MKL2, USP16, INSR, APC, PRKCA, KLF12, VHL, MAFB, ESRRG, TP53, CDC23, ARID1A, ILF3, RICTOR, UBE2N, ATXN1, HDAC4, CD86, HDAC2, SP1, RNF4, PSEN1, YAF2, EBF2, IL12B, KLF2
GOTERM_BP_FAT	GO:0045941~positive regulation of transcription	26	2.71116	0.846834	E2F1, GLIS3, ABLIM3, STAT5A, ZXDC, SRF, CBFB, ZXDA, MKL2, USP16, KLF12, MAFB, VHL, TP53, ESRRG, ILF3, ARID1A, ATXN1, HDAC4, CD86, HDAC2, RNF4, SP1, YAF2, EBF2, KLF2
GOTERM_BP_FAT	GO:0009891~positive regulation of biosynthetic process	32	3.33681	0.862213	E2F1, GLIS3, ABLIM3, STAT5A, ZXDC, SRF, CBFB, ZXDA, SORBS1, PTK2B, MKL2, USP16, INSR, DDAH1, KLF12, MAFB, VHL, ESRRG, TP53, ILF3, ARID1A, ABCG4, ATXN1, HDAC4, CD86, HDAC2, RNF4, SP1, YAF2, EBF2, IL12B, KLF2
GOTERM_BP_FAT	GO:0010557~positive regulation of macromolecule biosynthetic process	30	3.12826	0.862684	E2F1, GLIS3, ABLIM3, STAT5A, ZXDC, SRF, CBFB, ZXDA, SORBS1, PTK2B, MKL2, USP16, INSR, KLF12, MAFB, VHL, TP53, ESRRG, ILF3, ARID1A, ATXN1, HDAC4, CD86, HDAC2, RNF4, SP1, YAF2, EBF2, IL12B, KLF2
GOTERM_BP_FAT	GO:0031328~positive regulation of cellular biosynthetic process	31	3.23253	0.882149	E2F1, GLIS3, ABLIM3, STAT5A, ZXDC, SRF, CBFB, ZXDA, SORBS1, PTK2B, MKL2, USP16, INSR, DDAH1, KLF12, MAFB, VHL, ESRRG, TP53, ILF3, ARID1A, ATXN1, HDAC4, CD86, HDAC2, RNF4, SP1, YAF2, EBF2, IL12B, KLF2
GOTERM_BP_FAT	GO:0010628~positive regulation of gene expression	26	2.71116	0.882728	E2F1, GLIS3, ABLIM3, STAT5A, ZXDC, SRF, CBFB, ZXDA, MKL2, USP16, KLF12, MAFB, VHL, TP53, ESRRG, ILF3, ARID1A, ATXN1, HDAC4, CD86, HDAC2, RNF4, SP1, YAF2, EBF2, KLF2
GOTERM_BP_FAT	GO:0051173~positive regulation of nitrogen compound metabolic process	29	3.02398	0.883238	E2F1, GLIS3, ABLIM3, STAT5A, ZXDC, SRF, CBFB, ZXDA, MKL2, USP16, INSR, DDAH1, KLF12, MAFB, VHL, TP53, ESRRG, ILF3, ARID1A, ATXN1, UBE2N, HDAC4, CD86, HDAC2, RNF4, SP1, YAF2, EBF2, KLF2
GOTERM_BP_FAT	GO:0045935~positive regulation of nucleobase, nucleoside, nucleotide and nucleic acid metabolic process	28	2.91971	0.884823	E2F1, GLIS3, ABLIM3, STAT5A, ZXDC, SRF, CBFB, ZXDA, MKL2, USP16, INSR, KLF12, MAFB, VHL, TP53, ESRRG, ILF3, ARID1A, ATXN1, UBE2N, HDAC4, CD86, HDAC2, RNF4, SP1, YAF2, EBF2, KLF2
GOTERM_BP_FAT	GO:0045944~positive regulation of transcription from RNA polymerase II promoter	15	1.56413	0.930694	E2F1, GLIS3, KLF12, MAFB, ABLIM3, STAT5A, TP53, SRF, CBFB, ATXN1, HDAC4, HDAC2, SP1, RNF4, MKL2
GOTERM_BP_FAT	GO:0045893~positive regulation of transcription, DNA-dependent	19	1.98123	0.951717	E2F1, GLIS3, KLF12, MAFB, ABLIM3, STAT5A, ESRRG, TP53, ARID1A, ILF3, SRF, CBFB, ATXN1, HDAC4, HDAC2, RNF4, SP1, MKL2, USP16
GOTERM_BP_FAT	GO:0051254~positive regulation of RNA metabolic process	19	1.98123	0.955733	E2F1, GLIS3, KLF12, MAFB, ABLIM3, STAT5A, ESRRG, TP53, ARID1A, ILF3, SRF, CBFB, ATXN1, HDAC4, HDAC2, RNF4, SP1, MKL2, USP16
GOTERM_BP_FAT	GO:0006357~regulation of transcription from RNA polymerase II promoter	30	3.12826	0.959095	E2F1, GLIS3, STAT5A, ABLIM3, SRF, CBFB, TRAK2, TRAK1, MKL2, EHMT1, KLF12, MAFB, VHL, RYBP, TP53, MECP2, NEUROG1, HLTF, GZF1, FOXP2, ATXN1, HDAC4, HDAC2, ZNF238, RNF4, SP1, TIAL1, MED9, PHF21A, LCOR
Annotation Cluster 83	Enrichment Score: 0.060179513793504905
Category	Term	Count	%	PValue	Genes
GOTERM_BP_FAT	GO:0050953~sensory perception of light stimulus	10	1.04275	0.812327	EML2, OPA3, CNNM4, PPEF2, PITPNA, NDP, PDCL, EFEMP1, CHRNB2, ABCA4
GOTERM_BP_FAT	GO:0007601~visual perception	10	1.04275	0.812327	EML2, OPA3, CNNM4, PPEF2, PITPNA, NDP, PDCL, EFEMP1, CHRNB2, ABCA4
GOTERM_BP_FAT	GO:0007600~sensory perception	18	1.87696	0.999999	OPA3, CNNM4, CCKBR, PITPNA, NDP, SLC6A3, EFEMP1, SOBP, NPY1R, ABCA4, EML2, PPEF2, GRM7, PDCL, CHRNB2, IL12B, NMU, HTR2A
Annotation Cluster 84	Enrichment Score: 0.054125060697508214
Category	Term	Count	%	PValue	Genes
INTERPRO	IPR001611:Leucine-rich repeat	11	1.14703	0.717773	LRRC20, SLITRK1, CEP72, LRRC3B, LRRC27, LRRC55, NXF1, XRRA1, NLRP3, SLITRK5, MXRA5
UP_SEQ_FEATURE	repeat:LRR 1	12	1.2513	0.926278	LRRC20, SLITRK1, CEP72, PDS5A, LRRC3B, LRRC27, LRRC55, NXF1, XRRA1, NLRP3, SLITRK5, MXRA5
UP_SEQ_FEATURE	repeat:LRR 2	12	1.2513	0.927959	LRRC20, SLITRK1, CEP72, PDS5A, LRRC3B, LRRC27, LRRC55, NXF1, XRRA1, NLRP3, SLITRK5, MXRA5
SP_PIR_KEYWORDS	leucine-rich repeat	12	1.2513	0.929507	LRRC20, SLITRK1, CEP72, PDS5A, LRRC3B, LRRC27, LRRC55, NXF1, XRRA1, NLRP3, SLITRK5, MXRA5
UP_SEQ_FEATURE	repeat:LRR 3	11	1.14703	0.935116	LRRC20, SLITRK1, PDS5A, LRRC3B, LRRC27, LRRC55, NXF1, XRRA1, NLRP3, SLITRK5, MXRA5
Annotation Cluster 85	Enrichment Score: 0.049509540609798806
Category	Term	Count	%	PValue	Genes
GOTERM_CC_FAT	GO:0005730~nucleolus	33	3.44108	0.738566	CCNT2, COPS2, SEPT2, ZBTB10, SRF, STAU2, ZNF680, TARDBP, STX17, RTF1, GATAD2A, QKI, RBM22, RBM23, SMG6, TAF5, TP53, ILF3, TRIM25, ARID1A, STAT1, ATXN1, KCTD10, TNS3, MEF2D, PA2G4, PPM1E, SP1, LRP12, TNNI3K, WASL, PARP1, PRKRIR, FPGT
GOTERM_CC_FAT	GO:0044451~nucleoplasm part	25	2.60688	0.810603	E2F1, SART3, BRPF3, GATAD2A, RNF34, GTF3C1, ANKS1B, MAFB, TAF5, TP53, YTHDC1, GTF2A1L, NXF1, APPL1, SFRS1, ELL2, CCNL2, ATXN1, HDAC4, HDAC2, MED9, PHF21A, PARP1, RERE, SUDS3
GOTERM_CC_FAT	GO:0031981~nuclear lumen	64	6.67362	0.912968	CCNT2, E2F1, COPS2, SEPT2, RNMT, CBX1, SART3, BRPF3, TARDBP, ZNF680, RTF1, QKI, RNF34, CDC7, ANKS1B, POLI, TP53, ARID1A, SFRS1, RAD52, CCNL2, ELL2, TNS3, PA2G4, PPM1E, LRP12, MED9, TNNI3K, WASL, SUDS3, KIF4A, ZBTB10, SRF, STAU2, STX17, GATAD2A, GTF3C1, RBM22, SSRP1, RBM23, SMG6, TAF5, MAFB, RYBP, YTHDC1, CDC23, GTF2A1L, ILF3, TRIM25, NXF1, APPL1, STAT1, ATXN1, PPP1R9B, KCTD10, MEF2D, HDAC4, HDAC2…
GOTERM_CC_FAT	GO:0005654~nucleoplasm	37	3.85819	0.926521	CCNT2, E2F1, RNMT, CBX1, SART3, BRPF3, RTF1, GATAD2A, RNF34, GTF3C1, CDC7, SSRP1, ANKS1B, POLI, MAFB, TAF5, RYBP, TP53, CDC23, YTHDC1, GTF2A1L, NXF1, SFRS1, RAD52, APPL1, CCNL2, ELL2, ATXN1, HDAC4, PPP1R9B, HDAC2, MED9, CALM3, PHF21A, PARP1, SUDS3, RERE
GOTERM_CC_FAT	GO:0070013~intracellular organelle lumen	77	8.0292	0.953024	E2F1, CCNT2, COPS2, GRPEL1, SEPT2, RNMT, CBX1, SART3, LONP2, BRPF3, TARDBP, ZNF680, RTF1, ERAP1, QKI, RNF34, CDC7, ANKS1B, POLI, ERP29, CYCS, TP53, ARID1A, SFRS1, RAD52, CCNL2, ELL2, TNS3, PA2G4, PPM1E, LRP12, MED9, ABAT, TNNI3K, WASL, FKBP10, AARS2, SUDS3, MRPS17, KIF4A, ZBTB10, WARS2, SRF, STAU2, TAP2, STX17, GATAD2A, GTF3C1, ETFB, RBM22, SSRP1, RBM23, SMG6, TAF5, MAFB, RYBP, YTHDC1, CDC23, GTF…
GOTERM_CC_FAT	GO:0031974~membrane-enclosed lumen	80	8.34202	0.959887	E2F1, CCNT2, COPS2, GRPEL1, SEPT2, RNMT, CBX1, SART3, LONP2, HTRA2, BRPF3, TARDBP, ZNF680, RTF1, ERAP1, QKI, RNF34, CDC7, ANKS1B, POLI, ERP29, CYCS, TP53, ARID1A, SFRS1, RAD52, CCNL2, ELL2, TNS3, PA2G4, PPM1E, LRP12, MED9, TNNI3K, ABAT, WASL, FKBP10, AARS2, SUDS3, MRPS17, KIF4A, ZBTB10, WARS2, SRF, STAU2, TAP2, STX17, CACYBP, GATAD2A, GTF3C1, ETFB, RBM22, SSRP1, RBM23, SMG6, TAF5, MAFB, RYBP, YTH…
GOTERM_CC_FAT	GO:0043233~organelle lumen	77	8.0292	0.971855	E2F1, CCNT2, COPS2, GRPEL1, SEPT2, RNMT, CBX1, SART3, LONP2, BRPF3, TARDBP, ZNF680, RTF1, ERAP1, QKI, RNF34, CDC7, ANKS1B, POLI, ERP29, CYCS, TP53, ARID1A, SFRS1, RAD52, CCNL2, ELL2, TNS3, PA2G4, PPM1E, LRP12, MED9, ABAT, TNNI3K, WASL, FKBP10, AARS2, SUDS3, MRPS17, KIF4A, ZBTB10, WARS2, SRF, STAU2, TAP2, STX17, GATAD2A, GTF3C1, ETFB, RBM22, SSRP1, RBM23, SMG6, TAF5, MAFB, RYBP, YTHDC1, CDC23, GTF…
Annotation Cluster 86	Enrichment Score: 0.009220753579566742
Category	Term	Count	%	PValue	Genes
GOTERM_BP_FAT	GO:0032504~multicellular organism reproduction	19	1.98123	0.961215	INSL3, SPATA20, FGF7, STAT5A, LEPR, USP9X, SLC6A3, OXTR, CASC5, INHBB, FMN2, SP1, PTK2B, SP3, QKI, PAFAH1B1, SIAH1, PCYT1B, SPIN3
GOTERM_BP_FAT	GO:0048609~reproductive process in a multicellular organism	19	1.98123	0.961215	INSL3, SPATA20, FGF7, STAT5A, LEPR, USP9X, SLC6A3, OXTR, CASC5, INHBB, FMN2, SP1, PTK2B, SP3, QKI, PAFAH1B1, SIAH1, PCYT1B, SPIN3
GOTERM_BP_FAT	GO:0007276~gamete generation	12	1.2513	0.994845	INSL3, FMN2, SPATA20, PTK2B, USP9X, LEPR, CASC5, QKI, SIAH1, PAFAH1B1, PCYT1B, SPIN3
GOTERM_BP_FAT	GO:0019953~sexual reproduction	12	1.2513	0.999357	INSL3, FMN2, SPATA20, PTK2B, USP9X, LEPR, CASC5, QKI, SIAH1, PAFAH1B1, PCYT1B, SPIN3
Annotation Cluster 87	Enrichment Score: 0.007838254746442102
Category	Term	Count	%	PValue	Genes
GOTERM_CC_FAT	GO:0005578~proteinaceous extracellular matrix	11	1.14703	0.964555	HAPLN2, HAPLN4, ADAMTSL3, SMOC1, EFEMP1, NTNG1, SPOCK1, MMP16, ADAMTS3, ENTPD1, GPC1
GOTERM_CC_FAT	GO:0031012~extracellular matrix	11	1.14703	0.982121	HAPLN2, HAPLN4, ADAMTSL3, SMOC1, EFEMP1, NTNG1, SPOCK1, MMP16, ADAMTS3, ENTPD1, GPC1
GOTERM_CC_FAT	GO:0044421~extracellular region part	25	2.60688	0.999985	CCL3, FGF7, IL16, ADAMTSL3, IL6ST, LEPR, NDP, CNP, SPOCK1, IL33, CCL3L1, SMOC1, CCL3L3, ENTPD1, NRG1, OLFM3, GPC1, HAPLN2, HAPLN4, EFEMP1, NTNG1, LGALS8, MMP16, IL12B, ADAMTS3, BMP8A
Annotation Cluster 88	Enrichment Score: 3.4007998141795846E-6
Category	Term	Count	%	PValue	Genes
GOTERM_CC_FAT	GO:0044421~extracellular region part	25	2.60688	0.999985	CCL3, FGF7, IL16, ADAMTSL3, IL6ST, LEPR, NDP, CNP, SPOCK1, IL33, CCL3L1, SMOC1, CCL3L3, ENTPD1, NRG1, OLFM3, GPC1, HAPLN2, HAPLN4, EFEMP1, NTNG1, LGALS8, MMP16, IL12B, ADAMTS3, BMP8A
SP_PIR_KEYWORDS	Secreted	51	5.31804	0.999992	PCDHA6, FGF19, INSL3, PCDHA8, FGF7, LYPD6, IL16, CNDP1, IL6ST, PCDHA4, LEPR, FSTL4, PCDHA1, LNPEP, CCL3L1, IL1RAP, CCL3L3, NRG1, GPC1, PLXNB1, ARTN, MMP16, PDYN, INHBB, IL12B, ADAMTS3, FGFR2, CCL3, ADAMTSL3, NDP, SPOCK1, FAM19A1, IL33, FNDC7, PCDHAC2, ADCYAP1, PCDHAC1, SMOC1, FAM5C, PCDHA10, HEG1, OLFM3, PCDHA13, FKRP, NMU, CRIM1, GALNT13, HAPLN2, HAPLN4, EFEMP1, ENDOD1, MXRA5, DKK1, TFRC, PAPPA2…
GOTERM_CC_FAT	GO:0005576~extracellular region	59	6.15224	1	FGF19, PCDHA6, INSL3, PCDHA8, FGF7, LYPD6, IL16, CNDP1, IL6ST, LEPR, PCDHA4, FSTL4, CNP, PCDHA1, LNPEP, BRPF3, CCL3L1, IL1RAP, CCL3L3, ERAP1, NRG1, GPC1, PLXNB1, APOLD1, ARTN, MMP16, PDYN, INHBB, IL12B, CTSB, ADAMTS3, FGFR2, CCL3, ADAMTSL3, NDP, SPOCK1, FAM19A1, IL33, FNDC7, PCDHAC2, ADCYAP1, PCDHAC1, SMOC1, FAM5C, PCDHA10, HEG1, OLFM3, PCDHA13, ENTPD1, NMU, GALNT13, CRIM1, HAPLN2, HAPLN4, EFEMP1…
